# Supplementary material for: Global chromatin conformation differences in the Drosophila dosage compensated chromosome X
Source: Nat Commun. 2019 Nov 25;10:5355. doi: 10.1038/s41467-019-13350-8 (PMC6877619; doi:10.1038/s41467-019-13350-8)
Supplement: Supplementary file 4 — Supplementary Data 1 [file 41467_2019_13350_MOESM4_ESM.xlsx]

## Sheet: Sheet1
Supplementary Table 2
Male embryo observed contacts (read counts) for each chromosome pair, including cis- and tran- interactions
	chr2L	chr2R	chr3L	chr3R	chrX
chr2L	22837310	5044532	5022273	5266229	2962559
chr2R	5044532	21293789	5129316	5345156	2984305
chr3L	5022273	5129316	25174301	6402301	3329364
chr3R	5266229	5345156	6402301	29996392	3425256
chrX	2962559	2984305	3329364	3425256	10805827
Female embryo observed contacts (read counts) for each chromosome pair, including cis- and tran- interactions
chr2L	chr2R	chr3L	chr3R	chrX
chr2L	36261884	5773420	5291078	5599781	4974084
chr2R	5773420	34071342	5458673	5794420	5154259
chr3L	5291078	5458673	39604285	7265105	5613131
chr3R	5599781	5794420	7265105	48217583	5914635
chrX	4974084	5154259	5613131	5914635	34300097
Cis contacts (read counts) ratios (m/f)
chr2L	chr2R	chr3L	chr3R	chrX
0.629788	0.624977	0.635646	0.622105	0.315038
