# Supplementary material for: Global chromatin conformation differences in the Drosophila dosage compensated chromosome X
Source: Nat Commun. 2019 Nov 25;10:5355. doi: 10.1038/s41467-019-13350-8 (PMC6877619; doi:10.1038/s41467-019-13350-8)
Supplement: Supplementary file 5 — Supplementary Data 2 [file 41467_2019_13350_MOESM5_ESM.xlsx]

## Sheet: Table S2 domain boundary change
Supplementary Table 3
Domain boundaries as predicted by Local Score Differentiator (LSD) on sex-sorted male and female embryos Hi-C matrices binned at 3.5Kb. The boundaries have been grouped by their change classes (Same, Appearing, Disappearing).
Chromosome	start	end	class
chr2L	43751	47250	Same
chr2L	54251	57750	Same
chr2L	64751	68250	Same
chr2L	155751	159250	Same
chr2L	180251	183750	Same
chr2L	243251	246750	Same
chr2L	246751	250250	Same
chr2L	271251	274750	Same
chr2L	292251	295750	Same
chr2L	344751	348250	Same
chr2L	355251	358750	Same
chr2L	400751	404250	Same
chr2L	418251	421750	Same
chr2L	467251	470750	Same
chr2L	470751	474250	Same
chr2L	488251	491750	Same
chr2L	537251	540750	Same
chr2L	540751	544250	Same
chr2L	600251	603750	Same
chr2L	694751	698250	Same
chr2L	810251	813750	Same
chr2L	848751	852250	Same
chr2L	852251	855750	Same
chr2L	866251	869750	Same
chr2L	869751	873250	Same
chr2L	971251	974750	Same
chr2L	985251	988750	Same
chr2L	992251	995750	Same
chr2L	1006251	1009750	Same
chr2L	1076251	1079750	Same
chr2L	1181251	1184750	Same
chr2L	1184751	1188250	Same
chr2L	1226751	1230250	Same
chr2L	1230251	1233750	Same
chr2L	1489251	1492750	Same
chr2L	1503251	1506750	Same
chr2L	1552251	1555750	Same
chr2L	1608251	1611750	Same
chr2L	1611751	1615250	Same
chr2L	1674751	1678250	Same
chr2L	1685251	1688750	Same
chr2L	1692251	1695750	Same
chr2L	1723751	1727250	Same
chr2L	1769251	1772750	Same
chr2L	1800751	1804250	Same
chr2L	1807751	1811250	Same
chr2L	1881251	1884750	Same
chr2L	1968751	1972250	Same
chr2L	1972251	1975750	Same
chr2L	2035251	2038750	Same
chr2L	2094751	2098250	Same
chr2L	2108751	2112250	Same
chr2L	2119251	2122750	Same
chr2L	2129751	2133250	Same
chr2L	2189251	2192750	Same
chr2L	2234751	2238250	Same
chr2L	2290751	2294250	Same
chr2L	2301251	2304750	Same
chr2L	2353751	2357250	Same
chr2L	2374751	2378250	Same
chr2L	2490251	2493750	Same
chr2L	2570751	2574250	Same
chr2L	2584751	2588250	Same
chr2L	2717751	2721250	Same
chr2L	2738751	2742250	Same
chr2L	2766751	2770250	Same
chr2L	2780751	2784250	Same
chr2L	2854251	2857750	Same
chr2L	2871751	2875250	Same
chr2L	2976751	2980250	Same
chr2L	3078251	3081750	Same
chr2L	3106251	3109750	Same
chr2L	3141251	3144750	Same
chr2L	3197251	3200750	Same
chr2L	3211251	3214750	Same
chr2L	3246251	3249750	Same
chr2L	3260251	3263750	Same
chr2L	3302251	3305750	Same
chr2L	3351251	3354750	Same
chr2L	3354751	3358250	Same
chr2L	3445751	3449250	Same
chr2L	3449251	3452750	Same
chr2L	3526251	3529750	Same
chr2L	3529751	3533250	Same
chr2L	3617251	3620750	Same
chr2L	3645251	3648750	Same
chr2L	3655751	3659250	Same
chr2L	3785251	3788750	Same
chr2L	3802751	3806250	Same
chr2L	3862251	3865750	Same
chr2L	4180751	4184250	Same
chr2L	4194751	4198250	Same
chr2L	4222751	4226250	Same
chr2L	4226251	4229750	Same
chr2L	4327751	4331250	Same
chr2L	4331251	4334750	Same
chr2L	4345251	4348750	Same
chr2L	4380251	4383750	Same
chr2L	4383751	4387250	Same
chr2L	4439751	4443250	Same
chr2L	4457251	4460750	Same
chr2L	4597251	4600750	Same
chr2L	4607751	4611250	Same
chr2L	4611251	4614750	Same
chr2L	4656751	4660250	Same
chr2L	4670751	4674250	Same
chr2L	4793251	4796750	Same
chr2L	4807251	4810750	Same
chr2L	4810751	4814250	Same
chr2L	4845751	4849250	Same
chr2L	4880751	4884250	Same
chr2L	4964751	4968250	Same
chr2L	4996251	4999750	Same
chr2L	5069751	5073250	Same
chr2L	5090751	5094250	Same
chr2L	5143251	5146750	Same
chr2L	5265751	5269250	Same
chr2L	5269251	5272750	Same
chr2L	5304251	5307750	Same
chr2L	5321751	5325250	Same
chr2L	5325251	5328750	Same
chr2L	5363751	5367250	Same
chr2L	5514251	5517750	Same
chr2L	5517751	5521250	Same
chr2L	5542251	5545750	Same
chr2L	5710251	5713750	Same
chr2L	5797751	5801250	Same
chr2L	5801251	5804750	Same
chr2L	5836251	5839750	Same
chr2L	5902751	5906250	Same
chr2L	5906251	5909750	Same
chr2L	5941251	5944750	Same
chr2L	5979751	5983250	Same
chr2L	6063751	6067250	Same
chr2L	6067251	6070750	Same
chr2L	6095251	6098750	Same
chr2L	6123251	6126750	Same
chr2L	6319251	6322750	Same
chr2L	6322751	6326250	Same
chr2L	6336751	6340250	Same
chr2L	6420751	6424250	Same
chr2L	6424251	6427750	Same
chr2L	6445251	6448750	Same
chr2L	6525751	6529250	Same
chr2L	6609751	6613250	Same
chr2L	6683251	6686750	Same
chr2L	6714751	6718250	Same
chr2L	6721751	6725250	Same
chr2L	6795251	6798750	Same
chr2L	6851251	6854750	Same
chr2L	6882751	6886250	Same
chr2L	6903751	6907250	Same
chr2L	6917751	6921250	Same
chr2L	6966751	6970250	Same
chr2L	6970251	6973750	Same
chr2L	6998251	7001750	Same
chr2L	7008751	7012250	Same
chr2L	7022751	7026250	Same
chr2L	7180251	7183750	Same
chr2L	7201251	7204750	Same
chr2L	7218751	7222250	Same
chr2L	7257251	7260750	Same
chr2L	7351751	7355250	Same
chr2L	7386751	7390250	Same
chr2L	7425251	7428750	Same
chr2L	7491751	7495250	Same
chr2L	7495251	7498750	Same
chr2L	7530251	7533750	Same
chr2L	7533751	7537250	Same
chr2L	7575751	7579250	Same
chr2L	7638751	7642250	Same
chr2L	7673751	7677250	Same
chr2L	7726251	7729750	Same
chr2L	7778751	7782250	Same
chr2L	7782251	7785750	Same
chr2L	7824251	7827750	Same
chr2L	7827751	7831250	Same
chr2L	7869751	7873250	Same
chr2L	7974751	7978250	Same
chr2L	7985251	7988750	Same
chr2L	8020251	8023750	Same
chr2L	8023751	8027250	Same
chr2L	8027251	8030750	Same
chr2L	8069251	8072750	Same
chr2L	8079751	8083250	Same
chr2L	8156751	8160250	Same
chr2L	8160251	8163750	Same
chr2L	8195251	8198750	Same
chr2L	8237251	8240750	Same
chr2L	8296751	8300250	Same
chr2L	8300251	8303750	Same
chr2L	8359751	8363250	Same
chr2L	8447251	8450750	Same
chr2L	8461251	8464750	Same
chr2L	8590751	8594250	Same
chr2L	8601251	8604750	Same
chr2L	8681751	8685250	Same
chr2L	8685251	8688750	Same
chr2L	8706251	8709750	Same
chr2L	8730751	8734250	Same
chr2L	8737751	8741250	Same
chr2L	8741251	8744750	Same
chr2L	8884751	8888250	Same
chr2L	8888251	8891750	Same
chr2L	8930251	8933750	Same
chr2L	8933751	8937250	Same
chr2L	8993251	8996750	Same
chr2L	8996751	9000250	Same
chr2L	9007251	9010750	Same
chr2L	9119251	9122750	Same
chr2L	9161251	9164750	Same
chr2L	9164751	9168250	Same
chr2L	9203251	9206750	Same
chr2L	9213751	9217250	Same
chr2L	9224251	9227750	Same
chr2L	9413251	9416750	Same
chr2L	9458751	9462250	Same
chr2L	9518251	9521750	Same
chr2L	9563751	9567250	Same
chr2L	9609251	9612750	Same
chr2L	9612751	9616250	Same
chr2L	9696751	9700250	Same
chr2L	9700251	9703750	Same
chr2L	9756251	9759750	Same
chr2L	9787751	9791250	Same
chr2L	9791251	9794750	Same
chr2L	9885751	9889250	Same
chr2L	9952251	9955750	Same
chr2L	9962751	9966250	Same
chr2L	9966251	9969750	Same
chr2L	9980251	9983750	Same
chr2L	10053751	10057250	Same
chr2L	10137751	10141250	Same
chr2L	10165751	10169250	Same
chr2L	10197251	10200750	Same
chr2L	10200751	10204250	Same
chr2L	10330251	10333750	Same
chr2L	10386251	10389750	Same
chr2L	10477251	10480750	Same
chr2L	10505251	10508750	Same
chr2L	10515751	10519250	Same
chr2L	10589251	10592750	Same
chr2L	10599751	10603250	Same
chr2L	10718751	10722250	Same
chr2L	10725751	10729250	Same
chr2L	10729251	10732750	Same
chr2L	10767751	10771250	Same
chr2L	10883251	10886750	Same
chr2L	10942751	10946250	Same
chr2L	10956751	10960250	Same
chr2L	11002251	11005750	Same
chr2L	11009251	11012750	Same
chr2L	11089751	11093250	Same
chr2L	11128251	11131750	Same
chr2L	11264751	11268250	Same
chr2L	11268251	11271750	Same
chr2L	11278751	11282250	Same
chr2L	11443251	11446750	Same
chr2L	11499251	11502750	Same
chr2L	11513251	11516750	Same
chr2L	11516751	11520250	Same
chr2L	11548251	11551750	Same
chr2L	11569251	11572750	Same
chr2L	11719751	11723250	Same
chr2L	11803751	11807250	Same
chr2L	11807251	11810750	Same
chr2L	11828251	11831750	Same
chr2L	11901751	11905250	Same
chr2L	11985751	11989250	Same
chr2L	12073251	12076750	Same
chr2L	12090751	12094250	Same
chr2L	12108251	12111750	Same
chr2L	12132751	12136250	Same
chr2L	12171251	12174750	Same
chr2L	12419751	12423250	Same
chr2L	12423251	12426750	Same
chr2L	12454751	12458250	Same
chr2L	12517751	12521250	Same
chr2L	12545751	12549250	Same
chr2L	12566751	12570250	Same
chr2L	12689251	12692750	Same
chr2L	12717251	12720750	Same
chr2L	12734751	12738250	Same
chr2L	12745251	12748750	Same
chr2L	12752251	12755750	Same
chr2L	12790751	12794250	Same
chr2L	12930751	12934250	Same
chr2L	12941251	12944750	Same
chr2L	12972751	12976250	Same
chr2L	12997251	13000750	Same
chr2L	13000751	13004250	Same
chr2L	13018251	13021750	Same
chr2L	13154751	13158250	Same
chr2L	13161751	13165250	Same
chr2L	13200251	13203750	Same
chr2L	13203751	13207250	Same
chr2L	13284251	13287750	Same
chr2L	13364751	13368250	Same
chr2L	13392751	13396250	Same
chr2L	13445251	13448750	Same
chr2L	13455751	13459250	Same
chr2L	13529251	13532750	Same
chr2L	13546751	13550250	Same
chr2L	13767251	13770750	Same
chr2L	13770751	13774250	Same
chr2L	13809251	13812750	Same
chr2L	13826751	13830250	Same
chr2L	13830251	13833750	Same
chr2L	13861751	13865250	Same
chr2L	13900251	13903750	Same
chr2L	13903751	13907250	Same
chr2L	14008751	14012250	Same
chr2L	14092751	14096250	Same
chr2L	14159251	14162750	Same
chr2L	14232751	14236250	Same
chr2L	14250251	14253750	Same
chr2L	14330751	14334250	Same
chr2L	14355251	14358750	Same
chr2L	14404251	14407750	Same
chr2L	14407751	14411250	Same
chr2L	14488251	14491750	Same
chr2L	14586251	14589750	Same
chr2L	14596751	14600250	Same
chr2L	14614251	14617750	Same
chr2L	14652751	14656250	Same
chr2L	14687751	14691250	Same
chr2L	14701751	14705250	Same
chr2L	14705251	14708750	Same
chr2L	14733251	14736750	Same
chr2L	14810251	14813750	Same
chr2L	14992251	14995750	Same
chr2L	15006251	15009750	Same
chr2L	15034251	15037750	Same
chr2L	15037751	15041250	Same
chr2L	15055251	15058750	Same
chr2L	15058751	15062250	Same
chr2L	15111251	15114750	Same
chr2L	15244251	15247750	Same
chr2L	15247751	15251250	Same
chr2L	15268751	15272250	Same
chr2L	15272251	15275750	Same
chr2L	15454251	15457750	Same
chr2L	15496251	15499750	Same
chr2L	15583751	15587250	Same
chr2L	15594251	15597750	Same
chr2L	15653751	15657250	Same
chr2L	15744751	15748250	Same
chr2L	15762251	15765750	Same
chr2L	15769251	15772750	Same
chr2L	15793751	15797250	Same
chr2L	16133251	16136750	Same
chr2L	16136751	16140250	Same
chr2L	16147251	16150750	Same
chr2L	16161251	16164750	Same
chr2L	16283751	16287250	Same
chr2L	16287251	16290750	Same
chr2L	16325751	16329250	Same
chr2L	16350251	16353750	Same
chr2L	16483251	16486750	Same
chr2L	16486751	16490250	Same
chr2L	16518251	16521750	Same
chr2L	16532251	16535750	Same
chr2L	16654751	16658250	Same
chr2L	16700251	16703750	Same
chr2L	16717751	16721250	Same
chr2L	16742251	16745750	Same
chr2L	16815751	16819250	Same
chr2L	16840251	16843750	Same
chr2L	16843751	16847250	Same
chr2L	16857751	16861250	Same
chr2L	16861251	16864750	Same
chr2L	16875251	16878750	Same
chr2L	16878751	16882250	Same
chr2L	16910251	16913750	Same
chr2L	16913751	16917250	Same
chr2L	17064251	17067750	Same
chr2L	17127251	17130750	Same
chr2L	17134251	17137750	Same
chr2L	17151751	17155250	Same
chr2L	17382751	17386250	Same
chr2L	17449251	17452750	Same
chr2L	17470251	17473750	Same
chr2L	17498251	17501750	Same
chr2L	17694251	17697750	Same
chr2L	17781751	17785250	Same
chr2L	17827251	17830750	Same
chr2L	17848251	17851750	Same
chr2L	17960251	17963750	Same
chr2L	18040751	18044250	Same
chr2L	18061751	18065250	Same
chr2L	18114251	18117750	Same
chr2L	18117751	18121250	Same
chr2L	18135251	18138750	Same
chr2L	18149251	18152750	Same
chr2L	18152751	18156250	Same
chr2L	18156251	18159750	Same
chr2L	18296251	18299750	Same
chr2L	18439751	18443250	Same
chr2L	18513251	18516750	Same
chr2L	18586751	18590250	Same
chr2L	18604251	18607750	Same
chr2L	18639251	18642750	Same
chr2L	18663751	18667250	Same
chr2L	18674251	18677750	Same
chr2L	18821251	18824750	Same
chr2L	18856251	18859750	Same
chr2L	18933251	18936750	Same
chr2L	19006751	19010250	Same
chr2L	19108251	19111750	Same
chr2L	19111751	19115250	Same
chr2L	19129251	19132750	Same
chr2L	19153751	19157250	Same
chr2L	19157251	19160750	Same
chr2L	19164251	19167750	Same
chr2L	19185251	19188750	Same
chr2L	19188751	19192250	Same
chr2L	19332251	19335750	Same
chr2L	19339251	19342750	Same
chr2L	19356751	19360250	Same
chr2L	19360251	19363750	Same
chr2L	19451251	19454750	Same
chr2L	19647251	19650750	Same
chr2L	19675251	19678750	Same
chr2L	19713751	19717250	Same
chr2L	19885251	19888750	Same
chr2L	19913251	19916750	Same
chr2L	19955251	19958750	Same
chr2L	20000751	20004250	Same
chr2L	20011251	20014750	Same
chr2L	20119751	20123250	Same
chr2L	20151251	20154750	Same
chr2L	20165251	20168750	Same
chr2L	20217751	20221250	Same
chr2L	20266751	20270250	Same
chr2L	20284251	20287750	Same
chr2L	20312251	20315750	Same
chr2L	20382251	20385750	Same
chr2L	20403251	20406750	Same
chr2L	20413751	20417250	Same
chr2L	20427751	20431250	Same
chr2L	20441751	20445250	Same
chr2L	20490751	20494250	Same
chr2L	20571251	20574750	Same
chr2L	20585251	20588750	Same
chr2L	20637751	20641250	Same
chr2L	20644751	20648250	Same
chr2L	20679751	20683250	Same
chr2L	20732251	20735750	Same
chr2L	20749751	20753250	Same
chr2L	20756751	20760250	Same
chr2L	20784751	20788250	Same
chr2L	20819751	20823250	Same
chr2L	20896751	20900250	Same
chr2L	20914251	20917750	Same
chr2L	20917751	20921250	Same
chr2L	21036751	21040250	Same
chr2L	21050751	21054250	Same
chr2L	21138251	21141750	Same
chr2L	21141751	21145250	Same
chr2L	21176751	21180250	Same
chr2L	21215251	21218750	Same
chr2L	21218751	21222250	Same
chr2L	21236251	21239750	Same
chr2L	21306251	21309750	Same
chr2L	21309751	21313250	Same
chr2L	21341251	21344750	Same
chr2L	21355251	21358750	Same
chr2L	21379751	21383250	Same
chr2L	21390251	21393750	Same
chr2L	21397251	21400750	Same
chr2L	21404251	21407750	Same
chr2L	21411251	21414750	Same
chr2L	21414751	21418250	Same
chr2L	21554751	21558250	Same
chr2L	21568751	21572250	Same
chr2L	21572251	21575750	Same
chr2L	21603751	21607250	Same
chr2L	21607251	21610750	Same
chr2L	21621251	21624750	Same
chr2L	21677251	21680750	Same
chr2L	21680751	21684250	Same
chr2L	21698251	21701750	Same
chr2L	21729751	21733250	Same
chr2L	21750751	21754250	Same
chr2L	21754251	21757750	Same
chr2L	21897751	21901250	Same
chr2L	21978251	21981750	Same
chr2L	21992251	21995750	Same
chr2L	22023751	22027250	Same
chr2L	22104251	22107750	Same
chr2L	22118251	22121750	Same
chr2L	22167251	22170750	Same
chr2L	22254751	22258250	Same
chr2L	22331751	22335250	Same
chr2L	22391251	22394750	Same
chr2L	22408751	22412250	Same
chr2L	22415751	22419250	Same
chr2L	22450751	22454250	Same
chr2L	22482251	22485750	Same
chr2L	22552251	22555750	Same
chr2L	22573251	22576750	Same
chr2L	22615251	22618750	Same
chr2L	22632751	22636250	Same
chr2L	22653751	22657250	Same
chr2L	22667751	22671250	Same
chr2L	22730751	22734250	Same
chr2L	22744751	22748250	Same
chr2L	22751751	22755250	Same
chr2L	22765751	22769250	Same
chr2L	22779751	22783250	Same
chr2L	22849751	22853250	Same
chr2L	22867251	22870750	Same
chr2L	92751	96250	Appearing
chr2L	152251	155750	Appearing
chr2L	1142751	1146250	Appearing
chr2L	1177751	1181250	Appearing
chr2L	1216251	1219750	Appearing
chr2L	1268751	1272250	Appearing
chr2L	1373751	1377250	Appearing
chr2L	1433251	1436750	Appearing
chr2L	1454251	1457750	Appearing
chr2L	1569751	1573250	Appearing
chr2L	1625751	1629250	Appearing
chr2L	2031751	2035250	Appearing
chr2L	2560251	2563750	Appearing
chr2L	2574251	2577750	Appearing
chr2L	2724751	2728250	Appearing
chr2L	2850751	2854250	Appearing
chr2L	2882251	2885750	Appearing
chr2L	2966251	2969750	Appearing
chr2L	3039751	3043250	Appearing
chr2L	3081751	3085250	Appearing
chr2L	3120251	3123750	Appearing
chr2L	3158751	3162250	Appearing
chr2L	3368751	3372250	Appearing
chr2L	3711751	3715250	Appearing
chr2L	3855251	3858750	Appearing
chr2L	4012751	4016250	Appearing
chr2L	4068751	4072250	Appearing
chr2L	4170251	4173750	Appearing
chr2L	4184251	4187750	Appearing
chr2L	4534251	4537750	Appearing
chr2L	4642751	4646250	Appearing
chr2L	5038251	5041750	Appearing
chr2L	5447751	5451250	Appearing
chr2L	5766251	5769750	Appearing
chr2L	6046251	6049750	Appearing
chr2L	6091751	6095250	Appearing
chr2L	6126751	6130250	Appearing
chr2L	6172251	6175750	Appearing
chr2L	6249251	6252750	Appearing
chr2L	6252751	6256250	Appearing
chr2L	6266751	6270250	Appearing
chr2L	6354251	6357750	Appearing
chr2L	6718251	6721750	Appearing
chr2L	6770751	6774250	Appearing
chr2L	7012251	7015750	Appearing
chr2L	7159251	7162750	Appearing
chr2L	7334251	7337750	Appearing
chr2L	7572251	7575750	Appearing
chr2L	7628251	7631750	Appearing
chr2L	7635251	7638750	Appearing
chr2L	7715751	7719250	Appearing
chr2L	7729751	7733250	Appearing
chr2L	8041251	8044750	Appearing
chr2L	8219751	8223250	Appearing
chr2L	8674751	8678250	Appearing
chr2L	8734251	8737750	Appearing
chr2L	8954751	8958250	Appearing
chr2L	9157751	9161250	Appearing
chr2L	9234751	9238250	Appearing
chr2L	9486751	9490250	Appearing
chr2L	9752751	9756250	Appearing
chr2L	10134251	10137750	Appearing
chr2L	10473751	10477250	Appearing
chr2L	10827251	10830750	Appearing
chr2L	10841251	10844750	Appearing
chr2L	11303251	11306750	Appearing
chr2L	11334751	11338250	Appearing
chr2L	11467751	11471250	Appearing
chr2L	11495751	11499250	Appearing
chr2L	11600751	11604250	Appearing
chr2L	11691751	11695250	Appearing
chr2L	11709251	11712750	Appearing
chr2L	12202751	12206250	Appearing
chr2L	12213251	12216750	Appearing
chr2L	12507251	12510750	Appearing
chr2L	12654251	12657750	Appearing
chr2L	12773251	12776750	Appearing
chr2L	12923751	12927250	Appearing
chr2L	13214251	13217750	Appearing
chr2L	13221251	13224750	Appearing
chr2L	13287751	13291250	Appearing
chr2L	13361251	13364750	Appearing
chr2L	13543251	13546750	Appearing
chr2L	13616751	13620250	Appearing
chr2L	13630751	13634250	Appearing
chr2L	13637751	13641250	Appearing
chr2L	13658751	13662250	Appearing
chr2L	14005251	14008750	Appearing
chr2L	14022751	14026250	Appearing
chr2L	14288751	14292250	Appearing
chr2L	14474251	14477750	Appearing
chr2L	14582751	14586250	Appearing
chr2L	14638751	14642250	Appearing
chr2L	14785751	14789250	Appearing
chr2L	14799751	14803250	Appearing
chr2L	14880251	14883750	Appearing
chr2L	14946751	14950250	Appearing
chr2L	14953751	14957250	Appearing
chr2L	15107751	15111250	Appearing
chr2L	15328251	15331750	Appearing
chr2L	15422751	15426250	Appearing
chr2L	15426251	15429750	Appearing
chr2L	15489251	15492750	Appearing
chr2L	15807751	15811250	Appearing
chr2L	15923251	15926750	Appearing
chr2L	16031751	16035250	Appearing
chr2L	16073751	16077250	Appearing
chr2L	16084251	16087750	Appearing
chr2L	16119251	16122750	Appearing
chr2L	16490251	16493750	Appearing
chr2L	16504251	16507750	Appearing
chr2L	16644251	16647750	Appearing
chr2L	16980251	16983750	Appearing
chr2L	17102751	17106250	Appearing
chr2L	17326751	17330250	Appearing
chr2L	17365251	17368750	Appearing
chr2L	17379251	17382750	Appearing
chr2L	17424751	17428250	Appearing
chr2L	17431751	17435250	Appearing
chr2L	17445751	17449250	Appearing
chr2L	17540251	17543750	Appearing
chr2L	17557751	17561250	Appearing
chr2L	17585751	17589250	Appearing
chr2L	17603251	17606750	Appearing
chr2L	17631251	17634750	Appearing
chr2L	17680251	17683750	Appearing
chr2L	17697751	17701250	Appearing
chr2L	17718751	17722250	Appearing
chr2L	17785251	17788750	Appearing
chr2L	17841251	17844750	Appearing
chr2L	17900751	17904250	Appearing
chr2L	17956751	17960250	Appearing
chr2L	18030251	18033750	Appearing
chr2L	18033751	18037250	Appearing
chr2L	18236751	18240250	Appearing
chr2L	18338251	18341750	Appearing
chr2L	18362751	18366250	Appearing
chr2L	18415251	18418750	Appearing
chr2L	18572751	18576250	Appearing
chr2L	18814251	18817750	Appearing
chr2L	18940251	18943750	Appearing
chr2L	18971751	18975250	Appearing
chr2L	19048751	19052250	Appearing
chr2L	19342751	19346250	Appearing
chr2L	19479251	19482750	Appearing
chr2L	19507251	19510750	Appearing
chr2L	19563251	19566750	Appearing
chr2L	19570251	19573750	Appearing
chr2L	19787251	19790750	Appearing
chr2L	19818751	19822250	Appearing
chr2L	19997251	20000750	Appearing
chr2L	20144251	20147750	Appearing
chr2L	20599251	20602750	Appearing
chr2L	20851251	20854750	Appearing
chr2L	20886251	20889750	Appearing
chr2L	21026251	21029750	Appearing
chr2L	21033251	21036750	Appearing
chr2L	21376251	21379750	Appearing
chr2L	21558251	21561750	Appearing
chr2L	21589751	21593250	Appearing
chr2L	21610751	21614250	Appearing
chr2L	21967751	21971250	Appearing
chr2L	22086751	22090250	Appearing
chr2L	22212751	22216250	Appearing
chr2L	22216251	22219750	Appearing
chr2L	22363251	22366750	Appearing
chr2L	22373751	22377250	Appearing
chr2L	22531251	22534750	Appearing
chr2L	22548751	22552250	Appearing
chr2L	22580251	22583750	Appearing
chr2L	22720251	22723750	Appearing
chr2L	22786751	22790250	Appearing
chr2L	22846251	22849750	Appearing
chr2L	22951251	22954750	Appearing
chr2L	23000251	23003750	Appearing
chr2L	204751	208250	Disappearing
chr2L	250251	253750	Disappearing
chr2L	740251	743750	Disappearing
chr2L	782251	785750	Disappearing
chr2L	806751	810250	Disappearing
chr2L	883751	887250	Disappearing
chr2L	1125251	1128750	Disappearing
chr2L	1128751	1132250	Disappearing
chr2L	1156751	1160250	Disappearing
chr2L	1212751	1216250	Disappearing
chr2L	1485751	1489250	Disappearing
chr2L	1653751	1657250	Disappearing
chr2L	1688751	1692250	Disappearing
chr2L	1986251	1989750	Disappearing
chr2L	2192751	2196250	Disappearing
chr2L	2213751	2217250	Disappearing
chr2L	2416751	2420250	Disappearing
chr2L	2420251	2423750	Disappearing
chr2L	2553251	2556750	Disappearing
chr2L	2675751	2679250	Disappearing
chr2L	2714251	2717750	Disappearing
chr2L	2763251	2766750	Disappearing
chr2L	2910251	2913750	Disappearing
chr2L	3092251	3095750	Disappearing
chr2L	3466751	3470250	Disappearing
chr2L	3505251	3508750	Disappearing
chr2L	3606751	3610250	Disappearing
chr2L	3760751	3764250	Disappearing
chr2L	3858751	3862250	Disappearing
chr2L	3865751	3869250	Disappearing
chr2L	3970751	3974250	Disappearing
chr2L	3998751	4002250	Disappearing
chr2L	4016251	4019750	Disappearing
chr2L	4054751	4058250	Disappearing
chr2L	4156251	4159750	Disappearing
chr2L	4177251	4180750	Disappearing
chr2L	4282251	4285750	Disappearing
chr2L	4401251	4404750	Disappearing
chr2L	4443251	4446750	Disappearing
chr2L	4453751	4457250	Disappearing
chr2L	4460751	4464250	Disappearing
chr2L	4544751	4548250	Disappearing
chr2L	5041751	5045250	Disappearing
chr2L	5094251	5097750	Disappearing
chr2L	5402251	5405750	Disappearing
chr2L	5538751	5542250	Disappearing
chr2L	5622751	5626250	Disappearing
chr2L	5657751	5661250	Disappearing
chr2L	5696251	5699750	Disappearing
chr2L	5755751	5759250	Disappearing
chr2L	5822251	5825750	Disappearing
chr2L	5976251	5979750	Disappearing
chr2L	6175751	6179250	Disappearing
chr2L	6308751	6312250	Disappearing
chr2L	6522251	6525750	Disappearing
chr2L	6553751	6557250	Disappearing
chr2L	6945751	6949250	Disappearing
chr2L	7064751	7068250	Disappearing
chr2L	7176751	7180250	Disappearing
chr2L	7253751	7257250	Disappearing
chr2L	7281751	7285250	Disappearing
chr2L	7383251	7386750	Disappearing
chr2L	7806751	7810250	Disappearing
chr2L	7971251	7974750	Disappearing
chr2L	8083251	8086750	Disappearing
chr2L	8363251	8366750	Disappearing
chr2L	8401751	8405250	Disappearing
chr2L	8510251	8513750	Disappearing
chr2L	8527751	8531250	Disappearing
chr2L	8541751	8545250	Disappearing
chr2L	8709751	8713250	Disappearing
chr2L	8940751	8944250	Disappearing
chr2L	8986251	8989750	Disappearing
chr2L	9252251	9255750	Disappearing
chr2L	9318751	9322250	Disappearing
chr2L	9381751	9385250	Disappearing
chr2L	9385251	9388750	Disappearing
chr2L	9476251	9479750	Disappearing
chr2L	9567251	9570750	Disappearing
chr2L	9917251	9920750	Disappearing
chr2L	10001251	10004750	Disappearing
chr2L	11065251	11068750	Disappearing
chr2L	11166751	11170250	Disappearing
chr2L	11558751	11562250	Disappearing
chr2L	11877251	11880750	Disappearing
chr2L	12045251	12048750	Disappearing
chr2L	12209751	12213250	Disappearing
chr2L	12223751	12227250	Disappearing
chr2L	12339251	12342750	Disappearing
chr2L	12402251	12405750	Disappearing
chr2L	12542251	12545750	Disappearing
chr2L	12776751	12780250	Disappearing
chr2L	12853751	12857250	Disappearing
chr2L	12969251	12972750	Disappearing
chr2L	13217751	13221250	Disappearing
chr2L	13641251	13644750	Disappearing
chr2L	13833751	13837250	Disappearing
chr2L	14019251	14022750	Disappearing
chr2L	14054251	14057750	Disappearing
chr2L	14344751	14348250	Disappearing
chr2L	14505751	14509250	Disappearing
chr2L	14568751	14572250	Disappearing
chr2L	14617751	14621250	Disappearing
chr2L	14855751	14859250	Disappearing
chr2L	14950251	14953750	Disappearing
chr2L	14967751	14971250	Disappearing
chr2L	15002751	15006250	Disappearing
chr2L	15065751	15069250	Disappearing
chr2L	15331751	15335250	Disappearing
chr2L	15485751	15489250	Disappearing
chr2L	15580251	15583750	Disappearing
chr2L	15597751	15601250	Disappearing
chr2L	15930251	15933750	Disappearing
chr2L	15972251	15975750	Disappearing
chr2L	16059751	16063250	Disappearing
chr2L	16080751	16084250	Disappearing
chr2L	16115751	16119250	Disappearing
chr2L	16150751	16154250	Disappearing
chr2L	16248751	16252250	Disappearing
chr2L	16255751	16259250	Disappearing
chr2L	16353751	16357250	Disappearing
chr2L	16507751	16511250	Disappearing
chr2L	16917251	16920750	Disappearing
chr2L	16969751	16973250	Disappearing
chr2L	16997751	17001250	Disappearing
chr2L	17120251	17123750	Disappearing
chr2L	17253251	17256750	Disappearing
chr2L	17277751	17281250	Disappearing
chr2L	17316251	17319750	Disappearing
chr2L	17466751	17470250	Disappearing
chr2L	17473751	17477250	Disappearing
chr2L	17589251	17592750	Disappearing
chr2L	17683751	17687250	Disappearing
chr2L	17862251	17865750	Disappearing
chr2L	18026751	18030250	Disappearing
chr2L	18047751	18051250	Disappearing
chr2L	18310251	18313750	Disappearing
chr2L	18380251	18383750	Disappearing
chr2L	18432751	18436250	Disappearing
chr2L	18436251	18439750	Disappearing
chr2L	18562251	18565750	Disappearing
chr2L	18576251	18579750	Disappearing
chr2L	18579751	18583250	Disappearing
chr2L	18705751	18709250	Disappearing
chr2L	18817751	18821250	Disappearing
chr2L	19181751	19185250	Disappearing
chr2L	19321751	19325250	Disappearing
chr2L	19391751	19395250	Disappearing
chr2L	19423251	19426750	Disappearing
chr2L	19573751	19577250	Disappearing
chr2L	19650751	19654250	Disappearing
chr2L	19790751	19794250	Disappearing
chr2L	19958751	19962250	Disappearing
chr2L	20056751	20060250	Disappearing
chr2L	20060251	20063750	Disappearing
chr2L	20203751	20207250	Disappearing
chr2L	20221251	20224750	Disappearing
chr2L	20399751	20403250	Disappearing
chr2L	20634251	20637750	Disappearing
chr2L	20795251	20798750	Disappearing
chr2L	21211751	21215250	Disappearing
chr2L	21337751	21341250	Disappearing
chr2L	21425251	21428750	Disappearing
chr2L	21593251	21596750	Disappearing
chr2L	21614251	21617750	Disappearing
chr2L	21624751	21628250	Disappearing
chr2L	21652751	21656250	Disappearing
chr2L	21656251	21659750	Disappearing
chr2L	21824251	21827750	Disappearing
chr2L	21925751	21929250	Disappearing
chr2L	22069251	22072750	Disappearing
chr2L	22111251	22114750	Disappearing
chr2L	22114751	22118250	Disappearing
chr2L	22230251	22233750	Disappearing
chr2L	22237251	22240750	Disappearing
chr2L	22461251	22464750	Disappearing
chr2L	22475251	22478750	Disappearing
chr2L	22489251	22492750	Disappearing
chr2L	22534751	22538250	Disappearing
chr2L	22800751	22804250	Disappearing
chr2L	22982751	22986250	Disappearing
chr2R	43751	47250	Same
chr2R	68251	71750	Same
chr2R	148751	152250	Same
chr2R	194251	197750	Same
chr2R	274751	278250	Same
chr2R	316751	320250	Same
chr2R	327251	330750	Same
chr2R	386751	390250	Same
chr2R	481251	484750	Same
chr2R	537251	540750	Same
chr2R	656251	659750	Same
chr2R	701751	705250	Same
chr2R	768251	771750	Same
chr2R	806751	810250	Same
chr2R	817251	820750	Same
chr2R	925751	929250	Same
chr2R	943251	946750	Same
chr2R	946751	950250	Same
chr2R	1027251	1030750	Same
chr2R	1058751	1062250	Same
chr2R	1100751	1104250	Same
chr2R	1111251	1114750	Same
chr2R	1191751	1195250	Same
chr2R	1247751	1251250	Same
chr2R	1251251	1254750	Same
chr2R	1282751	1286250	Same
chr2R	1443751	1447250	Same
chr2R	1478751	1482250	Same
chr2R	1583751	1587250	Same
chr2R	1587251	1590750	Same
chr2R	1639751	1643250	Same
chr2R	1751751	1755250	Same
chr2R	1762251	1765750	Same
chr2R	1797251	1800750	Same
chr2R	1902251	1905750	Same
chr2R	1961751	1965250	Same
chr2R	1989751	1993250	Same
chr2R	2035251	2038750	Same
chr2R	2038751	2042250	Same
chr2R	2101751	2105250	Same
chr2R	2122751	2126250	Same
chr2R	2150751	2154250	Same
chr2R	2168251	2171750	Same
chr2R	2213751	2217250	Same
chr2R	2227751	2231250	Same
chr2R	2241751	2245250	Same
chr2R	2248751	2252250	Same
chr2R	2322251	2325750	Same
chr2R	2350251	2353750	Same
chr2R	2462251	2465750	Same
chr2R	2472751	2476250	Same
chr2R	2497251	2500750	Same
chr2R	2602251	2605750	Same
chr2R	2693251	2696750	Same
chr2R	2847251	2850750	Same
chr2R	2857751	2861250	Same
chr2R	2948751	2952250	Same
chr2R	3071251	3074750	Same
chr2R	3092251	3095750	Same
chr2R	3106251	3109750	Same
chr2R	3130751	3134250	Same
chr2R	3155251	3158750	Same
chr2R	3267251	3270750	Same
chr2R	3291751	3295250	Same
chr2R	3326751	3330250	Same
chr2R	3452751	3456250	Same
chr2R	3473751	3477250	Same
chr2R	3501751	3505250	Same
chr2R	3669751	3673250	Same
chr2R	3697751	3701250	Same
chr2R	3708251	3711750	Same
chr2R	3711751	3715250	Same
chr2R	3802751	3806250	Same
chr2R	3841251	3844750	Same
chr2R	3900751	3904250	Same
chr2R	3935751	3939250	Same
chr2R	3939251	3942750	Same
chr2R	3953251	3956750	Same
chr2R	4002251	4005750	Same
chr2R	4016251	4019750	Same
chr2R	4040751	4044250	Same
chr2R	4058251	4061750	Same
chr2R	4138751	4142250	Same
chr2R	4278751	4282250	Same
chr2R	4292751	4296250	Same
chr2R	4306751	4310250	Same
chr2R	4422251	4425750	Same
chr2R	4453751	4457250	Same
chr2R	4457251	4460750	Same
chr2R	4485251	4488750	Same
chr2R	4516751	4520250	Same
chr2R	4551751	4555250	Same
chr2R	4600751	4604250	Same
chr2R	4607751	4611250	Same
chr2R	4646251	4649750	Same
chr2R	4670751	4674250	Same
chr2R	4775751	4779250	Same
chr2R	4824751	4828250	Same
chr2R	4835251	4838750	Same
chr2R	4978751	4982250	Same
chr2R	5017251	5020750	Same
chr2R	5020751	5024250	Same
chr2R	5045251	5048750	Same
chr2R	5178251	5181750	Same
chr2R	5195751	5199250	Same
chr2R	5234251	5237750	Same
chr2R	5248251	5251750	Same
chr2R	5311251	5314750	Same
chr2R	5332251	5335750	Same
chr2R	5363751	5367250	Same
chr2R	5377751	5381250	Same
chr2R	5426751	5430250	Same
chr2R	5451251	5454750	Same
chr2R	5465251	5468750	Same
chr2R	5577251	5580750	Same
chr2R	5608751	5612250	Same
chr2R	5622751	5626250	Same
chr2R	5696251	5699750	Same
chr2R	5748751	5752250	Same
chr2R	5797751	5801250	Same
chr2R	5843251	5846750	Same
chr2R	5874751	5878250	Same
chr2R	5909751	5913250	Same
chr2R	5913251	5916750	Same
chr2R	5983251	5986750	Same
chr2R	5986751	5990250	Same
chr2R	6046251	6049750	Same
chr2R	6074251	6077750	Same
chr2R	6137251	6140750	Same
chr2R	6301751	6305250	Same
chr2R	6315751	6319250	Same
chr2R	6354251	6357750	Same
chr2R	6364751	6368250	Same
chr2R	6413751	6417250	Same
chr2R	6441751	6445250	Same
chr2R	6480251	6483750	Same
chr2R	6504751	6508250	Same
chr2R	6525751	6529250	Same
chr2R	6553751	6557250	Same
chr2R	6693751	6697250	Same
chr2R	6725251	6728750	Same
chr2R	6760251	6763750	Same
chr2R	6784751	6788250	Same
chr2R	6889751	6893250	Same
chr2R	6907251	6910750	Same
chr2R	6914251	6917750	Same
chr2R	6994751	6998250	Same
chr2R	7019251	7022750	Same
chr2R	7057751	7061250	Same
chr2R	7092751	7096250	Same
chr2R	7106751	7110250	Same
chr2R	7180251	7183750	Same
chr2R	7190751	7194250	Same
chr2R	7274751	7278250	Same
chr2R	7320251	7323750	Same
chr2R	7337751	7341250	Same
chr2R	7502251	7505750	Same
chr2R	7505751	7509250	Same
chr2R	7526751	7530250	Same
chr2R	7537251	7540750	Same
chr2R	7565251	7568750	Same
chr2R	7575751	7579250	Same
chr2R	7677251	7680750	Same
chr2R	7708751	7712250	Same
chr2R	7712251	7715750	Same
chr2R	7736751	7740250	Same
chr2R	7768251	7771750	Same
chr2R	7771751	7775250	Same
chr2R	7775251	7778750	Same
chr2R	7852251	7855750	Same
chr2R	7855751	7859250	Same
chr2R	7873251	7876750	Same
chr2R	7911751	7915250	Same
chr2R	8023751	8027250	Same
chr2R	8027251	8030750	Same
chr2R	8086751	8090250	Same
chr2R	8163751	8167250	Same
chr2R	8202251	8205750	Same
chr2R	8205751	8209250	Same
chr2R	8230251	8233750	Same
chr2R	8338751	8342250	Same
chr2R	8394751	8398250	Same
chr2R	8478751	8482250	Same
chr2R	8499751	8503250	Same
chr2R	8517251	8520750	Same
chr2R	8604751	8608250	Same
chr2R	8643251	8646750	Same
chr2R	8685251	8688750	Same
chr2R	8702751	8706250	Same
chr2R	8713251	8716750	Same
chr2R	8734251	8737750	Same
chr2R	8744751	8748250	Same
chr2R	8748251	8751750	Same
chr2R	8800751	8804250	Same
chr2R	8821751	8825250	Same
chr2R	8926751	8930250	Same
chr2R	8930251	8933750	Same
chr2R	8996751	9000250	Same
chr2R	9017751	9021250	Same
chr2R	9084251	9087750	Same
chr2R	9108751	9112250	Same
chr2R	9182251	9185750	Same
chr2R	9290751	9294250	Same
chr2R	9315251	9318750	Same
chr2R	9336251	9339750	Same
chr2R	9367751	9371250	Same
chr2R	9420251	9423750	Same
chr2R	9437751	9441250	Same
chr2R	9612751	9616250	Same
chr2R	9623251	9626750	Same
chr2R	9707251	9710750	Same
chr2R	9742251	9745750	Same
chr2R	9745751	9749250	Same
chr2R	9784251	9787750	Same
chr2R	9819251	9822750	Same
chr2R	9875251	9878750	Same
chr2R	9976751	9980250	Same
chr2R	9997751	10001250	Same
chr2R	10025751	10029250	Same
chr2R	10060751	10064250	Same
chr2R	10102751	10106250	Same
chr2R	10141251	10144750	Same
chr2R	10186751	10190250	Same
chr2R	10190251	10193750	Same
chr2R	10277751	10281250	Same
chr2R	10288251	10291750	Same
chr2R	10351251	10354750	Same
chr2R	10365251	10368750	Same
chr2R	10389751	10393250	Same
chr2R	10410751	10414250	Same
chr2R	10505251	10508750	Same
chr2R	10508751	10512250	Same
chr2R	10655751	10659250	Same
chr2R	10739751	10743250	Same
chr2R	10757251	10760750	Same
chr2R	10785251	10788750	Same
chr2R	10820251	10823750	Same
chr2R	10848251	10851750	Same
chr2R	10865751	10869250	Same
chr2R	10879751	10883250	Same
chr2R	10897251	10900750	Same
chr2R	10911251	10914750	Same
chr2R	10967251	10970750	Same
chr2R	10981251	10984750	Same
chr2R	11016251	11019750	Same
chr2R	11194751	11198250	Same
chr2R	11222751	11226250	Same
chr2R	11236751	11240250	Same
chr2R	11394251	11397750	Same
chr2R	11397751	11401250	Same
chr2R	11415251	11418750	Same
chr2R	11450251	11453750	Same
chr2R	11453751	11457250	Same
chr2R	11565751	11569250	Same
chr2R	11702251	11705750	Same
chr2R	11705751	11709250	Same
chr2R	11733751	11737250	Same
chr2R	11747751	11751250	Same
chr2R	11807251	11810750	Same
chr2R	11982251	11985750	Same
chr2R	12010251	12013750	Same
chr2R	12167751	12171250	Same
chr2R	12178251	12181750	Same
chr2R	12206251	12209750	Same
chr2R	12220251	12223750	Same
chr2R	12223751	12227250	Same
chr2R	12230751	12234250	Same
chr2R	12423251	12426750	Same
chr2R	12433751	12437250	Same
chr2R	12437251	12440750	Same
chr2R	12458251	12461750	Same
chr2R	12493251	12496750	Same
chr2R	12545751	12549250	Same
chr2R	12556251	12559750	Same
chr2R	12615751	12619250	Same
chr2R	12657751	12661250	Same
chr2R	12685751	12689250	Same
chr2R	12713751	12717250	Same
chr2R	12734751	12738250	Same
chr2R	12738251	12741750	Same
chr2R	12741751	12745250	Same
chr2R	12755751	12759250	Same
chr2R	12885251	12888750	Same
chr2R	12888751	12892250	Same
chr2R	12948251	12951750	Same
chr2R	13028751	13032250	Same
chr2R	13070751	13074250	Same
chr2R	13119751	13123250	Same
chr2R	13130251	13133750	Same
chr2R	13277251	13280750	Same
chr2R	13329751	13333250	Same
chr2R	13343751	13347250	Same
chr2R	13378751	13382250	Same
chr2R	13399751	13403250	Same
chr2R	13420751	13424250	Same
chr2R	13476751	13480250	Same
chr2R	13480251	13483750	Same
chr2R	13550251	13553750	Same
chr2R	13651751	13655250	Same
chr2R	13655251	13658750	Same
chr2R	13676251	13679750	Same
chr2R	13728751	13732250	Same
chr2R	13732251	13735750	Same
chr2R	13735751	13739250	Same
chr2R	13753251	13756750	Same
chr2R	13756751	13760250	Same
chr2R	13812751	13816250	Same
chr2R	14008751	14012250	Same
chr2R	14012251	14015750	Same
chr2R	14043751	14047250	Same
chr2R	14159251	14162750	Same
chr2R	14162751	14166250	Same
chr2R	14239751	14243250	Same
chr2R	14243251	14246750	Same
chr2R	14260751	14264250	Same
chr2R	14281751	14285250	Same
chr2R	14327251	14330750	Same
chr2R	14383251	14386750	Same
chr2R	14439251	14442750	Same
chr2R	14460251	14463750	Same
chr2R	14470751	14474250	Same
chr2R	14474251	14477750	Same
chr2R	14488251	14491750	Same
chr2R	14572251	14575750	Same
chr2R	14680751	14684250	Same
chr2R	14705251	14708750	Same
chr2R	14736751	14740250	Same
chr2R	14803251	14806750	Same
chr2R	14859251	14862750	Same
chr2R	15006251	15009750	Same
chr2R	15013251	15016750	Same
chr2R	15051751	15055250	Same
chr2R	15107751	15111250	Same
chr2R	15111251	15114750	Same
chr2R	15139251	15142750	Same
chr2R	15177751	15181250	Same
chr2R	15240751	15244250	Same
chr2R	15275751	15279250	Same
chr2R	15310751	15314250	Same
chr2R	15380751	15384250	Same
chr2R	15517251	15520750	Same
chr2R	15555751	15559250	Same
chr2R	15583751	15587250	Same
chr2R	15601251	15604750	Same
chr2R	15611751	15615250	Same
chr2R	15709751	15713250	Same
chr2R	15779751	15783250	Same
chr2R	15797251	15800750	Same
chr2R	15811251	15814750	Same
chr2R	15849751	15853250	Same
chr2R	16115751	16119250	Same
chr2R	16129751	16133250	Same
chr2R	16189251	16192750	Same
chr2R	16192751	16196250	Same
chr2R	16213751	16217250	Same
chr2R	16266251	16269750	Same
chr2R	16437751	16441250	Same
chr2R	16472751	16476250	Same
chr2R	16504251	16507750	Same
chr2R	16525251	16528750	Same
chr2R	16528751	16532250	Same
chr2R	16553251	16556750	Same
chr2R	16633751	16637250	Same
chr2R	16675751	16679250	Same
chr2R	16717751	16721250	Same
chr2R	16770251	16773750	Same
chr2R	16861251	16864750	Same
chr2R	16878751	16882250	Same
chr2R	16882251	16885750	Same
chr2R	16941751	16945250	Same
chr2R	16945251	16948750	Same
chr2R	17029251	17032750	Same
chr2R	17137751	17141250	Same
chr2R	17165751	17169250	Same
chr2R	17179751	17183250	Same
chr2R	17267251	17270750	Same
chr2R	17365251	17368750	Same
chr2R	17407251	17410750	Same
chr2R	17421251	17424750	Same
chr2R	17491251	17494750	Same
chr2R	17494751	17498250	Same
chr2R	17543751	17547250	Same
chr2R	17571751	17575250	Same
chr2R	17606751	17610250	Same
chr2R	17634751	17638250	Same
chr2R	17673251	17676750	Same
chr2R	17694251	17697750	Same
chr2R	17704751	17708250	Same
chr2R	17739751	17743250	Same
chr2R	17757251	17760750	Same
chr2R	17858751	17862250	Same
chr2R	17921751	17925250	Same
chr2R	17946251	17949750	Same
chr2R	17988251	17991750	Same
chr2R	18058251	18061750	Same
chr2R	18100251	18103750	Same
chr2R	18257751	18261250	Same
chr2R	18261251	18264750	Same
chr2R	18408251	18411750	Same
chr2R	18418751	18422250	Same
chr2R	18446751	18450250	Same
chr2R	18464251	18467750	Same
chr2R	18474751	18478250	Same
chr2R	18478251	18481750	Same
chr2R	18481751	18485250	Same
chr2R	18492251	18495750	Same
chr2R	18576251	18579750	Same
chr2R	18586751	18590250	Same
chr2R	18684751	18688250	Same
chr2R	18810751	18814250	Same
chr2R	18821251	18824750	Same
chr2R	18852751	18856250	Same
chr2R	18887751	18891250	Same
chr2R	18926251	18929750	Same
chr2R	18929751	18933250	Same
chr2R	18947251	18950750	Same
chr2R	18964751	18968250	Same
chr2R	19237751	19241250	Same
chr2R	19241251	19244750	Same
chr2R	19262251	19265750	Same
chr2R	19269251	19272750	Same
chr2R	19297251	19300750	Same
chr2R	19409251	19412750	Same
chr2R	19423251	19426750	Same
chr2R	19430251	19433750	Same
chr2R	19538751	19542250	Same
chr2R	19629751	19633250	Same
chr2R	19633251	19636750	Same
chr2R	19724251	19727750	Same
chr2R	19727751	19731250	Same
chr2R	19794251	19797750	Same
chr2R	19808251	19811750	Same
chr2R	19906251	19909750	Same
chr2R	20042751	20046250	Same
chr2R	20060251	20063750	Same
chr2R	20070751	20074250	Same
chr2R	20151251	20154750	Same
chr2R	20221251	20224750	Same
chr2R	20224751	20228250	Same
chr2R	20249251	20252750	Same
chr2R	20287751	20291250	Same
chr2R	20298251	20301750	Same
chr2R	20399751	20403250	Same
chr2R	20445251	20448750	Same
chr2R	20532751	20536250	Same
chr2R	20543251	20546750	Same
chr2R	20613251	20616750	Same
chr2R	20623751	20627250	Same
chr2R	20627251	20630750	Same
chr2R	20630751	20634250	Same
chr2R	20753251	20756750	Same
chr2R	20823251	20826750	Same
chr2R	20851251	20854750	Same
chr2R	20896751	20900250	Same
chr2R	20959751	20963250	Same
chr2R	20970251	20973750	Same
chr2R	21026251	21029750	Same
chr2R	21047251	21050750	Same
chr2R	26251	29750	Appearing
chr2R	127751	131250	Appearing
chr2R	204751	208250	Appearing
chr2R	341251	344750	Appearing
chr2R	365751	369250	Appearing
chr2R	435751	439250	Appearing
chr2R	526751	530250	Appearing
chr2R	540751	544250	Appearing
chr2R	687751	691250	Appearing
chr2R	757751	761250	Appearing
chr2R	782251	785750	Appearing
chr2R	824251	827750	Appearing
chr2R	915251	918750	Appearing
chr2R	1170751	1174250	Appearing
chr2R	1226751	1230250	Appearing
chr2R	1261751	1265250	Appearing
chr2R	1268751	1272250	Appearing
chr2R	1412251	1415750	Appearing
chr2R	1419251	1422750	Appearing
chr2R	1636251	1639750	Appearing
chr2R	1786751	1790250	Appearing
chr2R	1898751	1902250	Appearing
chr2R	2273251	2276750	Appearing
chr2R	2304751	2308250	Appearing
chr2R	2364251	2367750	Appearing
chr2R	2367751	2371250	Appearing
chr2R	2500751	2504250	Appearing
chr2R	2518251	2521750	Appearing
chr2R	2539251	2542750	Appearing
chr2R	2938251	2941750	Appearing
chr2R	3410751	3414250	Appearing
chr2R	4124751	4128250	Appearing
chr2R	4135251	4138750	Appearing
chr2R	4303251	4306750	Appearing
chr2R	4401251	4404750	Appearing
chr2R	4443251	4446750	Appearing
chr2R	4499251	4502750	Appearing
chr2R	4548251	4551750	Appearing
chr2R	4569251	4572750	Appearing
chr2R	4642751	4646250	Appearing
chr2R	4838751	4842250	Appearing
chr2R	4947251	4950750	Appearing
chr2R	4971751	4975250	Appearing
chr2R	5094251	5097750	Appearing
chr2R	5171251	5174750	Appearing
chr2R	5286751	5290250	Appearing
chr2R	5479251	5482750	Appearing
chr2R	5825751	5829250	Appearing
chr2R	5902751	5906250	Appearing
chr2R	6161751	6165250	Appearing
chr2R	6186251	6189750	Appearing
chr2R	6196751	6200250	Appearing
chr2R	6483751	6487250	Appearing
chr2R	6497751	6501250	Appearing
chr2R	6613251	6616750	Appearing
chr2R	6833751	6837250	Appearing
chr2R	6847751	6851250	Appearing
chr2R	7015751	7019250	Appearing
chr2R	7089251	7092750	Appearing
chr2R	7110251	7113750	Appearing
chr2R	7152251	7155750	Appearing
chr2R	7253751	7257250	Appearing
chr2R	8083251	8086750	Appearing
chr2R	8219751	8223250	Appearing
chr2R	8496251	8499750	Appearing
chr2R	8520751	8524250	Appearing
chr2R	8639751	8643250	Appearing
chr2R	8989751	8993250	Appearing
chr2R	9115751	9119250	Appearing
chr2R	9196251	9199750	Appearing
chr2R	9259251	9262750	Appearing
chr2R	9371251	9374750	Appearing
chr2R	9462251	9465750	Appearing
chr2R	9479751	9483250	Appearing
chr2R	9710751	9714250	Appearing
chr2R	10218251	10221750	Appearing
chr2R	10624251	10627750	Appearing
chr2R	10788751	10792250	Appearing
chr2R	10988251	10991750	Appearing
chr2R	11030251	11033750	Appearing
chr2R	11079251	11082750	Appearing
chr2R	11100251	11103750	Appearing
chr2R	11310251	11313750	Appearing
chr2R	11418751	11422250	Appearing
chr2R	11646251	11649750	Appearing
chr2R	12055751	12059250	Appearing
chr2R	12269251	12272750	Appearing
chr2R	12381251	12384750	Appearing
chr2R	12398751	12402250	Appearing
chr2R	12419751	12423250	Appearing
chr2R	12454751	12458250	Appearing
chr2R	12972751	12976250	Appearing
chr2R	13042751	13046250	Appearing
chr2R	13354251	13357750	Appearing
chr2R	13798751	13802250	Appearing
chr2R	14068251	14071750	Appearing
chr2R	14173251	14176750	Appearing
chr2R	14229251	14232750	Appearing
chr2R	14988751	14992250	Appearing
chr2R	15044751	15048250	Appearing
chr2R	15048251	15051750	Appearing
chr2R	15114751	15118250	Appearing
chr2R	15195251	15198750	Appearing
chr2R	15489251	15492750	Appearing
chr2R	15597751	15601250	Appearing
chr2R	15615251	15618750	Appearing
chr2R	15653751	15657250	Appearing
chr2R	15828751	15832250	Appearing
chr2R	15853251	15856750	Appearing
chr2R	15856751	15860250	Appearing
chr2R	15884751	15888250	Appearing
chr2R	15986251	15989750	Appearing
chr2R	16014251	16017750	Appearing
chr2R	16038751	16042250	Appearing
chr2R	16329251	16332750	Appearing
chr2R	16343251	16346750	Appearing
chr2R	16490251	16493750	Appearing
chr2R	16665251	16668750	Appearing
chr2R	17025751	17029250	Appearing
chr2R	17067751	17071250	Appearing
chr2R	17263751	17267250	Appearing
chr2R	17270751	17274250	Appearing
chr2R	17354751	17358250	Appearing
chr2R	17368751	17372250	Appearing
chr2R	17652251	17655750	Appearing
chr2R	17690751	17694250	Appearing
chr2R	17928751	17932250	Appearing
chr2R	17949751	17953250	Appearing
chr2R	18250751	18254250	Appearing
chr2R	18296251	18299750	Appearing
chr2R	18352251	18355750	Appearing
chr2R	18450251	18453750	Appearing
chr2R	19003251	19006750	Appearing
chr2R	19181751	19185250	Appearing
chr2R	19209751	19213250	Appearing
chr2R	19220251	19223750	Appearing
chr2R	19227251	19230750	Appearing
chr2R	19433751	19437250	Appearing
chr2R	19496751	19500250	Appearing
chr2R	19500251	19503750	Appearing
chr2R	19535251	19538750	Appearing
chr2R	19594751	19598250	Appearing
chr2R	19682251	19685750	Appearing
chr2R	19864251	19867750	Appearing
chr2R	19972751	19976250	Appearing
chr2R	20074251	20077750	Appearing
chr2R	20158251	20161750	Appearing
chr2R	20217751	20221250	Appearing
chr2R	20277251	20280750	Appearing
chr2R	20378751	20382250	Appearing
chr2R	20417251	20420750	Appearing
chr2R	20448751	20452250	Appearing
chr2R	20483751	20487250	Appearing
chr2R	20529251	20532750	Appearing
chr2R	20546751	20550250	Appearing
chr2R	20609751	20613250	Appearing
chr2R	20788251	20791750	Appearing
chr2R	20812751	20816250	Appearing
chr2R	20963251	20966750	Appearing
chr2R	21138251	21141750	Appearing
chr2R	57751	61250	Disappearing
chr2R	211751	215250	Disappearing
chr2R	239751	243250	Disappearing
chr2R	264251	267750	Disappearing
chr2R	649251	652750	Disappearing
chr2R	694751	698250	Disappearing
chr2R	729751	733250	Disappearing
chr2R	932751	936250	Disappearing
chr2R	1055251	1058750	Disappearing
chr2R	1181251	1184750	Disappearing
chr2R	1219751	1223250	Disappearing
chr2R	1254751	1258250	Disappearing
chr2R	1415751	1419250	Disappearing
chr2R	1422751	1426250	Disappearing
chr2R	1538251	1541750	Disappearing
chr2R	1867251	1870750	Disappearing
chr2R	2192751	2196250	Disappearing
chr2R	2224251	2227750	Disappearing
chr2R	2630251	2633750	Disappearing
chr2R	2644251	2647750	Disappearing
chr2R	2696751	2700250	Disappearing
chr2R	2735251	2738750	Disappearing
chr2R	2808751	2812250	Disappearing
chr2R	2945251	2948750	Disappearing
chr2R	3270751	3274250	Disappearing
chr2R	4121251	4124750	Disappearing
chr2R	4177251	4180750	Disappearing
chr2R	4261251	4264750	Disappearing
chr2R	4282251	4285750	Disappearing
chr2R	4320751	4324250	Disappearing
chr2R	4404751	4408250	Disappearing
chr2R	4446751	4450250	Disappearing
chr2R	4481751	4485250	Disappearing
chr2R	4618251	4621750	Disappearing
chr2R	4779251	4782750	Disappearing
chr2R	4975251	4978750	Disappearing
chr2R	5283251	5286750	Disappearing
chr2R	5570251	5573750	Disappearing
chr2R	5706751	5710250	Disappearing
chr2R	6189751	6193250	Disappearing
chr2R	6445251	6448750	Disappearing
chr2R	6501251	6504750	Disappearing
chr2R	6830251	6833750	Disappearing
chr2R	6837251	6840750	Disappearing
chr2R	6893251	6896750	Disappearing
chr2R	7054251	7057750	Disappearing
chr2R	7239751	7243250	Disappearing
chr2R	7246751	7250250	Disappearing
chr2R	7463751	7467250	Disappearing
chr2R	7467251	7470750	Disappearing
chr2R	7925751	7929250	Disappearing
chr2R	7953751	7957250	Disappearing
chr2R	8009751	8013250	Disappearing
chr2R	8223251	8226750	Disappearing
chr2R	8307251	8310750	Disappearing
chr2R	8321251	8324750	Disappearing
chr2R	8405251	8408750	Disappearing
chr2R	8450751	8454250	Disappearing
chr2R	8475251	8478750	Disappearing
chr2R	8730751	8734250	Disappearing
chr2R	8755251	8758750	Disappearing
chr2R	8804251	8807750	Disappearing
chr2R	9038751	9042250	Disappearing
chr2R	9056251	9059750	Disappearing
chr2R	9297751	9301250	Disappearing
chr2R	9423751	9427250	Disappearing
chr2R	9430751	9434250	Disappearing
chr2R	9441251	9444750	Disappearing
chr2R	9465751	9469250	Disappearing
chr2R	9507751	9511250	Disappearing
chr2R	9595251	9598750	Disappearing
chr2R	9731751	9735250	Disappearing
chr2R	9738751	9742250	Disappearing
chr2R	9780751	9784250	Disappearing
chr2R	9959251	9962750	Disappearing
chr2R	10057251	10060750	Disappearing
chr2R	10239251	10242750	Disappearing
chr2R	10312751	10316250	Disappearing
chr2R	10456251	10459750	Disappearing
chr2R	10491251	10494750	Disappearing
chr2R	10634751	10638250	Disappearing
chr2R	10638251	10641750	Disappearing
chr2R	11086251	11089750	Disappearing
chr2R	11208751	11212250	Disappearing
chr2R	11257751	11261250	Disappearing
chr2R	11268251	11271750	Disappearing
chr2R	11457251	11460750	Disappearing
chr2R	11541251	11544750	Disappearing
chr2R	11562251	11565750	Disappearing
chr2R	12104751	12108250	Disappearing
chr2R	12272751	12276250	Disappearing
chr2R	12297251	12300750	Disappearing
chr2R	12363751	12367250	Disappearing
chr2R	12402251	12405750	Disappearing
chr2R	12472251	12475750	Disappearing
chr2R	12654251	12657750	Disappearing
chr2R	12752251	12755750	Disappearing
chr2R	12892251	12895750	Disappearing
chr2R	12902751	12906250	Disappearing
chr2R	12934251	12937750	Disappearing
chr2R	12979751	12983250	Disappearing
chr2R	12983251	12986750	Disappearing
chr2R	13025251	13028750	Disappearing
chr2R	13060251	13063750	Disappearing
chr2R	13189751	13193250	Disappearing
chr2R	13217751	13221250	Disappearing
chr2R	13263251	13266750	Disappearing
chr2R	13298251	13301750	Disappearing
chr2R	13396251	13399750	Disappearing
chr2R	13585251	13588750	Disappearing
chr2R	13679751	13683250	Disappearing
chr2R	13875751	13879250	Disappearing
chr2R	13924751	13928250	Disappearing
chr2R	13931751	13935250	Disappearing
chr2R	13963251	13966750	Disappearing
chr2R	14236251	14239750	Disappearing
chr2R	14372751	14376250	Disappearing
chr2R	14596751	14600250	Disappearing
chr2R	14733251	14736750	Disappearing
chr2R	15009751	15013250	Disappearing
chr2R	15478751	15482250	Disappearing
chr2R	15492751	15496250	Disappearing
chr2R	15534751	15538250	Disappearing
chr2R	15618751	15622250	Disappearing
chr2R	15881251	15884750	Disappearing
chr2R	16056251	16059750	Disappearing
chr2R	16073751	16077250	Disappearing
chr2R	16112251	16115750	Disappearing
chr2R	16119251	16122750	Disappearing
chr2R	16161251	16164750	Disappearing
chr2R	16171751	16175250	Disappearing
chr2R	16252251	16255750	Disappearing
chr2R	16360751	16364250	Disappearing
chr2R	16385251	16388750	Disappearing
chr2R	16423751	16427250	Disappearing
chr2R	16476251	16479750	Disappearing
chr2R	16556751	16560250	Disappearing
chr2R	16756251	16759750	Disappearing
chr2R	16766751	16770250	Disappearing
chr2R	16857751	16861250	Disappearing
chr2R	17011751	17015250	Disappearing
chr2R	17382751	17386250	Disappearing
chr2R	17403751	17407250	Disappearing
chr2R	18005751	18009250	Disappearing
chr2R	18184251	18187750	Disappearing
chr2R	18201751	18205250	Disappearing
chr2R	18247251	18250750	Disappearing
chr2R	18523751	18527250	Disappearing
chr2R	18555251	18558750	Disappearing
chr2R	18625251	18628750	Disappearing
chr2R	18681251	18684750	Disappearing
chr2R	18740751	18744250	Disappearing
chr2R	18768751	18772250	Disappearing
chr2R	18961251	18964750	Disappearing
chr2R	19052251	19055750	Disappearing
chr2R	19087251	19090750	Disappearing
chr2R	19090751	19094250	Disappearing
chr2R	19101251	19104750	Disappearing
chr2R	19234251	19237750	Disappearing
chr2R	19486251	19489750	Disappearing
chr2R	19503751	19507250	Disappearing
chr2R	19542251	19545750	Disappearing
chr2R	20119751	20123250	Disappearing
chr2R	20179251	20182750	Disappearing
chr2R	20487251	20490750	Disappearing
chr2R	21068251	21071750	Disappearing
chr3L	106751	110250	Same
chr3L	120751	124250	Same
chr3L	173251	176750	Same
chr3L	222251	225750	Same
chr3L	411251	414750	Same
chr3L	439251	442750	Same
chr3L	488251	491750	Same
chr3L	537251	540750	Same
chr3L	540751	544250	Same
chr3L	589751	593250	Same
chr3L	600251	603750	Same
chr3L	603751	607250	Same
chr3L	645751	649250	Same
chr3L	680751	684250	Same
chr3L	708751	712250	Same
chr3L	747251	750750	Same
chr3L	820751	824250	Same
chr3L	831251	834750	Same
chr3L	834751	838250	Same
chr3L	866251	869750	Same
chr3L	869751	873250	Same
chr3L	932751	936250	Same
chr3L	1055251	1058750	Same
chr3L	1149751	1153250	Same
chr3L	1163751	1167250	Same
chr3L	1174251	1177750	Same
chr3L	1226751	1230250	Same
chr3L	1244251	1247750	Same
chr3L	1293251	1296750	Same
chr3L	1349251	1352750	Same
chr3L	1429751	1433250	Same
chr3L	1485751	1489250	Same
chr3L	1513751	1517250	Same
chr3L	1545251	1548750	Same
chr3L	1566251	1569750	Same
chr3L	1601251	1604750	Same
chr3L	1636251	1639750	Same
chr3L	1664251	1667750	Same
chr3L	1667751	1671250	Same
chr3L	1727251	1730750	Same
chr3L	1793751	1797250	Same
chr3L	1937251	1940750	Same
chr3L	1961751	1965250	Same
chr3L	1965251	1968750	Same
chr3L	1968751	1972250	Same
chr3L	2115751	2119250	Same
chr3L	2119251	2122750	Same
chr3L	2164751	2168250	Same
chr3L	2360751	2364250	Same
chr3L	2444751	2448250	Same
chr3L	2455251	2458750	Same
chr3L	2458751	2462250	Same
chr3L	2465751	2469250	Same
chr3L	2553251	2556750	Same
chr3L	2584751	2588250	Same
chr3L	2588251	2591750	Same
chr3L	2630251	2633750	Same
chr3L	2745751	2749250	Same
chr3L	2756251	2759750	Same
chr3L	2763251	2766750	Same
chr3L	2847251	2850750	Same
chr3L	2924251	2927750	Same
chr3L	2934751	2938250	Same
chr3L	2973251	2976750	Same
chr3L	3032751	3036250	Same
chr3L	3057251	3060750	Same
chr3L	3071251	3074750	Same
chr3L	3123751	3127250	Same
chr3L	3190251	3193750	Same
chr3L	3218251	3221750	Same
chr3L	3221751	3225250	Same
chr3L	3239251	3242750	Same
chr3L	3298751	3302250	Same
chr3L	3302251	3305750	Same
chr3L	3372251	3375750	Same
chr3L	3452751	3456250	Same
chr3L	3456251	3459750	Same
chr3L	3470251	3473750	Same
chr3L	3512251	3515750	Same
chr3L	3592751	3596250	Same
chr3L	3596251	3599750	Same
chr3L	3606751	3610250	Same
chr3L	3610251	3613750	Same
chr3L	3613751	3617250	Same
chr3L	3764251	3767750	Same
chr3L	3785251	3788750	Same
chr3L	3806251	3809750	Same
chr3L	3809751	3813250	Same
chr3L	3893751	3897250	Same
chr3L	4019751	4023250	Same
chr3L	4089751	4093250	Same
chr3L	4100251	4103750	Same
chr3L	4131751	4135250	Same
chr3L	4236751	4240250	Same
chr3L	4240251	4243750	Same
chr3L	4310251	4313750	Same
chr3L	4334751	4338250	Same
chr3L	4362751	4366250	Same
chr3L	4401251	4404750	Same
chr3L	4404751	4408250	Same
chr3L	4541251	4544750	Same
chr3L	4621751	4625250	Same
chr3L	4625251	4628750	Same
chr3L	4688251	4691750	Same
chr3L	4821251	4824750	Same
chr3L	4824751	4828250	Same
chr3L	4898251	4901750	Same
chr3L	4908751	4912250	Same
chr3L	5041751	5045250	Same
chr3L	5045251	5048750	Same
chr3L	5052251	5055750	Same
chr3L	5101251	5104750	Same
chr3L	5118751	5122250	Same
chr3L	5122251	5125750	Same
chr3L	5125751	5129250	Same
chr3L	5143251	5146750	Same
chr3L	5286751	5290250	Same
chr3L	5300751	5304250	Same
chr3L	5346251	5349750	Same
chr3L	5447751	5451250	Same
chr3L	5458251	5461750	Same
chr3L	5503751	5507250	Same
chr3L	5556251	5559750	Same
chr3L	5573751	5577250	Same
chr3L	5598251	5601750	Same
chr3L	5643751	5647250	Same
chr3L	5738251	5741750	Same
chr3L	5741751	5745250	Same
chr3L	5801251	5804750	Same
chr3L	5804751	5808250	Same
chr3L	5860751	5864250	Same
chr3L	5888751	5892250	Same
chr3L	5913251	5916750	Same
chr3L	5958751	5962250	Same
chr3L	6046251	6049750	Same
chr3L	6116251	6119750	Same
chr3L	6147751	6151250	Same
chr3L	6207251	6210750	Same
chr3L	6210751	6214250	Same
chr3L	6224751	6228250	Same
chr3L	6389251	6392750	Same
chr3L	6392751	6396250	Same
chr3L	6396251	6399750	Same
chr3L	6424251	6427750	Same
chr3L	6476751	6480250	Same
chr3L	6539751	6543250	Same
chr3L	6543251	6546750	Same
chr3L	6595751	6599250	Same
chr3L	6613251	6616750	Same
chr3L	6679751	6683250	Same
chr3L	6732251	6735750	Same
chr3L	6746251	6749750	Same
chr3L	6844251	6847750	Same
chr3L	6854751	6858250	Same
chr3L	6875751	6879250	Same
chr3L	6889751	6893250	Same
chr3L	6935251	6938750	Same
chr3L	6987751	6991250	Same
chr3L	7005251	7008750	Same
chr3L	7085751	7089250	Same
chr3L	7113751	7117250	Same
chr3L	7117251	7120750	Same
chr3L	7148751	7152250	Same
chr3L	7229251	7232750	Same
chr3L	7306251	7309750	Same
chr3L	7351751	7355250	Same
chr3L	7498751	7502250	Same
chr3L	7502251	7505750	Same
chr3L	7519751	7523250	Same
chr3L	7631751	7635250	Same
chr3L	7645751	7649250	Same
chr3L	7663251	7666750	Same
chr3L	7684251	7687750	Same
chr3L	7708751	7712250	Same
chr3L	7792751	7796250	Same
chr3L	7803251	7806750	Same
chr3L	7827751	7831250	Same
chr3L	7859251	7862750	Same
chr3L	7901251	7904750	Same
chr3L	7904751	7908250	Same
chr3L	7918751	7922250	Same
chr3L	7960751	7964250	Same
chr3L	7967751	7971250	Same
chr3L	8048251	8051750	Same
chr3L	8100751	8104250	Same
chr3L	8128751	8132250	Same
chr3L	8167251	8170750	Same
chr3L	8233751	8237250	Same
chr3L	8307251	8310750	Same
chr3L	8352751	8356250	Same
chr3L	8415751	8419250	Same
chr3L	8471751	8475250	Same
chr3L	8485751	8489250	Same
chr3L	8489251	8492750	Same
chr3L	8566251	8569750	Same
chr3L	8590751	8594250	Same
chr3L	8594251	8597750	Same
chr3L	8709751	8713250	Same
chr3L	8741251	8744750	Same
chr3L	8779751	8783250	Same
chr3L	8790251	8793750	Same
chr3L	8881251	8884750	Same
chr3L	8944251	8947750	Same
chr3L	8989751	8993250	Same
chr3L	9035251	9038750	Same
chr3L	9038751	9042250	Same
chr3L	9063251	9066750	Same
chr3L	9077251	9080750	Same
chr3L	9087751	9091250	Same
chr3L	9129751	9133250	Same
chr3L	9273251	9276750	Same
chr3L	9350251	9353750	Same
chr3L	9388751	9392250	Same
chr3L	9392251	9395750	Same
chr3L	9416751	9420250	Same
chr3L	9455251	9458750	Same
chr3L	9500751	9504250	Same
chr3L	9535751	9539250	Same
chr3L	9574251	9577750	Same
chr3L	9605751	9609250	Same
chr3L	9721251	9724750	Same
chr3L	9752751	9756250	Same
chr3L	9847251	9850750	Same
chr3L	9889251	9892750	Same
chr3L	9931251	9934750	Same
chr3L	10043251	10046750	Same
chr3L	10060751	10064250	Same
chr3L	10214751	10218250	Same
chr3L	10218251	10221750	Same
chr3L	10498251	10501750	Same
chr3L	10501751	10505250	Same
chr3L	10620751	10624250	Same
chr3L	10652251	10655750	Same
chr3L	10680251	10683750	Same
chr3L	10683751	10687250	Same
chr3L	10725751	10729250	Same
chr3L	10729251	10732750	Same
chr3L	10848251	10851750	Same
chr3L	10876251	10879750	Same
chr3L	10890251	10893750	Same
chr3L	11051251	11054750	Same
chr3L	11054751	11058250	Same
chr3L	11086251	11089750	Same
chr3L	11110751	11114250	Same
chr3L	11114251	11117750	Same
chr3L	11187751	11191250	Same
chr3L	11198251	11201750	Same
chr3L	11264751	11268250	Same
chr3L	11327751	11331250	Same
chr3L	11471251	11474750	Same
chr3L	11478251	11481750	Same
chr3L	11502751	11506250	Same
chr3L	11544751	11548250	Same
chr3L	11551751	11555250	Same
chr3L	11555251	11558750	Same
chr3L	11565751	11569250	Same
chr3L	11670751	11674250	Same
chr3L	11698751	11702250	Same
chr3L	11702251	11705750	Same
chr3L	11779251	11782750	Same
chr3L	11807251	11810750	Same
chr3L	11824751	11828250	Same
chr3L	11982251	11985750	Same
chr3L	11985751	11989250	Same
chr3L	12048751	12052250	Same
chr3L	12059251	12062750	Same
chr3L	12104751	12108250	Same
chr3L	12108251	12111750	Same
chr3L	12185251	12188750	Same
chr3L	12255251	12258750	Same
chr3L	12258751	12262250	Same
chr3L	12328751	12332250	Same
chr3L	12409251	12412750	Same
chr3L	12458251	12461750	Same
chr3L	12461751	12465250	Same
chr3L	12517751	12521250	Same
chr3L	12724251	12727750	Same
chr3L	12762751	12766250	Same
chr3L	12797751	12801250	Same
chr3L	12997251	13000750	Same
chr3L	13028751	13032250	Same
chr3L	13032251	13035750	Same
chr3L	13035751	13039250	Same
chr3L	13217751	13221250	Same
chr3L	13378751	13382250	Same
chr3L	13403251	13406750	Same
chr3L	13469751	13473250	Same
chr3L	13494251	13497750	Same
chr3L	13504751	13508250	Same
chr3L	13525751	13529250	Same
chr3L	13564251	13567750	Same
chr3L	13574751	13578250	Same
chr3L	13753251	13756750	Same
chr3L	13791751	13795250	Same
chr3L	13795251	13798750	Same
chr3L	13816251	13819750	Same
chr3L	13956251	13959750	Same
chr3L	13987751	13991250	Same
chr3L	14019251	14022750	Same
chr3L	14040251	14043750	Same
chr3L	14043751	14047250	Same
chr3L	14103251	14106750	Same
chr3L	14169751	14173250	Same
chr3L	14180251	14183750	Same
chr3L	14204751	14208250	Same
chr3L	14400751	14404250	Same
chr3L	14456751	14460250	Same
chr3L	14467251	14470750	Same
chr3L	14505751	14509250	Same
chr3L	14523251	14526750	Same
chr3L	14526751	14530250	Same
chr3L	14530251	14533750	Same
chr3L	14551251	14554750	Same
chr3L	14663251	14666750	Same
chr3L	14747251	14750750	Same
chr3L	14778751	14782250	Same
chr3L	14792751	14796250	Same
chr3L	14824251	14827750	Same
chr3L	14827751	14831250	Same
chr3L	14971251	14974750	Same
chr3L	14974751	14978250	Same
chr3L	15086751	15090250	Same
chr3L	15107751	15111250	Same
chr3L	15128751	15132250	Same
chr3L	15132251	15135750	Same
chr3L	15135751	15139250	Same
chr3L	15149751	15153250	Same
chr3L	15153251	15156750	Same
chr3L	15485751	15489250	Same
chr3L	15489251	15492750	Same
chr3L	15545251	15548750	Same
chr3L	15555751	15559250	Same
chr3L	15576751	15580250	Same
chr3L	15580251	15583750	Same
chr3L	15601251	15604750	Same
chr3L	15720251	15723750	Same
chr3L	15800751	15804250	Same
chr3L	15807751	15811250	Same
chr3L	15916251	15919750	Same
chr3L	15930251	15933750	Same
chr3L	15944251	15947750	Same
chr3L	15996751	16000250	Same
chr3L	16028251	16031750	Same
chr3L	16042251	16045750	Same
chr3L	16077251	16080750	Same
[truncated: 2,392 more rows]

## Sheet: Boundary+Insulator+Insulation
Supplementary Table 2
chr	start	end	status	Insulation_Female	Insulation_Male	BEAF32_Male	BEAF32_Female	BEAF32_max	CP190_Male	CP190_Female	CP190_max	Chromator_Male	Chromator_Female	Chromator_max	Insulator_Classes
chr2L	43751	47250	Same	0.452736613638601	0.445445450073405	0.0261654325786271	0.229288492280991	0.229288492280991	0.0966146004190901	0.199788006373304	0.199788006373304	-0.00256548008841805	0.013228595796097	0.013228595796097	low:low
chr2L	54251	57750	Same	0.872237563323958	0.832948927382157	0.0623315944185858	0.240116813207415	0.240116813207415	0.166904883290343	0.108859680772446	0.166904883290343	-0.0227327931479899	0.0686367924715475	0.0686367924715475	low:low
chr2L	64751	68250	Same	107244160667824	105464319557175	0.664755647994891	0.452250745271431	0.664755647994891	178308087092981	146594055013789	178308087092981	0.211431548355683	0.160705481159224	0.211431548355683	high:high
chr2L	155751	159250	Same	107681321105579	0.932788573650235	0.801359539912129	0.924118708057026	0.924118708057026	0.914030603482538	121738881472983	121738881472983	0.933085558117069	112979715677735	112979715677735	high:high
chr2L	180251	183750	Same	13359927435033	126492072474311	0.697822204560453	11284615833198	11284615833198	0.306543115276168	0.460928092793904	0.460928092793904	0.634618310279445	0.517372197157125	0.634618310279445	high:high
chr2L	243251	246750	Same	0.554855898646703	0.514465646867504	0.177485868223494	0.391200950957452	0.391200950957452	108500551163632	0.410669897032371	108500551163632	0.062598195246255	0.145656459795624	0.145656459795624	high:low/low:high
chr2L	246751	250250	Same	0.56113547053441	0.525260474582992	105560343771736	161942632974594	161942632974594	108500551163632	0.688949467820845	108500551163632	0.818682518464343	0.77747996521058	0.818682518464343	high:high
chr2L	271251	274750	Same	0.486835632953198	0.483077658703703	1339512555469	123518889775667	1339512555469	0.606512277091698	0.329050120294953	0.606512277091698	110934541355044	118172397188693	118172397188693	high:high
chr2L	292251	295750	Same	0.834000712727683	0.783050155582661	10362830509265	129810525010322	129810525010322	115073774667325	129991470841649	129991470841649	0.921282804854887	108807716694039	108807716694039	high:high
chr2L	344751	348250	Same	0.866196791051799	0.865734317753641	0.0612921775878794	0.210896339875035	0.210896339875035	0.156301402961376	0.184534366688174	0.184534366688174	0.0458855271571642	0.128587684332098	0.128587684332098	low:low
chr2L	355251	358750	Same	0.758691700247333	0.807612740531283	144813182434459	214344641091224	214344641091224	0.606482832865793	0.698294223974248	0.698294223974248	0.941737379267557	108919762736213	108919762736213	high:high
chr2L	400751	404250	Same	0.904576407899383	0.95050265853773	0.568430267180474	0.646842749910944	0.646842749910944	102891769126338	0.849515987991854	102891769126338	10435202992564	111750353906792	111750353906792	high:high
chr2L	418251	421750	Same	0.726162396153101	0.626102421733077	143675107222805	169869393010956	169869393010956	108114993689981	126004724356842	126004724356842	111597680187678	113380350342831	113380350342831	high:high
chr2L	467251	470750	Same	0.974219737275345	101234967452522	0.203912915658232	0.189742831734196	0.203912915658232	0.506214209793358	0.984632873626174	0.984632873626174	0.145281258874635	0.117659946883843	0.145281258874635	high:low/low:high
chr2L	470751	474250	Same	0.991559001778922	106185188493944	0.273343738069488	0.415754158942274	0.415754158942274	0.759367090105266	118264923075448	118264923075448	0.857710036353941	0.84832247906025	0.857710036353941	high:low/low:high
chr2L	488251	491750	Same	0.943524295380918	0.963032128126945	0.412867713786598	0.467548018189145	0.467548018189145	23992549655014	161568031918852	23992549655014	108766922788596	117465170891674	117465170891674	high:low/low:high
chr2L	537251	540750	Same	0.622929100206874	0.601558579086441	0.377574559156957	0.435308667009677	0.435308667009677	20570748045581	206490011544955	206490011544955	0.946780739403865	117724524407055	117724524407055	high:low/low:high
chr2L	540751	544250	Same	0.615779627126403	0.598108795167559	118639881549635	107254189328201	118639881549635	200097404854378	238326725178355	238326725178355	108074031784066	120737796522089	120737796522089	high:high
chr2L	600251	603750	Same	169130402148003	163675368999271	0.57235976992552	0.616290128812829	0.616290128812829	214485659235629	144688928747923	214485659235629	100132259834107	0.92310416628242	100132259834107	high:high
chr2L	694751	698250	Same	125524334736717	120995051401665	0.0951251658804341	0.150163566859714	0.150163566859714	0.00322724804101039	0.213603738290646	0.213603738290646	0.0560294962405633	-0.0105104562774386	0.0560294962405633	low:low
chr2L	810251	813750	Same	0.553653198668314	0.541102161858794	0.280593390194722	0.254345470184013	0.280593390194722	0.62280867256379	0.484355887237758	0.62280867256379	0.992320818080921	0.922181273901871	0.992320818080921	high:low/low:high
chr2L	848751	852250	Same	0.40330899946441	0.358196058199155	0.442194716930209	0.845445458533222	0.845445458533222	0.878241369133134	163400875816272	163400875816272	0.957094872074825	124811846819828	124811846819828	high:high
chr2L	852251	855750	Same	0.462751953621764	0.471078618640095	0.532709235919242	0.662174005041218	0.662174005041218	154268613089278	14827886767399	154268613089278	0.88665219458203	0.9916943399161	0.9916943399161	high:high
chr2L	866251	869750	Same	0.932945882552344	0.876058391865045	0.399911120452873	0.311215626668076	0.399911120452873	0.476862624332896	0.711001681938844	0.711001681938844	0.838005282811426	0.770356124831693	0.838005282811426	high:low/low:high
chr2L	869751	873250	Same	117526040904588	107316767273532	0.804750224257332	116700667083055	116700667083055	146942983585617	183043762634185	183043762634185	118332789470011	132870890029713	132870890029713	high:high
chr2L	971251	974750	Same	0.733315877110277	0.793191660461796	0.0553029006400101	-0.0154918473910955	0.0553029006400101	0.0529355755506743	0.123820256327398	0.123820256327398	-0.0115091852926905	0.0019104178590461	0.0019104178590461	low:low
chr2L	985251	988750	Same	0.724890333452758	0.782993275446432	0.0159203768116709	0.107756304841681	0.107756304841681	0.114244617315791	0.25010107823278	0.25010107823278	-0.0464241508069943	0.0241667921088232	0.0241667921088232	low:low
chr2L	992251	995750	Same	0.717081119567273	0.722031660629995	0.0276458125563378	0.157224686689286	0.157224686689286	0.158629730491702	0.64839765376635	0.64839765376635	0.0553386539998793	-0.0134299884296433	0.0553386539998793	high:low/low:high
chr2L	1006251	1009750	Same	113370230450531	104708582487787	0.190088159228222	0.212917866706402	0.212917866706402	115450350822425	242367845363871	242367845363871	0.26562720425599	0.419320620196957	0.419320620196957	high:low/low:high
chr2L	1076251	1079750	Same	103015343076587	10341821215876	159842454413011	215774031277349	215774031277349	133230950902101	168288540249632	168288540249632	109962085558786	112183192189085	112183192189085	high:high
chr2L	1181251	1184750	Same	116580581518019	114701581618813	0.778032066372867	0.578622724761297	0.778032066372867	0.342613246985959	0.288361644550598	0.342613246985959	0.684988631241498	0.868383973764265	0.868383973764265	high:high
chr2L	1184751	1188250	Same	127100806567587	129270081619386	0.132468747108885	0.111116875412395	0.132468747108885	0.488702442829196	0.540930693210888	0.540930693210888	0.378254172490523	0.225183759816625	0.378254172490523	high:low/low:high
chr2L	1226751	1230250	Same	15606310032983	153842571697204	-0.00532731723288668	0.0725720059318948	0.0725720059318948	125883361857327	200134603628448	200134603628448	0.0157256288128096	0.111374935982631	0.111374935982631	high:low/low:high
chr2L	1230251	1233750	Same	167212878876402	16848721655312	0.0267015884245643	0.207810587748492	0.207810587748492	0.154866735837616	0.444646741981629	0.444646741981629	0.0893432263696982	0.173426862078778	0.173426862078778	low:low
chr2L	1489251	1492750	Same	140629498779806	132857314264035	0.211074196026865	0.212552768890411	0.212552768890411	204557231355098	238574344315186	238574344315186	0.333072088424824	0.476275769306633	0.476275769306633	high:low/low:high
chr2L	1503251	1506750	Same	192841502337507	199401770944554	0.127285740012549	0.158615686423709	0.158615686423709	105709414155469	0.769670472349597	105709414155469	0.616312272125282	0.641027858725044	0.641027858725044	high:low/low:high
chr2L	1552251	1555750	Same	112370706850873	104745925541918	0.0587268511087929	0.17025914513868	0.17025914513868	0.144098193573104	0.392211348871155	0.392211348871155	0.0836349000898717	0.0146261768874398	0.0836349000898717	low:low
chr2L	1608251	1611750	Same	0.852430110109017	0.693553458293354	0.495150355253516	0.282657795826795	0.495150355253516	149015264401179	0.636415236694546	149015264401179	128824800283295	100807813230956	128824800283295	high:low/low:high
chr2L	1611751	1615250	Same	0.991296643939318	0.807577036391608	0.233223837871769	0.24995988148873	0.24995988148873	0.934702231858601	0.64818955191764	0.934702231858601	0.811106708648497	0.705304905760565	0.811106708648497	high:low/low:high
chr2L	1674751	1678250	Same	0.180321264534346	0.155016470801415	0.0625257978606858	0.184169715384885	0.184169715384885	0.00984116946538033	0.236665379026861	0.236665379026861	0.175470271516455	0.0498615497138769	0.175470271516455	low:low
chr2L	1685251	1688750	Same	0.221116353103457	0.239375621482744	0.28469838122009	0.129745035700882	0.28469838122009	0.165248042830696	0.146855932195706	0.165248042830696	0.0250139129473388	-0.0179188541774214	0.0250139129473388	low:low
chr2L	1692251	1695750	Same	0.21240051864619	0.205779001277773	0.189302090253141	0.417806384605284	0.417806384605284	0.403288884874551	0.424071392718924	0.424071392718924	0.101940165624534	0.122037614718652	0.122037614718652	low:low
chr2L	1723751	1727250	Same	0.755440946516941	0.6267001005082	0.357413688766905	0.453245270932451	0.453245270932451	0.901400216221526	133312493439045	133312493439045	10218295358238	0.901485053247775	10218295358238	high:low/low:high
chr2L	1769251	1772750	Same	125324234928321	143534550550324	-0.0323781130437977	0.0903925738923235	0.0903925738923235	-0.0123233468404444	0.273581553769294	0.273581553769294	0.0279268611629143	0.00294329719135867	0.0279268611629143	low:low
chr2L	1800751	1804250	Same	105467614251243	0.843061402670834	-0.00764908097699389	-0.00575939421999408	-0.00575939421999408	-0.237573612965067	-0.0551187728906524	-0.0551187728906524	-0.11916058120228	-0.0461587709186654	-0.0461587709186654	low:low
chr2L	1807751	1811250	Same	133161353614481	114690224316026	-0.0135355321766196	0.0982359332439492	0.0982359332439492	-0.0115139862857597	0.288604576781868	0.288604576781868	-0.0747922704952512	0.0964402702158715	0.0964402702158715	low:low
chr2L	1881251	1884750	Same	0.795545913958913	0.778505007698099	0.762577015872682	0.694649785398748	0.762577015872682	16612599731663	104025795841525	16612599731663	0.959633522096343	0.940427785768758	0.959633522096343	high:high
chr2L	1968751	1972250	Same	0.710200760603981	0.645374788037745	0.0453307037080517	0.0792548760729192	0.0792548760729192	0.0758127182390355	0.164339745071532	0.164339745071532	0.0532756063095966	0.0848947835427422	0.0848947835427422	low:low
chr2L	1972251	1975750	Same	0.743181331585216	0.703429768743647	138301336786016	138356200054521	138356200054521	0.787647567455194	0.832474245264323	0.832474245264323	121174601972058	106060134799764	121174601972058	high:high
chr2L	2035251	2038750	Same	0.789485068643629	0.620301952113144	150086179498458	207649907200284	207649907200284	199106270839398	291200246774725	291200246774725	131754111862641	13677604511455	13677604511455	high:high
chr2L	2094751	2098250	Same	0.125751878011625	0.141355094333436	0.0621295979257542	0.143882076494378	0.143882076494378	0.109398558316135	0.487439782507066	0.487439782507066	0.0199284289182433	-0.0158233127933311	0.0199284289182433	low:low
chr2L	2108751	2112250	Same	0.249167243400088	0.205751445873729	-0.0138565752675912	0.129873170496587	0.129873170496587	0.0549406580909861	0.0740885887288076	0.0740885887288076	-0.0416207014334829	-0.0321452069264963	-0.0321452069264963	low:low
chr2L	2119251	2122750	Same	0.535297706433728	0.532989593964329	0.0530670183184364	0.0697278925983181	0.0697278925983181	0.136278518209276	0.288897474558651	0.288897474558651	0.0507893311467935	0.10031932571596	0.10031932571596	low:low
chr2L	2129751	2133250	Same	0.756621195323991	0.721615982127463	0.323602489627454	0.175972553104869	0.323602489627454	137102618563036	0.999938389988641	137102618563036	0.96546656353673	0.963192261863922	0.96546656353673	high:low/low:high
chr2L	2189251	2192750	Same	0.338872804396397	0.348918771610749	122616703418902	162385171019603	162385171019603	119401153811303	115797075497846	119401153811303	123345487029137	130080552227268	130080552227268	high:high
chr2L	2234751	2238250	Same	153016545898891	16853471163227	0.689862000967291	0.815195608861251	0.815195608861251	0.317818116191679	0.313391074750888	0.317818116191679	0.725924538392843	0.618597785124532	0.725924538392843	high:high
chr2L	2290751	2294250	Same	119735973748576	0.991179191026702	0.0107089135156872	0.194342909720421	0.194342909720421	0.0938616441993362	0.405259223308862	0.405259223308862	-0.0151466219488247	-0.00657688072374037	-0.00657688072374037	low:low
chr2L	2301251	2304750	Same	0.536055450762927	0.496309260443574	-0.0144035623754359	0.0698500531104608	0.0698500531104608	0.458620652028578	0.460285276523935	0.460285276523935	-0.0219034474137363	0.00222557013507629	0.00222557013507629	low:low
chr2L	2353751	2357250	Same	0.572319788446878	0.58630145593312	0.684102040372471	0.541970497289417	0.684102040372471	0.435751131818422	0.323936199008215	0.435751131818422	0.943440098531376	0.845906233451047	0.943440098531376	high:high
chr2L	2374751	2378250	Same	0.931143598571712	0.929431282087108	151260836007721	0.859726310866321	151260836007721	0.552468360327467	0.196719833341734	0.552468360327467	0.958772988102506	0.859741415037022	0.958772988102506	high:high
chr2L	2490251	2493750	Same	171427407379547	165454463989923	0.541606655899462	0.638925622855477	0.638925622855477	11692954629308	139031811806115	139031811806115	130310245925823	126407962327158	130310245925823	high:high
chr2L	2570751	2574250	Same	0.842080360994018	0.871053041527919	0.094413359676271	0.168655597263967	0.168655597263967	0.250112716660381	0.330376426938991	0.330376426938991	0.192848255585082	0.22059189704459	0.22059189704459	low:low
chr2L	2584751	2588250	Same	14519557806311	150513110555362	101067040482879	130142934727722	130142934727722	181180983700856	159095168415175	181180983700856	122958337765012	0.963955282179938	122958337765012	high:high
chr2L	2717751	2721250	Same	0.307038525351637	0.410886641625347	0.0668803324413074	0.120450350114582	0.120450350114582	0.0860912471687601	0.153236902773349	0.153236902773349	0.0344619750438676	0.0941044010788652	0.0941044010788652	low:low
chr2L	2738751	2742250	Same	0.453324853350172	0.415055313369229	0.439788918953401	0.314395110118819	0.439788918953401	19131619071607	0.841738286540018	19131619071607	115587400738096	0.923251922086642	115587400738096	high:low/low:high
chr2L	2766751	2770250	Same	101220161212043	107395435005353	109311450653348	176774104682934	176774104682934	0.914557701312808	0.775133054913992	0.914557701312808	117216311996857	125788762851954	125788762851954	high:high
chr2L	2780751	2784250	Same	14148601391376	14933003666994	0.104265764044758	0.232227819335574	0.232227819335574	0.203142460807954	0.503611260802516	0.503611260802516	-0.0226208533934394	-0.0535187482960782	-0.0226208533934394	high:low/low:high
chr2L	2854251	2857750	Same	0.476437017999603	0.436273250918775	124802187987224	152019659816213	152019659816213	202685087430249	192723380360662	202685087430249	128060172038246	125590932902308	128060172038246	high:high
chr2L	2871751	2875250	Same	143389983261413	147677536145888	158393067613989	166352149141914	166352149141914	0.920177559985952	0.520087049653589	0.920177559985952	132011872901537	126675755063672	132011872901537	high:high
chr2L	2976751	2980250	Same	0.95972767405347	0.907084695862478	148809819938448	146148142511689	148809819938448	0.52880271040014	0.371451924816119	0.52880271040014	105382796851315	100918317569779	105382796851315	high:high
chr2L	3078251	3081750	Same	107435422485652	112567083845554	0.0805554421961373	0.145434263247222	0.145434263247222	0.0997583078237367	0.163265552476529	0.163265552476529	0.043610091220676	0.0521882298198602	0.0521882298198602	low:low
chr2L	3106251	3109750	Same	0.454251741064168	0.508010648379939	0.112505170191396	0.107805305462742	0.112505170191396	11423416462234	0.815911055886035	11423416462234	0.0960868511496564	0.0915824212918555	0.0960868511496564	high:low/low:high
chr2L	3141251	3144750	Same	0.350557209198042	0.354240648146953	13618325828274	178908927304222	178908927304222	111114581665846	121625233409204	121625233409204	113898567111986	101825487461669	113898567111986	high:high
chr2L	3197251	3200750	Same	131254435340426	114681353772178	0.0259538111518498	0.0700944828273379	0.0700944828273379	0.121185383330609	0.316301883927629	0.316301883927629	0.0738013578703509	0.0540167254316613	0.0738013578703509	low:low
chr2L	3211251	3214750	Same	210730108337702	211077634942032	0.0479614143105315	0.187106642222897	0.187106642222897	0.135857863760583	0.18741662704279	0.18741662704279	0.00799488096164452	0.0308214366316553	0.0308214366316553	low:low
chr2L	3246251	3249750	Same	0.468448920044421	0.537235077438793	0.0222172977471992	0.183713576136061	0.183713576136061	0.142709182328304	111841959768972	111841959768972	0.124573755272246	0.0935418584718406	0.124573755272246	high:low/low:high
chr2L	3260251	3263750	Same	0.792623030832508	0.914337369205376	0.0299392730789417	0.199895022224708	0.199895022224708	0.00441187043855534	0.168542275908861	0.168542275908861	0.091075818618697	0.033751655730922	0.091075818618697	low:low
chr2L	3302251	3305750	Same	100011103129841	0.96021990276138	0.615644448144344	0.94355042412438	0.94355042412438	0.991267234715241	163030811420505	163030811420505	11257344969269	109496376969613	11257344969269	high:high
chr2L	3351251	3354750	Same	0.719844745603248	0.759299458639446	0.0952573806038993	0.178978103681608	0.178978103681608	0.534977976117226	0.258639954064565	0.534977976117226	-0.00734738486518059	0.12024809155031	0.12024809155031	high:low/low:high
chr2L	3354751	3358250	Same	0.794809639818344	0.928403969995322	0.124785671073274	0.203850671870035	0.203850671870035	122393205387855	116044051328619	122393205387855	0.143373726740901	0.0976005868743543	0.143373726740901	high:low/low:high
chr2L	3445751	3449250	Same	0.941991792486969	0.899344474305749	0.094219670236452	0.141095008877819	0.141095008877819	0.26908581665063	0.183658517898872	0.26908581665063	0.451546609573622	0.136496847095931	0.451546609573622	low:low
chr2L	3449251	3452750	Same	101671460732719	0.966089597642933	0.371290217587107	0.271039599530838	0.371290217587107	0.85566640711068	0.489356443515675	0.85566640711068	101567974794122	0.797556511955828	101567974794122	high:low/low:high
chr2L	3526251	3529750	Same	249003105620923	250087348134154	0.211722276042775	0.379676908968952	0.379676908968952	0.188055783832523	0.162742494428975	0.188055783832523	0.238836175269915	0.168798118391086	0.238836175269915	low:low
chr2L	3529751	3533250	Same	299077202685448	293568400136367	0.955362595060993	0.795816568328847	0.955362595060993	103505254208569	0.859689327640158	103505254208569	0.799539810731835	0.802110738346806	0.802110738346806	high:high
chr2L	3617251	3620750	Same	0.704805166062402	0.775886245451701	131335202010433	0.569376372016086	131335202010433	159390686543833	0.858145751774402	159390686543833	104771322693635	0.42666404981883	104771322693635	high:high
chr2L	3645251	3648750	Same	0.788056061280804	0.735423055011289	0.454703039006023	0.631879212600178	0.631879212600178	0.594688161405225	0.28655398227224	0.594688161405225	0.389100867738643	0.224404618192965	0.389100867738643	high:high
chr2L	3655751	3659250	Same	112951691754485	109672929672876	0.243677347929612	0.303433742962035	0.303433742962035	202806589614879	0.852667801151338	202806589614879	0.294348174055306	0.302887177937469	0.302887177937469	high:low/low:high
chr2L	3785251	3788750	Same	0.738038070207932	0.758138558758268	0.120793219944428	0.0885134153439719	0.120793219944428	181778404472788	167267357919527	181778404472788	0.367745619718002	0.419847930594209	0.419847930594209	high:low/low:high
chr2L	3802751	3806250	Same	130057855248941	120081176090492	0.266824803382529	0.274536516658759	0.274536516658759	0.92083442760946	0.637882815146428	0.92083442760946	0.449999382501851	0.26227507563839	0.449999382501851	high:low/low:high
chr2L	3862251	3865750	Same	108260325591104	0.88717792866015	0.975138597320625	0.810433585318371	0.975138597320625	0.88675923847208	0.470265287003717	0.88675923847208	0.841348443405237	0.732197154400441	0.841348443405237	high:high
chr2L	4180751	4184250	Same	0.633526288960923	0.676831605424461	0.0413787798132985	-0.0524443893956857	0.0413787798132985	0.467691472953304	0.407195735095139	0.467691472953304	-0.0221307231855175	-0.0763516573955051	-0.0221307231855175	low:low
chr2L	4194751	4198250	Same	0.863811445921167	0.8562850645463	0.293264367220039	0.433098008790882	0.433098008790882	0.86013394515236	0.429607578677327	0.86013394515236	101106471419797	0.766967378956345	101106471419797	high:low/low:high
chr2L	4222751	4226250	Same	17679476087057	167514256207822	0.198681934079602	0.270678500314709	0.270678500314709	0.439871505098563	0.386619089382436	0.439871505098563	0.742742902888797	0.907325575348414	0.907325575348414	high:low/low:high
chr2L	4226251	4229750	Same	197084252492967	184655905848485	115318491907984	0.782496200266445	115318491907984	0.404673293791317	0.269233675573496	0.404673293791317	0.964509688421331	0.965738281317215	0.965738281317215	high:high
chr2L	4327751	4331250	Same	0.654152758471424	0.697556878656501	0.0175543633312108	0.148440995771805	0.148440995771805	0.0996237327498964	0.125391949172109	0.125391949172109	0.0535282266654038	0.0183281004407205	0.0535282266654038	low:low
chr2L	4331251	4334750	Same	0.713702736139708	0.7181488392317	0.304575264768411	0.243616002826898	0.304575264768411	109794070920779	104377167234008	109794070920779	0.377921876241919	0.333182785780826	0.377921876241919	high:low/low:high
chr2L	4345251	4348750	Same	0.901856309697094	0.892509042570046	0.453410676509317	0.338802828625226	0.453410676509317	278110811258835	177950779720055	278110811258835	0.620011427893793	0.474927362053489	0.620011427893793	high:low/low:high
chr2L	4380251	4383750	Same	125907789333989	137840023099643	0.685042278217522	0.656551466501648	0.685042278217522	0.55596865152839	0.34153991362716	0.55596865152839	0.954522924415378	0.802247143675582	0.954522924415378	high:high
chr2L	4383751	4387250	Same	121827882402305	13250992952115	114789459744115	12111321128459	12111321128459	0.849170788414623	0.682203270952233	0.849170788414623	119103322799282	109958545338215	119103322799282	high:high
chr2L	4439751	4443250	Same	0.246245864799216	0.25743430582252	104958737404465	0.809936410277033	104958737404465	0.665269816090186	0.23911343317881	0.665269816090186	100789088878286	0.913411148591248	100789088878286	high:high
chr2L	4457251	4460750	Same	106756005240641	105075260030118	129964403557863	125861555885285	129964403557863	201878112601982	124924243846948	201878112601982	127051209090096	111000434667697	127051209090096	high:high
chr2L	4597251	4600750	Same	0.456156640842808	0.327915210335344	-0.0174793722259604	0.0978514038874819	0.0978514038874819	0.0168550593543314	0.328205965930833	0.328205965930833	-0.0430405390309104	0.00223039554605379	0.00223039554605379	low:low
chr2L	4607751	4611250	Same	0.920135041233966	0.789953829423387	-0.03040327435177	0.0736611384281278	0.0736611384281278	-0.0280742599220436	0.0122672639277684	0.0122672639277684	-0.0316006963299411	-0.0193638708583757	-0.0193638708583757	low:low
chr2L	4611251	4614750	Same	105738270312648	0.943820056745329	0.104817934279184	0.154973763465133	0.154973763465133	0.266441625476572	0.298858523099837	0.298858523099837	-0.0472252344994455	0.077721745246815	0.077721745246815	low:low
chr2L	4656751	4660250	Same	0.855501098760099	0.931211208873676	0.0725593935338207	0.151004179529141	0.151004179529141	0.281984092814168	0.27136383923002	0.281984092814168	0.0408019333708671	0.0711437418312433	0.0711437418312433	low:low
chr2L	4670751	4674250	Same	156955344216186	164187126592368	0.0183619995232106	0.115125219602754	0.115125219602754	0.0650284933670274	0.200954704339945	0.200954704339945	0.022272553034557	0.0356523739062866	0.0356523739062866	low:low
chr2L	4793251	4796750	Same	0.348779453952389	0.357374563965076	0.208446282929317	0.313746200716406	0.313746200716406	0.74397126242795	0.567831632698437	0.74397126242795	0.639584871837112	0.885519283175363	0.885519283175363	high:low/low:high
chr2L	4807251	4810750	Same	0.611602263038363	0.659182619796065	0.215812388606137	0.352454156874296	0.352454156874296	138304118779099	221677724590609	221677724590609	0.608058023720507	0.778921792279577	0.778921792279577	high:low/low:high
chr2L	4810751	4814250	Same	0.672058748128638	0.777445710985798	113002659310808	123270636449141	123270636449141	140683412274519	0.861163717886211	140683412274519	0.481279796918119	0.804684898122735	0.804684898122735	high:high
chr2L	4845751	4849250	Same	0.577066462430226	100718986522098	156870838526755	226780636018013	226780636018013	0.699825103227443	0.64982228170593	0.699825103227443	118242430794148	111234238371205	118242430794148	high:high
chr2L	4880751	4884250	Same	113113055610956	109562689221531	121141862083302	144841658655989	144841658655989	0.578294705198902	0.912546350121477	0.912546350121477	105777827968456	114066720790379	114066720790379	high:high
chr2L	4964751	4968250	Same	0.596184124346377	0.500764951213116	0.41855625485479	0.438907678898739	0.438907678898739	0.706078782323526	0.482431974935754	0.706078782323526	109905109658091	10692483336276	109905109658091	high:low/low:high
chr2L	4996251	4999750	Same	0.773972584206549	0.748675448238565	0.554607361703539	0.785081642833488	0.785081642833488	162355140707128	12564378625564	162355140707128	0.288208709030653	0.374782597716416	0.374782597716416	high:high
chr2L	5069751	5073250	Same	0.602459810673	0.594794902490556	0.516640139324563	0.582968681499943	0.582968681499943	165621231753742	205914421975665	205914421975665	121427525418582	114448517706552	121427525418582	high:high
chr2L	5090751	5094250	Same	116777325420472	114245526716764	159506764291826	132960314335132	159506764291826	101951424450077	116845637755899	116845637755899	131099468145209	120489755889747	131099468145209	high:high
chr2L	5143251	5146750	Same	132328126046726	141270292145921	0.264852757315472	0.199239630881083	0.264852757315472	0.74414017970394	0.352332998477064	0.74414017970394	0.2430506492642	0.208732711010497	0.2430506492642	high:low/low:high
chr2L	5265751	5269250	Same	0.96254067877617	0.954134595198187	0.0766572596901665	0.230829664044283	0.230829664044283	0.183489035622181	0.298859570826015	0.298859570826015	0.0274494974587488	0.110682388130875	0.110682388130875	low:low
chr2L	5269251	5272750	Same	0.912067635067599	0.889861695713327	146598703038045	202279177964446	202279177964446	209178116038756	13477014317257	209178116038756	0.983471900972318	0.980575158307532	0.983471900972318	high:high
chr2L	5304251	5307750	Same	0.318414483353128	0.353998696633463	0.203332121924056	0.285689074812292	0.285689074812292	0.980134291981702	0.490712328917412	0.980134291981702	0.146002940170962	0.182175571867662	0.182175571867662	high:low/low:high
chr2L	5321751	5325250	Same	0.543702557911441	0.561646442052444	136064874359777	0.944670555009843	136064874359777	0.634380627248486	0.451978569383171	0.634380627248486	114992399504976	114414976728588	114992399504976	high:high
chr2L	5325251	5328750	Same	0.622145643642869	0.653075922026163	145834368766198	163525036506248	163525036506248	0.92000372005472	0.958447580831509	0.958447580831509	12476197678957	113804661515241	12476197678957	high:high
chr2L	5363751	5367250	Same	168329510715641	179754347978437	0.106971821787382	0.304557956030743	0.304557956030743	193582781470986	101718261503368	193582781470986	0.400718785320741	0.313152423767137	0.400718785320741	high:low/low:high
chr2L	5514251	5517750	Same	0.364673339964276	0.391476126108699	0.0462311625839501	0.150678638330473	0.150678638330473	0.486472393932185	0.34671574061498	0.486472393932185	0.0722602585076482	0.0310710426840949	0.0722602585076482	low:low
chr2L	5517751	5521250	Same	0.364060985345148	0.348010390028795	0.751932948577457	0.616370482416042	0.751932948577457	0.620864527319867	0.489105270353401	0.620864527319867	118156763756501	105737966290388	118156763756501	high:high
chr2L	5542251	5545750	Same	140464095246365	139841281689791	140646306566336	18343904058358	18343904058358	0.773537888243866	0.711298400902891	0.773537888243866	111018423384797	115321425610634	115321425610634	high:high
chr2L	5710251	5713750	Same	0.781639967051936	0.75620910316676	0.0824850129533068	0.123330829879272	0.123330829879272	0.108737813285294	0.515977957810521	0.515977957810521	0.177160411409519	0.0979828844333702	0.177160411409519	high:low/low:high
chr2L	5797751	5801250	Same	167688878704818	173992451672709	0.26061876160727	0.395548315527276	0.395548315527276	117823238946863	0.788351477157645	117823238946863	0.951773042249973	0.822870232455609	0.951773042249973	high:low/low:high
chr2L	5801251	5804750	Same	189081357092777	202102883715545	0.348925091717762	0.242831605669473	0.348925091717762	142884258809373	0.869007321303341	142884258809373	106785472401226	0.992897067635926	106785472401226	high:low/low:high
chr2L	5836251	5839750	Same	132586999671572	119919297049379	0.0609191189190488	0.204080370601616	0.204080370601616	0.196027643228846	0.280760395362778	0.280760395362778	-0.033597039583413	-0.0970235119919791	-0.033597039583413	low:low
chr2L	5902751	5906250	Same	0.818832849559045	0.838107398028304	0.110918718053048	0.187334428578128	0.187334428578128	0.353659328454902	0.323121380441299	0.353659328454902	0.380519358983412	0.0836491115693273	0.380519358983412	low:low
chr2L	5906251	5909750	Same	0.8006754409648	0.831800052276996	0.79048076929048	0.321581319526976	0.79048076929048	137848827875781	0.755951227128166	137848827875781	121763533727101	115326167280437	121763533727101	high:high
chr2L	5941251	5944750	Same	0.557182636123635	0.632437029610163	0.942228866452386	0.605276015004492	0.942228866452386	103318145659948	0.357113318141214	103318145659948	104647046842344	110759598573269	110759598573269	high:high
chr2L	5979751	5983250	Same	118123795329756	115376810367331	161167494108591	185486608920583	185486608920583	161121643658729	136074429988054	161121643658729	130717130321678	143891698180242	143891698180242	high:high
chr2L	6063751	6067250	Same	0.420027660831812	0.407643136515778	0.633950218703366	0.615638162726191	0.633950218703366	0.40162984410642	0.297664723250018	0.40162984410642	0.892256082954227	0.80426351298797	0.892256082954227	high:high
chr2L	6067251	6070750	Same	0.401932136160226	0.369190451123889	154598079220915	136359972744425	154598079220915	0.632043473669489	0.759935954371636	0.759935954371636	109529927535228	0.989878126588201	109529927535228	high:high
chr2L	6095251	6098750	Same	0.937633220752139	0.937924295854927	101203674994151	111854649221501	111854649221501	0.61963614892926	0.138782510678171	0.61963614892926	0.721280998770094	0.618636108177322	0.721280998770094	high:high
chr2L	6123251	6126750	Same	130453078988712	13629675762365	0.285002792352436	0.27786317499461	0.285002792352436	0.874173169376279	0.967623415708495	0.967623415708495	0.4798777598219	104223884708343	104223884708343	high:low/low:high
chr2L	6319251	6322750	Same	0.453298029009745	0.483273278275871	0.057343668581948	0.141418804506355	0.141418804506355	0.207019249894076	0.171593789077999	0.207019249894076	-0.00579511246231896	0.0429492556430592	0.0429492556430592	low:low
chr2L	6322751	6326250	Same	0.467908278168341	0.511077924883593	1089885127587	16615810196158	16615810196158	226393684967984	251646339850524	251646339850524	123656484120142	117291987887206	123656484120142	high:high
chr2L	6336751	6340250	Same	0.956134460385969	106199555973935	146520259625301	225731090816407	225731090816407	204154862417187	20661811435073	20661811435073	135618877939223	12870722732947	135618877939223	high:high
chr2L	6420751	6424250	Same	0.158606097411171	0.162257603169665	0.233317447244547	0.27634088739173	0.27634088739173	0.45801089449942	0.440463625624633	0.45801089449942	0.767076024472473	0.861293885690018	0.861293885690018	high:low/low:high
chr2L	6424251	6427750	Same	0.108843204925903	0.118180530845214	0.27817865021448	0.299336084032209	0.299336084032209	0.45801089449942	0.21467328603377	0.45801089449942	0.883355117654791	0.92729887110462	0.92729887110462	high:low/low:high
chr2L	6445251	6448750	Same	0.3085783388617	0.293955936994977	0.380751911102156	0.203630269583341	0.380751911102156	0.858617452104627	0.671809259824183	0.858617452104627	111329816852185	0.847740717390531	111329816852185	high:low/low:high
chr2L	6525751	6529250	Same	0.83535236998032	0.888715896334217	0.0144364362375622	0.14377905340212	0.14377905340212	193266428663051	0.943930458130318	193266428663051	0.314827758052381	0.148302372528441	0.314827758052381	high:low/low:high
chr2L	6609751	6613250	Same	0.606058462325908	0.591187017586564	0.488955097763238	0.514068047467101	0.514068047467101	118153250779343	125792943507455	125792943507455	0.761120471136048	0.813346643938782	0.813346643938782	high:high
chr2L	6683251	6686750	Same	0.794332030809398	0.794802517146024	0.860689262512251	0.713125343018259	0.860689262512251	148812543096016	141184769919616	148812543096016	12298208102919	121308677510344	12298208102919	high:high
chr2L	6714751	6718250	Same	121920848925272	133055583916034	119860532672058	0.725579682529307	119860532672058	153857514053144	154257395316261	154257395316261	0.903463147738966	104896732930768	104896732930768	high:high
chr2L	6721751	6725250	Same	121363948448805	137101188893967	145231116333508	176736105588931	176736105588931	146193280254794	0.727972917370944	146193280254794	119532882058437	131798321957053	131798321957053	high:high
chr2L	6795251	6798750	Same	106813988001211	103372397756442	0.490884725972143	0.35550598212231	0.490884725972143	223961159938762	172155017965338	223961159938762	0.852722010292072	0.830126363697349	0.852722010292072	high:low/low:high
chr2L	6851251	6854750	Same	111860352550176	116538369917469	0.908239173687567	0.771315030167267	0.908239173687567	264455050120791	163469729510547	264455050120791	139568214973215	141297033638518	141297033638518	high:high
chr2L	6882751	6886250	Same	0.468075647611778	0.425847038698402	0.091606336634467	0.189089420052268	0.189089420052268	0.120720068838002	0.115369159589701	0.120720068838002	0.0245422722429927	0.0962312988770239	0.0962312988770239	low:low
chr2L	6903751	6907250	Same	0.613927844483526	0.584962682483442	0.00778458699701162	0.229021422247167	0.229021422247167	0.243096492712724	0.227354662465439	0.243096492712724	0.385293779636476	0.291516521017806	0.385293779636476	low:low
chr2L	6917751	6921250	Same	0.406259659574042	0.446291465042652	0.85245285220135	0.778831881944448	0.85245285220135	157816824483418	145444472447846	157816824483418	130010873439826	133526623232258	133526623232258	high:high
chr2L	6966751	6970250	Same	0.969098650024166	0.94190170098907	170800461419446	206718969953306	206718969953306	0.643332946176942	0.524021907547009	0.643332946176942	140097199901124	104041619853788	140097199901124	high:high
chr2L	6970251	6973750	Same	0.797326871638506	0.784956547327455	0.473723341628731	0.380667315169442	0.473723341628731	146783608899695	0.69985867707611	146783608899695	104809441198273	105315933808074	105315933808074	high:low/low:high
chr2L	6998251	7001750	Same	0.371596273553215	0.340629279594987	-0.0123806807474805	0.110752792485062	0.110752792485062	0.0732897824143545	0.185852564393405	0.185852564393405	-0.0202252493130548	0.0791245081186821	0.0791245081186821	low:low
chr2L	7008751	7012250	Same	0.350452618544907	0.352671248005828	0.148820702671326	0.108203227631921	0.148820702671326	0.381075735592648	0.199667779495134	0.381075735592648	0.216596763710369	0.164428564178159	0.216596763710369	low:low
chr2L	7022751	7026250	Same	0.308280982230063	0.288679219892513	0.248889413279173	0.328303220976307	0.328303220976307	0.701619676937566	0.852768434384281	0.852768434384281	0.628945499764484	0.471155966583961	0.628945499764484	high:low/low:high
chr2L	7180251	7183750	Same	0.514799456608609	0.625841442422753	0.44428449865889	0.500756970097697	0.500756970097697	104663259871147	0.604557122790595	104663259871147	110079837313696	121440416280129	121440416280129	high:high
chr2L	7201251	7204750	Same	0.629269926295891	0.604677698401022	160543770355341	197384036469349	197384036469349	170999502139953	0.977303422206197	170999502139953	121438710849698	119215951744425	121438710849698	high:high
chr2L	7218751	7222250	Same	0.814028549424818	0.791435425870303	0.805798579473426	0.403579885753051	0.805798579473426	0.427187440926994	0.354598301978531	0.427187440926994	0.907448380825227	0.879068667970035	0.907448380825227	high:high
chr2L	7257251	7260750	Same	145328217377736	148932830719004	0.145755086101562	0.144716107697663	0.145755086101562	213921102983885	12218912166654	213921102983885	0.331946592385429	0.166638350302789	0.331946592385429	high:low/low:high
chr2L	7351751	7355250	Same	0.551788977348383	0.549017108856011	0.113964804844306	0.152980120349933	0.152980120349933	0.264129144708642	0.268117354174025	0.268117354174025	-0.011088794747474	0.122993240764527	0.122993240764527	low:low
chr2L	7386751	7390250	Same	0.598797880840902	0.582416900160083	146850485577538	145328113296476	146850485577538	170158982376244	169272584312929	170158982376244	100616480352624	0.972799996795226	100616480352624	high:high
chr2L	7425251	7428750	Same	112082746373325	0.973682824825216	120361718803875	157412340798012	157412340798012	0.928330355001857	0.911117064275169	0.928330355001857	114286373200505	129127853192655	129127853192655	high:high
chr2L	7491751	7495250	Same	0.800104199897236	0.816082051268594	0.369893602744802	0.395968837191299	0.395968837191299	0.390292051553154	0.497617912458115	0.497617912458115	0.129494844758308	0.0350591801721635	0.129494844758308	low:low
chr2L	7495251	7498750	Same	0.840653351631996	0.94078895794682	0.337051783037774	0.301247253570329	0.337051783037774	153866150392419	140023790765588	153866150392419	0.969033377505608	0.987362697360437	0.987362697360437	high:low/low:high
chr2L	7530251	7533750	Same	148509087700841	164891553749467	0.138170439895045	0.152399498925387	0.152399498925387	0.582352935816096	104026545622988	104026545622988	0.550413723983959	0.100760158660125	0.550413723983959	high:low/low:high
chr2L	7533751	7537250	Same	160559742288925	180700879378274	0.0777629788491239	0.111791460160899	0.111791460160899	227847478336541	191329425026082	227847478336541	0.367680801784939	0.136945551827101	0.367680801784939	high:low/low:high
chr2L	7575751	7579250	Same	163914627751666	168377521952895	0.202074662437762	0.486014826144035	0.486014826144035	0.952451493925911	219694781125663	219694781125663	0.197081938353724	0.212096361872349	0.212096361872349	high:low/low:high
chr2L	7638751	7642250	Same	140621845353417	144706125140446	0.157405723623284	0.181976404200208	0.181976404200208	194929846482798	128010257827354	194929846482798	0.337947504884084	0.3661192655044	0.3661192655044	high:low/low:high
chr2L	7673751	7677250	Same	122619820487615	126306871941865	0.00823392436905298	0.184847773809339	0.184847773809339	0.255292688837606	0.205750455205347	0.255292688837606	0.0875072799254659	0.0687418001983408	0.0875072799254659	low:low
chr2L	7726251	7729750	Same	0.528425671647069	0.578169440614116	0.264094377312827	0.175481483320741	0.264094377312827	128188381869348	141090531704928	141090531704928	0.143542099291273	0.0591272729134062	0.143542099291273	high:low/low:high
chr2L	7778751	7782250	Same	0.458335884992507	0.480005906648396	0.0894214415902815	0.153526529635668	0.153526529635668	0.236108514465082	0.171267471295784	0.236108514465082	0.210876561193737	0.381824677048954	0.381824677048954	low:low
chr2L	7782251	7785750	Same	0.412762329995047	0.408137349441962	0.380966659200341	0.345494521429313	0.380966659200341	0.40964758326478	0.268804918684055	0.40964758326478	0.65116857296907	0.473815895197271	0.65116857296907	high:low/low:high
chr2L	7824251	7827750	Same	0.954060582659664	104428325439457	135967980294229	138275809505302	138275809505302	1566177760403	130894693573373	1566177760403	118127558893104	118351285278028	118351285278028	high:high
chr2L	7827751	7831250	Same	105499633108708	111290522635342	106429463186026	140994066807858	140994066807858	11316903768133	136683059732929	136683059732929	116608493795131	11855838170088	11855838170088	high:high
chr2L	7869751	7873250	Same	144922621904073	149942418131866	0.151992771711039	0.126425078639686	0.151992771711039	0.575234363290378	0.372425201362569	0.575234363290378	0.0569513829717115	0.0718779045570493	0.0718779045570493	high:low/low:high
chr2L	7974751	7978250	Same	0.288188002793215	0.335467394204481	0.347526361877571	0.515232759982204	0.515232759982204	0.398661538952	0.403888134587244	0.403888134587244	0.3878167354285	0.132785085713737	0.3878167354285	high:low/low:high
chr2L	7985251	7988750	Same	0.470869262373758	0.442398177614608	0.12458971460512	0.200599131789537	0.200599131789537	0.0991396990657465	0.3445618505502	0.3445618505502	0.17284966167542	0.254194292771801	0.254194292771801	low:low
chr2L	8020251	8023750	Same	0.699248667345169	0.564500296979763	0.00865097705915894	0.0373377650458027	0.0373377650458027	-0.257397023337474	0.0628575667900201	0.0628575667900201	0.0827064170912313	-0.041285509426679	0.0827064170912313	low:low
chr2L	8023751	8027250	Same	0.7926414334819	0.668923683686029	0.149321504259256	0.158307568334408	0.158307568334408	0.437424972539502	0.312768708159631	0.437424972539502	0.195039091439176	0.0817412406570484	0.195039091439176	low:low
chr2L	8027251	8030750	Same	0.793555456058495	0.691285868302185	125654988929891	0.99265077968278	125654988929891	109897100639768	0.556141430560144	109897100639768	128836490884682	103233723595362	128836490884682	high:high
chr2L	8069251	8072750	Same	0.868800095881619	0.776171020026628	0.772986718777317	0.448598524345747	0.772986718777317	0.717315880450979	0.916867475611534	0.916867475611534	114964473381736	10548190620767	114964473381736	high:high
chr2L	8079751	8083250	Same	0.807970427709615	0.764963628398953	107125127020796	0.804529059500898	107125127020796	0.574105696450494	0.393045879707858	0.574105696450494	10205577054231	0.727770706517003	10205577054231	high:high
chr2L	8156751	8160250	Same	0.904035028418818	0.879706313430967	0.496323022406534	0.379779777291196	0.496323022406534	111440230690652	0.544390318365985	111440230690652	128351225616537	118108720885465	128351225616537	high:low/low:high
chr2L	8160251	8163750	Same	0.951287849293967	0.913003102200992	141703374696578	129527358812766	141703374696578	18006990645883	130646941442432	18006990645883	121892754503999	10721347049524	121892754503999	high:high
chr2L	8195251	8198750	Same	0.585147740531809	0.53376449152497	119936176669531	0.568353577946996	119936176669531	0.819104769566016	0.426643327988808	0.819104769566016	106121706738947	0.804599532427456	106121706738947	high:high
chr2L	8237251	8240750	Same	0.988190048891721	102850944753656	139411975966875	194008747094112	194008747094112	187791428651174	205944628138538	205944628138538	116994829684754	106519876935174	116994829684754	high:high
chr2L	8296751	8300250	Same	0.901621248456041	0.847008682478083	0.163766291991531	0.207531094717916	0.207531094717916	0.52565362562514	0.237927539454099	0.52565362562514	0.358687213774592	0.069188311886185	0.358687213774592	high:low/low:high
chr2L	8300251	8303750	Same	0.943843095712243	0.901197268025165	122454482128366	0.965213533552019	122454482128366	0.807872685724572	0.669672817226101	0.807872685724572	119536814434361	104279981116157	119536814434361	high:high
chr2L	8359751	8363250	Same	0.598232626315841	0.590596443897485	0.486178132764803	0.605684213456426	0.605684213456426	0.43419950681084	0.283295416480135	0.43419950681084	0.547731595004598	0.275713788147002	0.547731595004598	high:high
chr2L	8447251	8450750	Same	0.832704548109731	0.794997877571203	0.429316552339121	0.574871093802895	0.574871093802895	0.378939038704079	0.280947686453462	0.378939038704079	0.898459567791074	0.79756539732786	0.898459567791074	high:high
chr2L	8461251	8464750	Same	123456165332968	119655840945843	166893726797245	23246604125557	23246604125557	0.358947670885192	0.314521519037584	0.358947670885192	121208826780648	0.887986931399551	121208826780648	high:high
chr2L	8590751	8594250	Same	106891587215069	111969504941415	0.0256747186016506	0.169384309474295	0.169384309474295	0.472177492746152	0.578030445924179	0.578030445924179	-0.0460529899515734	0.0632573274671206	0.0632573274671206	high:low/low:high
chr2L	8601251	8604750	Same	177922077073697	181242447278392	0.0112534274586338	0.115148977211911	0.115148977211911	173072472745535	150096308872161	173072472745535	-0.0509838182834246	0.05585160314755	0.05585160314755	high:low/low:high
chr2L	8681751	8685250	Same	0.648589377553823	0.612466576397246	0.134060151687094	0.220204256491249	0.220204256491249	0.31162055353791	0.280026485979809	0.31162055353791	0.495225724126014	0.243953728991896	0.495225724126014	low:low
chr2L	8685251	8688750	Same	0.61617706200659	0.625983419682771	101619721027557	0.559899712616383	101619721027557	0.850427606221418	0.405589597332856	0.850427606221418	110907005217211	0.717313183337213	110907005217211	high:high
chr2L	8706251	8709750	Same	0.402371264274765	0.426631141587907	0.288390147732035	0.283997588017904	0.288390147732035	12807650746953	12941417415612	12941417415612	0.808868105666109	0.556192782485029	0.808868105666109	high:low/low:high
chr2L	8730751	8734250	Same	117123412717156	127700608801274	0.124913055278094	0.185114798507552	0.185114798507552	0.0379870740424687	0.202378573428719	0.202378573428719	0.0301321886058066	0.0296206820983028	0.0301321886058066	low:low
chr2L	8737751	8741250	Same	183034538299499	188705889751358	0.278499237081268	0.260619568513788	0.278499237081268	0.899436402076069	0.510707295046977	0.899436402076069	0.725081993020775	0.689342579079008	0.725081993020775	high:low/low:high
chr2L	8741251	8744750	Same	20861820496308	21336395769693	0.127562405601262	0.224666997594311	0.224666997594311	0.350504684070679	0.216956708261242	0.350504684070679	0.199987093486983	0.0557011247811601	0.199987093486983	low:low
chr2L	8884751	8888250	Same	0.886738953323874	0.937998967853849	0.0922482967363777	0.0902850835481251	0.0922482967363777	0.292288636845318	0.464648382398631	0.464648382398631	0.156723234278843	0.118688655241643	0.156723234278843	low:low
chr2L	8888251	8891750	Same	0.895738925491493	0.899151389312032	0.431123830942574	0.25105259986566	0.431123830942574	260620497677166	243472741400396	260620497677166	0.849751870924806	0.836852338427092	0.849751870924806	high:low/low:high
chr2L	8930251	8933750	Same	0.507848986713905	0.482304568876606	0.00896914777658648	0.152665598941482	0.152665598941482	0.153323295560015	0.326498754834996	0.326498754834996	0.0731777235018882	0.137923738910495	0.137923738910495	low:low
chr2L	8933751	8937250	Same	0.512114772990704	0.492601791550286	0.0314586966984178	0.0853506623779425	0.0853506623779425	0.0597983412870355	0.0850444404866242	0.0850444404866242	0.0224388379831434	0.0791965582850367	0.0791965582850367	low:low
chr2L	8993251	8996750	Same	108291532654915	102819802450342	0.0825239577720704	0.200688887479157	0.200688887479157	0.194622189307193	0.152532374347887	0.194622189307193	0.317662387843376	0.258366346558093	0.317662387843376	low:low
chr2L	8996751	9000250	Same	121732814364952	117190918568065	10570414275676	0.721288655631914	10570414275676	144537542494435	0.695714558222031	144537542494435	109851671221548	0.744033828811427	109851671221548	high:high
chr2L	9007251	9010750	Same	204019999893174	210153721602848	0.0524244067500311	0.170147226821355	0.170147226821355	0.0646649541898624	0.195480608573473	0.195480608573473	0.143582973546656	0.0696758716295927	0.143582973546656	low:low
chr2L	9119251	9122750	Same	0.570317733683507	0.695106060181425	0.339249089827686	0.224989864891472	0.339249089827686	170635540632351	1766803694455	1766803694455	0.165845337027355	0.113840153097498	0.165845337027355	high:low/low:high
chr2L	9161251	9164750	Same	235339789740122	214314285263319	0.132244057600406	0.180321480552766	0.180321480552766	0.302855315484761	0.228375802560397	0.302855315484761	0.104464723731394	0.108141124336413	0.108141124336413	low:low
chr2L	9164751	9168250	Same	261877458417434	24561131886739	0.466132926459641	0.29529327483904	0.466132926459641	0.541763395797093	0.762829709561716	0.762829709561716	102804429051273	0.827606560202925	102804429051273	high:low/low:high
chr2L	9203251	9206750	Same	0.535303333721241	0.474353998899232	0.0742787781424353	0.182281003208259	0.182281003208259	0.540288435307636	0.41017278195221	0.540288435307636	0.131193286099821	0.111241114336436	0.131193286099821	high:low/low:high
chr2L	9213751	9217250	Same	0.42699934341675	0.444054737171202	0.00631985423037987	0.254865272864487	0.254865272864487	0.210708358904745	0.236261992225198	0.236261992225198	0.0454206026874107	-0.0395479878932779	0.0454206026874107	low:low
chr2L	9224251	9227750	Same	0.529375637104498	0.566351084386399	0.0571066669859288	0.0555369763607683	0.0571066669859288	0.0678792867909347	0.011371377528991	0.0678792867909347	0.12194143953019	0.0362440080146858	0.12194143953019	low:low
chr2L	9413251	9416750	Same	0.441111120608287	0.599067967199713	0.093291306154685	0.176266463747241	0.176266463747241	0.114951301856356	0.103702010651702	0.114951301856356	0.0101509605700609	0.0205973933122379	0.0205973933122379	low:low
chr2L	9458751	9462250	Same	0.383377770324608	0.493969527756824	0.534824028124414	0.754644131281476	0.754644131281476	0.371177381229256	0.529196031638485	0.529196031638485	0.43678661458292	0.567398170755586	0.567398170755586	high:high
chr2L	9518251	9521750	Same	0.610502685331107	0.537599470740179	152370612627514	166109744730818	166109744730818	228827683416951	154417418512059	228827683416951	11057003249371	108660353513492	11057003249371	high:high
chr2L	9563751	9567250	Same	0.697060127133792	0.796098602442688	0.0508398086927598	0.198424165796191	0.198424165796191	111983292604103	0.65598483583399	111983292604103	0.214536206808821	0.301859520864577	0.301859520864577	high:low/low:high
chr2L	9609251	9612750	Same	127260402720517	127949471792554	0.344912743322822	0.283492876966194	0.344912743322822	162039503573708	0.537869288295203	162039503573708	0.670114402980364	0.324137588399072	0.670114402980364	high:low/low:high
chr2L	9612751	9616250	Same	142111052502716	141766092939892	129534865043232	0.385292477419141	129534865043232	244159651888444	111210304831432	244159651888444	11653601108609	0.630007986930175	11653601108609	high:high
chr2L	9696751	9700250	Same	0.917834860418161	0.915168155928742	118436229493072	114567774733208	118436229493072	113267264661276	103305161126179	113267264661276	134869077441402	140267392604804	140267392604804	high:high
chr2L	9700251	9703750	Same	0.989204925883281	0.979691197272047	0.419810129646569	0.337129693143026	0.419810129646569	0.432227274515167	0.406669554084924	0.432227274515167	121152613244358	111774884315022	121152613244358	high:low/low:high
chr2L	9756251	9759750	Same	0.713116839580694	0.659341963240024	147609383459067	126200113699188	147609383459067	121207154248902	0.775496962876726	121207154248902	111890368390967	118118481684098	118118481684098	high:high
chr2L	9787751	9791250	Same	156043089850999	152265939740962	101274917411987	0.580442782591286	101274917411987	0.913974071684353	10022839850254	10022839850254	107222942028821	0.940926882874749	107222942028821	high:high
chr2L	9791251	9794750	Same	179421697565548	176667491085353	0.454847288377003	0.443060793252777	0.454847288377003	0.749607847989481	0.479805449582514	0.749607847989481	0.863556509973108	0.972866614476634	0.972866614476634	high:low/low:high
chr2L	9885751	9889250	Same	0.769566338009463	0.806408100602983	0.224234951208483	0.30776809992813	0.30776809992813	0.973806003840973	0.880334404231942	0.973806003840973	0.645514113527319	0.719050208690805	0.719050208690805	high:low/low:high
chr2L	9952251	9955750	Same	0.635445137959518	0.624053548271891	0.290672968493924	0.420760914848289	0.420760914848289	0.615329775809345	0.653433827285769	0.653433827285769	105950412370509	102062869195611	105950412370509	high:low/low:high
chr2L	9962751	9966250	Same	0.575544712311999	0.553213483409029	0.396607254566827	0.439002031851345	0.439002031851345	0.2349118992357	0.366320692317112	0.366320692317112	0.854529621838084	0.935698668216257	0.935698668216257	high:low/low:high
chr2L	9966251	9969750	Same	0.625713318097628	0.592605364088982	107017351879622	0.744056153151592	107017351879622	0.388780398101565	0.227819858636077	0.388780398101565	0.856685496562759	0.955613278776708	0.955613278776708	high:high
chr2L	9980251	9983750	Same	0.900289540721981	0.721262535895555	0.0183723941086412	0.108671827870479	0.108671827870479	0.0784106571270507	0.10129511050375	0.10129511050375	0.0997333652159575	0.0469491772677122	0.0997333652159575	low:low
chr2L	10053751	10057250	Same	177182708366546	173980172119267	129351235069008	109998349960852	129351235069008	0.90949769655144	0.767591010275333	0.90949769655144	0.875306893776263	113322750104242	113322750104242	high:high
chr2L	10137751	10141250	Same	0.554912428290809	0.523699127756983	0.0146131226417165	-0.0505416623765313	0.0146131226417165	-0.0810124101128279	0.127855687697276	0.127855687697276	-0.0723907430390165	-0.0570312743701226	-0.0570312743701226	low:low
chr2L	10165751	10169250	Same	0.151038081549005	0.153856858283184	0.0457955245509017	0.129029544334891	0.129029544334891	152224555276701	112652381762321	152224555276701	0.011684929626538	0.0965418641888239	0.0965418641888239	high:low/low:high
chr2L	10197251	10200750	Same	0.596306976248321	0.469417200405325	0.968851917885833	104726605615543	104726605615543	0.700738996644705	0.485116807776648	0.700738996644705	0.859788585700088	101214706163398	101214706163398	high:high
chr2L	10200751	10204250	Same	0.684435049541028	0.536071196430385	122868352535938	133309247916656	133309247916656	0.76334761198438	0.829178373375153	0.829178373375153	109358090654792	102276855899419	109358090654792	high:high
chr2L	10330251	10333750	Same	0.858732088158083	0.860376525400011	0.856342154064998	0.747415603698785	0.856342154064998	0.713173594757078	0.765606993902874	0.765606993902874	107746336920689	113209631186684	113209631186684	high:high
chr2L	10386251	10389750	Same	0.311861724219077	0.310912099061891	0.849421209877197	0.9230870771217	0.9230870771217	0.550031681204698	0.438871072078761	0.550031681204698	102006302880126	109393172822572	109393172822572	high:high
chr2L	10477251	10480750	Same	0.310521677130177	0.331240240550607	0.673857152640554	0.736989030471702	0.736989030471702	0.608962063721339	0.460225198969893	0.608962063721339	0.937767572647866	0.727805411279239	0.937767572647866	high:high
chr2L	10505251	10508750	Same	0.811142996903508	0.780404134543731	0.392543171200253	0.403604832018598	0.403604832018598	129136691210835	0.992321425029908	129136691210835	0.906374607811821	101236491886785	101236491886785	high:low/low:high
chr2L	10515751	10519250	Same	118474980486401	128010505385432	151651120833736	229435741136957	229435741136957	133864968023183	152929220510381	152929220510381	13329113759769	121260061341891	13329113759769	high:high
chr2L	10589251	10592750	Same	0.908387851680819	0.889985829802963	0.047459938668337	0.118836087438767	0.118836087438767	0.105284733563781	0.183202592169879	0.183202592169879	0.0471712205381663	0.054260578982245	0.054260578982245	low:low
chr2L	10599751	10603250	Same	133737929754594	133775192134046	0.0234739171548401	0.212755852071923	0.212755852071923	0.0535476894408936	0.204570336171978	0.204570336171978	-0.00834527935767474	0.028925027473436	0.028925027473436	low:low
chr2L	10718751	10722250	Same	0.786445023108695	0.776674812722662	0.0536700201138022	0.176227965180039	0.176227965180039	0.882999073605663	0.911656604088142	0.911656604088142	0.130692200586925	0.148983264347253	0.148983264347253	high:low/low:high
chr2L	10725751	10729250	Same	0.679527740608795	0.624836533112723	0.676855351646839	0.788983211178075	0.788983211178075	0.409795247316875	0.321769473911534	0.409795247316875	0.672161364271789	0.798179357097833	0.798179357097833	high:high
chr2L	10729251	10732750	Same	0.671515146150791	0.6217558492742	119042278967044	140489975830078	140489975830078	0.286769007927337	0.477377787683604	0.477377787683604	0.964068810672119	0.855174753889745	0.964068810672119	high:high
chr2L	10767751	10771250	Same	166948937993477	163717090136399	124612729033099	151790787769191	151790787769191	0.928259998894346	0.931655890488372	0.931655890488372	107516464930416	120906517921715	120906517921715	high:high
chr2L	10883251	10886750	Same	0.940015996908363	10051037590725	0.0395915188521623	0.126992870910513	0.126992870910513	0.114401733883923	0.248070462288263	0.248070462288263	0.0191806599418368	0.00654837731864519	0.0191806599418368	low:low
chr2L	10942751	10946250	Same	0.137242444304826	0.150171902449597	0.0765283806216852	0.0814543602689421	0.0814543602689421	0.178891003457426	0.307238171441231	0.307238171441231	0.0341734666491692	0.154118746170397	0.154118746170397	low:low
chr2L	10956751	10960250	Same	0.301919610224816	0.307641298219365	0.0134303099947741	0.0582737267688252	0.0582737267688252	0.216276431147438	0.19675398492914	0.216276431147438	-0.0540041339826954	0.0998479495218233	0.0998479495218233	low:low
chr2L	11002251	11005750	Same	191082638071529	183270929620949	0.43777411468121	0.412983682813955	0.43777411468121	0.726858835331051	0.388755175092452	0.726858835331051	104865822294072	0.923015634387588	104865822294072	high:low/low:high
chr2L	11009251	11012750	Same	261142120405076	25740494205973	153715751646875	168571632148939	168571632148939	12079739468924	114799144637302	12079739468924	126250514833863	120813576214902	126250514833863	high:high
chr2L	11089751	11093250	Same	0.586409660748931	0.625552801457936	130071285483577	118881160910135	130071285483577	0.414564287675788	0.406397993068817	0.414564287675788	105355260233704	104253533144759	105355260233704	high:high
chr2L	11128251	11131750	Same	0.872090174347387	0.90217032847142	13099540004795	175126106897429	175126106897429	10536801773411	100689460335071	10536801773411	106664527461381	110290992790335	110290992790335	high:high
chr2L	11264751	11268250	Same	0.751012934424569	0.780758262481991	0.0613570408781128	0.179017762970875	0.179017762970875	0.116059937755075	0.230047575524188	0.230047575524188	0.185280765159114	0.162150881073888	0.185280765159114	low:low
chr2L	11268251	11271750	Same	0.876166583787809	0.908762342262039	110297198943896	0.785268755589208	110297198943896	0.877455369217352	0.719994365303562	0.877455369217352	130204811990799	135190506783538	135190506783538	high:high
chr2L	11278751	11282250	Same	142296929856829	146027009482174	0.767019304011668	110277827083339	110277827083339	0.958714178934807	107983673996293	107983673996293	111422743963935	116244336428137	116244336428137	high:high
chr2L	11443251	11446750	Same	0.494699770849428	0.514616797279543	0.134909898890603	0.168784917608008	0.168784917608008	0.362152557858568	0.393765396069771	0.393765396069771	0.147494377711245	0.0731021152465929	0.147494377711245	low:low
chr2L	11499251	11502750	Same	0.579055424630899	0.644280550869864	0.236975188912909	0.15506184895679	0.236975188912909	0.507913615073371	0.569071339889032	0.569071339889032	0.290262697737092	0.500585526344971	0.500585526344971	high:low/low:high
chr2L	11513251	11516750	Same	119078505118155	11226825794271	0.610489671182713	0.871833312699891	0.871833312699891	0.564654653075989	103147842675727	103147842675727	0.531699714360918	0.520791911944297	0.531699714360918	high:high
chr2L	11516751	11520250	Same	12980562121689	122270344566384	112243151559575	177440238203825	177440238203825	204746226272205	236594338048251	236594338048251	0.955313466197336	116005193105331	116005193105331	high:high
chr2L	11548251	11551750	Same	108950011213168	118856728449743	0.0540219172143439	0.0814623224112758	0.0814623224112758	0.317089697378966	0.0243505717118137	0.317089697378966	0.0354812593547772	0.0157103601919827	0.0354812593547772	low:low
chr2L	11569251	11572750	Same	131834442674323	134298316441705	0.021462346917358	0.401616421796978	0.401616421796978	0.0959384656380493	0.311322515117419	0.311322515117419	0.0358231114644041	0.0642879440469252	0.0642879440469252	low:low
chr2L	11719751	11723250	Same	104629155198664	108549163570514	0.042912362868917	0.0288413915381704	0.042912362868917	0.251585902347894	0.478258389445553	0.478258389445553	0.0513341551499254	-0.0512655123639757	0.0513341551499254	low:low
chr2L	11803751	11807250	Same	0.756472005346859	0.816637038020383	0.239663526588024	0.317942109459443	0.317942109459443	11019633101025	0.888862394693078	11019633101025	0.256078720968356	0.211327951087072	0.256078720968356	high:low/low:high
chr2L	11807251	11810750	Same	0.832743653654331	0.920143421248106	15290585261861	174148603601662	174148603601662	0.710317564961818	0.678078090902253	0.710317564961818	100214179156891	108936226252291	108936226252291	high:high
chr2L	11828251	11831750	Same	110112888472653	114189835942154	0.508294135273513	0.531754481214545	0.531754481214545	120715495837926	134808589071301	134808589071301	126476577662085	108843719143404	126476577662085	high:high
chr2L	11901751	11905250	Same	102485684277723	0.950325137986605	0.0991659129046006	0.162464426756435	0.162464426756435	0.908528108860376	0.617188585881987	0.908528108860376	0.0532726431071731	0.0932579318031295	0.0932579318031295	high:low/low:high
chr2L	11985751	11989250	Same	0.554193415057227	0.466752551607717	0.403928720124083	0.463462374342975	0.463462374342975	0.826254053493486	10164217246642	10164217246642	117609671012262	104537129577882	117609671012262	high:low/low:high
chr2L	12073251	12076750	Same	0.531446265206168	0.660741395630842	0.011875986756778	0.0644213139669264	0.0644213139669264	15765155992369	185200585658776	185200585658776	0.0673515470346549	0.0437594704139371	0.0673515470346549	high:low/low:high
chr2L	12090751	12094250	Same	0.613103673883106	0.622891628470571	0.259200793537465	0.485835082664196	0.485835082664196	0.701392984862724	106806575424706	106806575424706	0.899675353229683	108890589621136	108890589621136	high:low/low:high
chr2L	12108251	12111750	Same	106849988662889	0.935824156809753	0.953765137408796	0.864039402630936	0.953765137408796	0.655015112748539	114772309481439	114772309481439	0.942268069125629	112791907022413	112791907022413	high:high
chr2L	12132751	12136250	Same	105029665269364	118921220396976	0.194702890908214	0.40665706705803	0.40665706705803	244391152080627	232807381938503	244391152080627	0.356841970581773	0.262988245498909	0.356841970581773	high:low/low:high
chr2L	12171251	12174750	Same	103027066166961	0.958968612234151	0.465945006780625	0.845798486081509	0.845798486081509	109645815093423	216767612950016	216767612950016	0.906790736634955	126208130821779	126208130821779	high:high
chr2L	12419751	12423250	Same	0.587519827210716	0.581662329987259	0.114550876125669	0.199039509864233	0.199039509864233	0.33262224872717	0.325978813725442	0.33262224872717	0.100149754180618	0.0644839638266211	0.100149754180618	low:low
chr2L	12423251	12426750	Same	0.721422238937031	0.686172780790209	0.145320191883528	0.224408497786537	0.224408497786537	163481448492582	128950246921445	163481448492582	0.771186314697538	0.643391716091527	0.771186314697538	high:low/low:high
chr2L	12454751	12458250	Same	151189252430837	155901996804665	0.11393426256179	0.262906461009461	0.262906461009461	135142562310488	108477730980738	135142562310488	0.221839001457815	0.138781020073365	0.221839001457815	high:low/low:high
chr2L	12517751	12521250	Same	0.610104256244164	0.546575159423436	0.246375552147525	0.237233861057675	0.246375552147525	197711143169598	0.803737193727877	197711143169598	0.333045475518285	0.300208845345135	0.333045475518285	high:low/low:high
chr2L	12545751	12549250	Same	129890879048262	128879124703281	132043462923538	166470473172594	166470473172594	131829229996566	195127809849643	195127809849643	109397691051672	112930682046717	112930682046717	high:high
chr2L	12566751	12570250	Same	183048575395391	183122672799673	0.0180109953963968	0.0792540022068637	0.0792540022068637	0.895591365795415	118205795284523	118205795284523	0.0394616858458048	0.0290127331296233	0.0394616858458048	high:low/low:high
chr2L	12689251	12692750	Same	0.439946782678623	0.502432536110557	0.750620918488315	0.943718417332177	0.943718417332177	0.579405813178061	0.38392357236958	0.579405813178061	109722162836149	0.874057461654514	109722162836149	high:high
chr2L	12717251	12720750	Same	0.451156709800579	0.479295727355778	0.557165591950559	0.715078554602527	0.715078554602527	0.634524978846769	0.521875333935137	0.634524978846769	0.432951268795749	0.295497599068757	0.432951268795749	high:high
chr2L	12734751	12738250	Same	0.901084439919747	0.918655219794207	0.0261817721334393	0.143424783217619	0.143424783217619	0.0975652596355612	0.29755819782133	0.29755819782133	-0.0287385457596485	0.0583471747481722	0.0583471747481722	low:low
chr2L	12745251	12748750	Same	133085920084402	141058083831439	0.00051601566257938	0.0519868797164549	0.0519868797164549	0.0394838489988887	0.179396432264555	0.179396432264555	0.0541603954277896	0.0353015093667818	0.0541603954277896	low:low
chr2L	12752251	12755750	Same	139098983074505	152313369383766	0.0370630748704167	0.105324123765416	0.105324123765416	0.102085490743232	0.151627219494384	0.151627219494384	0.0251869955821705	0.0808403875079167	0.0808403875079167	low:low
chr2L	12790751	12794250	Same	140132508279958	151502188409144	-0.0324416956475536	0.255898108709362	0.255898108709362	0.00832650071349908	0.315924546525863	0.315924546525863	-0.0475179871658888	-0.0181709114708198	-0.0181709114708198	low:low
chr2L	12930751	12934250	Same	0.393133820776775	0.42727820716367	0.085876377796733	0.0998218650812959	0.0998218650812959	0.298594137707357	0.159403072443624	0.298594137707357	-0.0360940877274775	0.0760036321094012	0.0760036321094012	low:low
chr2L	12941251	12944750	Same	0.397225282854381	0.443092889299783	-0.0367882452061535	0.168695642867991	0.168695642867991	122219029784556	114689708556224	122219029784556	0.0203483936844687	0.0420583106573886	0.0420583106573886	high:low/low:high
chr2L	12972751	12976250	Same	0.370952291287152	0.411143159527005	0.810390534187704	0.829681707429672	0.829681707429672	0.941678174729794	0.892993633516156	0.941678174729794	0.838384962683601	0.874539282751995	0.874539282751995	high:high
chr2L	12997251	13000750	Same	0.402598060319866	0.412498754589525	162656413938293	167487223465828	167487223465828	0.417542019063387	0.353471319742492	0.417542019063387	0.865202417565607	103578704948332	103578704948332	high:high
chr2L	13000751	13004250	Same	0.478567922920328	0.517040717529577	1471143922202	190248560189966	190248560189966	0.554738670744374	0.410604283638077	0.554738670744374	118007900030281	124931342587903	124931342587903	high:high
chr2L	13018251	13021750	Same	134536484049305	15903880495963	147468819427009	167752989856415	167752989856415	114112053869587	0.675744336604364	114112053869587	11432550246024	124435508418989	124435508418989	high:high
chr2L	13154751	13158250	Same	0.536476368086772	0.438686279138469	0.0406632284365334	0.130280710999755	0.130280710999755	0.762723555022181	131345155730858	131345155730858	0.0528686460122483	0.085082931750147	0.085082931750147	high:low/low:high
chr2L	13161751	13165250	Same	0.470130257199839	0.384447882293182	0.444766001010998	0.335856136930781	0.444766001010998	0.809934665694975	0.39865105453348	0.809934665694975	107607849201341	105268012414363	107607849201341	high:low/low:high
chr2L	13200251	13203750	Same	0.643235178647263	0.627381898212841	144775806939894	183741155510988	183741155510988	0.914565519014977	107458672409296	107458672409296	116374268258101	113621120423486	116374268258101	high:high
chr2L	13203751	13207250	Same	0.825644411619781	0.807171797315887	14428258657426	184559348876071	184559348876071	0.909096834259758	107458672409296	107458672409296	110327081776257	113621120423486	113621120423486	high:high
chr2L	13284251	13287750	Same	103354864348958	112819598939103	0.402673309578034	0.301540620648204	0.402673309578034	0.537215687619042	0.320408890720717	0.537215687619042	103712725443721	0.939401232593719	103712725443721	high:low/low:high
chr2L	13364751	13368250	Same	0.439709171002621	0.455526600495971	0.345960514797835	0.188425151518881	0.345960514797835	0.401302028345891	0.207030836322994	0.401302028345891	0.971716206234495	0.968303703912814	0.971716206234495	high:low/low:high
chr2L	13392751	13396250	Same	0.834694514063199	0.880241093487158	0.236557433785498	105385699417612	105385699417612	0.390738699743774	0.633962405937371	0.633962405937371	0.964471411438962	0.876490508644266	0.964471411438962	high:high
chr2L	13445251	13448750	Same	0.696173702571729	0.656042988379052	0.463392028703408	0.379108176234921	0.463392028703408	198894485851887	151574333583274	198894485851887	122844910854797	111977762126232	122844910854797	high:low/low:high
chr2L	13455751	13459250	Same	0.902513470264486	0.799600250590562	0.186930923228298	0.114943402771768	0.186930923228298	201931242450816	0.332663084036266	201931242450816	0.311519555195566	0.172022737163768	0.311519555195566	high:low/low:high
chr2L	13529251	13532750	Same	123276389758619	120024044015051	0.0115361825154176	0.284541116905367	0.284541116905367	0.0377273758335802	0.347656003910151	0.347656003910151	-0.032176223866799	0.070970407048434	0.070970407048434	low:low
chr2L	13546751	13550250	Same	219688327973378	217283975267856	0.469423276199462	0.494918090179044	0.494918090179044	0.915108800918613	0.833573527012262	0.915108800918613	0.966969863065586	105112203101572	105112203101572	high:low/low:high
chr2L	13767251	13770750	Same	0.684209395209778	0.62670239128319	0.688314180399394	0.475921104638636	0.688314180399394	0.352178801709465	0.287883285132989	0.352178801709465	0.401696753962882	0.274316211270744	0.401696753962882	high:low/low:high
chr2L	13770751	13774250	Same	0.640196241982429	0.578252535763958	128010072335343	161168606391935	161168606391935	0.678258795410894	0.536382030786698	0.678258795410894	10754651832988	0.999761170091606	10754651832988	high:high
chr2L	13809251	13812750	Same	0.513136583911803	0.421746604701479	107630949108337	148229198120976	148229198120976	0.745128099328134	0.341346503113808	0.745128099328134	108700441611964	102508296178311	108700441611964	high:high
chr2L	13826751	13830250	Same	12791738555893	12340952083536	14167533292355	243476840798992	243476840798992	0.926263066797745	154869609514076	154869609514076	123210921551118	120539489409515	123210921551118	high:high
chr2L	13830251	13833750	Same	132509869725691	128914109626995	127211735410114	134690511204491	134690511204491	0.927653085514284	0.553862819297792	0.927653085514284	109659378647413	110089102342782	110089102342782	high:high
chr2L	13861751	13865250	Same	0.622013601554883	0.592427447102308	-0.0107156691083517	0.056213496908279	0.056213496908279	0.00493768507279266	0.182182349191735	0.182182349191735	-0.0172107407679743	0.0572723735326583	0.0572723735326583	low:low
chr2L	13900251	13903750	Same	105819788400466	118684857130817	0.0986425012700471	0.0776086263074729	0.0986425012700471	0.181415583578604	0.167264910787402	0.181415583578604	0.31479733818385	0.186470874782854	0.31479733818385	low:low
chr2L	13903751	13907250	Same	125761674194134	139178425140541	13102738838433	104195537562536	13102738838433	125714409093513	141785253080984	141785253080984	129100534294958	123158770567136	129100534294958	high:high
chr2L	14008751	14012250	Same	0.95592530305567	100341986456351	0.151780116696335	0.187701003421253	0.187701003421253	118170638865819	109876031200452	118170638865819	0.218477688669349	0.170285893234395	0.218477688669349	high:low/low:high
chr2L	14092751	14096250	Same	177598178644241	168561814833211	0.213488251144593	0.258852122543468	0.258852122543468	180928496286709	148778509382381	180928496286709	0.739710601893217	0.805584085944919	0.805584085944919	high:low/low:high
chr2L	14159251	14162750	Same	113524503825559	116198363036859	0.0310451105631631	0.206767041363122	0.206767041363122	15547181530718	0.981580134457341	15547181530718	0.198115334708551	0.0678256901646494	0.198115334708551	high:low/low:high
chr2L	14232751	14236250	Same	121453394796797	115206296220371	0.266860936855198	0.360178014963704	0.360178014963704	0.616329440875262	0.721940222112304	0.721940222112304	0.638129849634936	0.446932307968554	0.638129849634936	high:low/low:high
chr2L	14250251	14253750	Same	167338044329023	15481150452523	0.148652235073344	0.156962856269356	0.156962856269356	210711935817068	182138970681207	210711935817068	0.353020025831383	0.219066932740051	0.353020025831383	high:low/low:high
chr2L	14330751	14334250	Same	0.449858367096079	0.52598456747097	0.733257518876074	0.910672080156276	0.910672080156276	0.388440654333721	0.468304735684925	0.468304735684925	0.900646748646044	101178239166701	101178239166701	high:high
chr2L	14355251	14358750	Same	115003460731117	115412838269285	114145317883594	128241108692564	128241108692564	0.819391798929211	0.841400524257747	0.841400524257747	11951998457115	119578334575703	119578334575703	high:high
chr2L	14404251	14407750	Same	201964283398181	190154617889245	0.0558660913760916	0.100289881254074	0.100289881254074	0.121888247057414	0.0335277224104545	0.121888247057414	0.00984719081965554	-0.00721368883966856	0.00984719081965554	low:low
chr2L	14407751	14411250	Same	218859034149767	215272887950172	0.104458526671865	0.105486826454474	0.105486826454474	155710107508398	0.856840585366651	155710107508398	0.0842829705959012	0.0329793723975698	0.0842829705959012	high:low/low:high
chr2L	14488251	14491750	Same	201586947814329	186682967193492	0.0967574410864169	0.170070503970588	0.170070503970588	122341393221313	0.595143225507077	122341393221313	0.0562263793690088	0.0629716899738453	0.0629716899738453	high:low/low:high
chr2L	14586251	14589750	Same	0.946422869513178	0.822268385805421	0.200208022326586	0.244742206860359	0.244742206860359	0.853311628496409	0.784003904551028	0.853311628496409	0.235521163084513	0.128008905873836	0.235521163084513	high:low/low:high
chr2L	14596751	14600250	Same	164060012805262	155289022088665	0.120392378770408	0.216489777601846	0.216489777601846	0.839236862051914	0.881483973411436	0.881483973411436	0.00087735735211937	0.13470805161845	0.13470805161845	high:low/low:high
chr2L	14614251	14617750	Same	275450545016241	280997964293134	0.0486467781847746	0.0180053237627241	0.0486467781847746	0.271499525078073	0.39996202622659	0.39996202622659	0.022928239414638	0.017562448227624	0.022928239414638	low:low
chr2L	14652751	14656250	Same	0.724229659653868	0.798062830078175	0.0642636029862299	0.207404873355202	0.207404873355202	0.10033804575609	0.0781468919040885	0.10033804575609	-0.0128600972656314	-0.00702705114267632	-0.00702705114267632	low:low
chr2L	14687751	14691250	Same	0.735415309865805	0.653428330851059	0.239871043746844	0.263976523165077	0.263976523165077	0.485116188192166	0.371327213292668	0.485116188192166	0.615465035808104	0.490889961151105	0.615465035808104	high:low/low:high
chr2L	14701751	14705250	Same	122579645446907	118103518840315	0.0807288098475363	0.168109741851849	0.168109741851849	0.125005507225933	0.520596131869492	0.520596131869492	-0.033919743888845	0.121803983032257	0.121803983032257	high:low/low:high
chr2L	14705251	14708750	Same	137841733842059	132219347457694	0.198863402824634	0.219669027077184	0.219669027077184	236710085933914	19721295750618	236710085933914	0.314575255145162	0.209936836506295	0.314575255145162	high:low/low:high
chr2L	14733251	14736750	Same	0.580672188599365	0.602411168268779	0.0754080427000359	0.106433773421465	0.106433773421465	0.209770945046662	0.220724544659433	0.220724544659433	0.0513897861620331	0.094325638071992	0.094325638071992	low:low
chr2L	14810251	14813750	Same	130752975988647	129575993430419	0.032495073151105	0.142760085401007	0.142760085401007	0.125581075500017	0.145617386929519	0.145617386929519	-0.0655001971315025	0.146343353349876	0.146343353349876	low:low
chr2L	14992251	14995750	Same	0.6771075790027	0.687678897277116	0.0369834568474686	0.237858886145005	0.237858886145005	0.369910609186005	0.194977050636307	0.369910609186005	0.0068804766670126	0.0763598918348863	0.0763598918348863	low:low
chr2L	15006251	15009750	Same	0.687549005274975	0.729777563754026	102509243860267	0.826285652405176	102509243860267	0.472075111347306	0.438455779433082	0.472075111347306	0.78770868599512	0.836286797639156	0.836286797639156	high:high
chr2L	15034251	15037750	Same	0.605932797426829	0.586067560235181	0.147976462253917	0.197401903933103	0.197401903933103	0.462723693247523	0.111488014119703	0.462723693247523	0.109620669233715	0.10191647071724	0.109620669233715	low:low
chr2L	15037751	15041250	Same	0.66119964271838	0.63593550129607	157384666151237	220945528767752	220945528767752	136853310414164	121015536948967	136853310414164	139258973000391	138927916715898	139258973000391	high:high
chr2L	15055251	15058750	Same	0.872081737713987	0.849969333238407	109381950745065	114660087433598	114660087433598	0.966160487666556	0.687151428883586	0.966160487666556	0.979167591703154	114658197460725	114658197460725	high:high
chr2L	15058751	15062250	Same	0.893752767178198	0.837547610298699	105348629377451	132546960834591	132546960834591	211309017643921	196429861650528	211309017643921	124862899035552	115324085304384	124862899035552	high:high
chr2L	15111251	15114750	Same	126284553858317	120950551352128	101207156495925	0.846267606646264	101207156495925	140588447267522	129725962195276	140588447267522	10345031048268	115836231444122	115836231444122	high:high
chr2L	15244251	15247750	Same	0.471493471241859	0.423575532353813	0.0467409137481526	0.109430124201488	0.109430124201488	0.0627980580609747	0.218733859266916	0.218733859266916	0.114499533698822	0.106448353382622	0.114499533698822	low:low
chr2L	15247751	15251250	Same	0.485006165620401	0.466090537351876	0.787680483378462	111180445116651	111180445116651	0.853595284129562	0.580667448183478	0.853595284129562	0.661827298692175	0.718549620250771	0.718549620250771	high:high
chr2L	15268751	15272250	Same	106630409800645	0.948630929786853	146790668124507	163159000213213	163159000213213	111380583897715	0.712145177487843	111380583897715	117491021805184	120873225780641	120873225780641	high:high
chr2L	15272251	15275750	Same	11985209583416	110561545667341	141322127171245	15750157706905	15750157706905	128986444674082	0.676181790024389	128986444674082	115632877023852	112946883764453	115632877023852	high:high
chr2L	15454251	15457750	Same	0.558804978539928	0.601762259650671	-0.0151695226480417	0.0628627312031878	0.0628627312031878	0.336438683642617	0.178443001159419	0.336438683642617	-0.0466477176370082	-0.00106236150587197	-0.00106236150587197	low:low
chr2L	15496251	15499750	Same	117390642839641	11365858341093	0.418744888753202	0.33434371804226	0.418744888753202	161888059419093	131809961738264	161888059419093	108869459578779	102830023946868	108869459578779	high:low/low:high
chr2L	15583751	15587250	Same	0.36546608332277	0.328441963827292	0.0230184334232819	0.0697661498280741	0.0697661498280741	0.197049976415819	0.138307920851032	0.197049976415819	0.00632839164841558	-0.022733981868095	0.00632839164841558	low:low
chr2L	15594251	15597750	Same	0.222854495975451	0.17798121742196	0.00139422222715346	0.152524460186141	0.152524460186141	-0.00617053984400542	0.321493978782288	0.321493978782288	0.075160438437421	0.144393213375752	0.144393213375752	low:low
chr2L	15744751	15748250	Same	0.422596079823671	0.451970523148693	0.812510039859684	0.395788634981208	0.812510039859684	113777154941269	0.898880498093972	113777154941269	112384876109051	0.99135719603815	112384876109051	high:high
chr2L	15762251	15765750	Same	0.815842531118957	0.744344785830858	0.694736277537855	0.625275579325017	0.694736277537855	0.314510619045424	0.284614732759021	0.314510619045424	0.795630577417903	0.723723837790876	0.795630577417903	high:high
chr2L	15769251	15772750	Same	107534956670644	0.948173358257651	101843601190378	104563348728589	104563348728589	0.624665826735383	0.511109440671416	0.624665826735383	103191979805639	110519567322444	110519567322444	high:high
chr2L	15793751	15797250	Same	128803979626252	123848337730126	-0.00656792574618924	0.226437889372879	0.226437889372879	0.307691092486346	0.652376884542355	0.652376884542355	0.0139484806496409	0.0807764645564936	0.0807764645564936	high:low/low:high
chr2L	16133251	16136750	Same	0.669172352522288	0.703700944175789	0.0101938193288888	0.235092143934492	0.235092143934492	0.214494916125773	0.457137298192219	0.457137298192219	-0.0802986477549804	0.369212735269878	0.369212735269878	low:low
chr2L	16136751	16140250	Same	0.510819087378926	0.509259127122545	0.0708030676579104	0.208637569068983	0.208637569068983	0.366259204701827	0.549399175059754	0.549399175059754	0.0311179540567206	0.035106543485107	0.035106543485107	high:low/low:high
chr2L	16147251	16150750	Same	0.654214842136805	0.656806957961236	0.0475729214920475	0.134456059528191	0.134456059528191	0.221789639728146	0.282785857645473	0.282785857645473	0.0673668125396857	0.0351265963735561	0.0673668125396857	low:low
chr2L	16161251	16164750	Same	0.892350816981909	0.917034921203934	0.0114267934139877	0.19515583128997	0.19515583128997	-0.00176377301153764	0.188759998420427	0.188759998420427	0.0026387458126338	0.0269653800587809	0.0269653800587809	low:low
chr2L	16283751	16287250	Same	0.619230395877527	0.640267802267571	0.822902484276318	0.650858625705699	0.822902484276318	133565846067139	0.660768920903768	133565846067139	0.571954390477957	0.419699663877054	0.571954390477957	high:high
chr2L	16287251	16290750	Same	0.589591071936771	0.583531762976835	141268373851819	154885279825671	154885279825671	21398630995703	264672956123328	264672956123328	102613775904917	114782746918629	114782746918629	high:high
chr2L	16325751	16329250	Same	0.375664664441088	0.382562682348542	118054107381616	145535043106788	145535043106788	0.772698496204697	0.373211901639654	0.772698496204697	109545732505019	0.955623942900902	109545732505019	high:high
chr2L	16350251	16353750	Same	135982853779208	137566527220903	167053199559062	210284130131654	210284130131654	210994523289803	201691697556003	210994523289803	129319399408239	122085100822993	129319399408239	high:high
chr2L	16483251	16486750	Same	0.565946943200101	0.603585450915121	0.210531236648965	0.13991128560578	0.210531236648965	0.401673612385424	0.343041468625933	0.401673612385424	0.202822874768658	0.10684507699906	0.202822874768658	low:low
chr2L	16486751	16490250	Same	0.557433471631949	0.621485489081675	0.36972220879951	0.361282895071772	0.36972220879951	222622610140687	161673726759215	222622610140687	100420844198255	103828709940963	103828709940963	high:low/low:high
chr2L	16518251	16521750	Same	108110998054595	10683273386457	0.154889866720651	0.429573712452851	0.429573712452851	0.611639955952919	0.677805924776268	0.677805924776268	0.167124438361339	0.250874069449408	0.250874069449408	high:low/low:high
chr2L	16532251	16535750	Same	192095900371797	188373300575198	0.25289982998724	0.454656380522003	0.454656380522003	0.904047923484549	0.892433349405436	0.904047923484549	0.121188967919196	0.300650242125163	0.300650242125163	high:low/low:high
chr2L	16654751	16658250	Same	0.660946297231133	0.725513559999595	0.482171302072913	0.391670079877991	0.482171302072913	14696371744855	0.873785049353531	14696371744855	119280033405012	126121924876408	126121924876408	high:low/low:high
chr2L	16700251	16703750	Same	0.384973758357478	0.372556644931344	0.513773014757186	0.374260161592269	0.513773014757186	0.884928953133986	0.536372023604021	0.884928953133986	116961688529831	0.981368590439088	116961688529831	high:high
chr2L	16717751	16721250	Same	0.493793120010306	0.461068655001014	117963540963827	179949226160809	179949226160809	151457525102794	162361471872896	162361471872896	118932968945513	127955244811726	127955244811726	high:high
chr2L	16742251	16745750	Same	126335843792794	119854045773314	129806818749862	165070352111305	165070352111305	0.943016002584555	0.786634643397776	0.943016002584555	120495146680693	113456259701986	120495146680693	high:high
chr2L	16815751	16819250	Same	0.718636411707741	0.632499510742002	104494862018522	101837031704835	104494862018522	166000311219251	0.885479337078335	166000311219251	0.877319643886961	0.895426838092769	0.895426838092769	high:high
chr2L	16840251	16843750	Same	0.355671200821089	0.322840381692648	-0.00689127348385885	0.12313074500431	0.12313074500431	109290440399543	140161519100467	140161519100467	0.037736714099894	0.10386886438598	0.10386886438598	high:low/low:high
chr2L	16843751	16847250	Same	0.333232019617773	0.359146667142083	0.0677415523666659	0.212349692527041	0.212349692527041	0.194715191082288	0.513267034757965	0.513267034757965	0.0428457830014556	0.0408566642677894	0.0428457830014556	high:low/low:high
chr2L	16857751	16861250	Same	0.403146878464309	0.506273598664544	0.156243494567299	0.178607883258986	0.178607883258986	130034014394028	103854955796129	130034014394028	0.131068900809009	0.150612136319253	0.150612136319253	high:low/low:high
chr2L	16861251	16864750	Same	0.439054150114703	0.517864655999582	0.047760125953939	0.103789600154725	0.103789600154725	0.891009852992829	0.923991660741095	0.923991660741095	0.0528839949235285	0.0946016267185222	0.0946016267185222	high:low/low:high
chr2L	16875251	16878750	Same	0.454727114500335	0.494501196873591	0.433042042924089	0.436388246899894	0.436388246899894	0.264463705115402	0.380647077143812	0.380647077143812	0.532974799050154	0.539263334983347	0.539263334983347	high:low/low:high
chr2L	16878751	16882250	Same	0.458293608932562	0.502969717284999	142470301304729	151601603437792	151601603437792	0.608319170984095	0.643932487572258	0.643932487572258	113891581961955	106045497714945	113891581961955	high:high
chr2L	16910251	16913750	Same	0.913798017505369	0.912955526566711	0.168436198407986	0.221924331080716	0.221924331080716	0.0893526036903301	0.281453693795892	0.281453693795892	0.766648200790776	0.550785858509518	0.766648200790776	high:low/low:high
chr2L	16913751	16917250	Same	0.979653163750179	0.984023119861675	-0.0141688156057617	0.153735877789777	0.153735877789777	0.106284207774125	0.211592942408454	0.211592942408454	0.0256674089446955	0.0903994520564715	0.0903994520564715	low:low
chr2L	17064251	17067750	Same	112063673630001	105215597976493	-0.00311715237861448	0.061464356796399	0.061464356796399	0.0546922963792953	0.306349157051296	0.306349157051296	0.0010101463252341	0.0333086027978071	0.0333086027978071	low:low
chr2L	17127251	17130750	Same	0.950098878131319	10156379765992	0.0182231858458468	0.167451279860018	0.167451279860018	0.132101918590614	0.150354846538447	0.150354846538447	0.0166752264644484	0.18471051933708	0.18471051933708	low:low
chr2L	17134251	17137750	Same	0.779543792531002	0.85191151017646	0.0670773823316358	0.22728210304689	0.22728210304689	0.252671491308731	0.436713381706089	0.436713381706089	-0.0355740128139531	0.00787050839402632	0.00787050839402632	low:low
chr2L	17151751	17155250	Same	0.886850373573991	0.883146093412128	0.0555324409006216	0.227430928573599	0.227430928573599	0.0252207961615714	0.172490138403476	0.172490138403476	0.0231693126279473	0.152820129929974	0.152820129929974	low:low
chr2L	17382751	17386250	Same	109003816878701	107499229992398	149377394941766	203214010516658	203214010516658	104551664136803	156536783232724	156536783232724	126429800490843	118587048742021	126429800490843	high:high
chr2L	17449251	17452750	Same	0.365451027688624	0.364044804164368	103490327956901	128745516140647	128745516140647	117033715628076	0.899693767311452	117033715628076	0.85244872125031	0.881076542045401	0.881076542045401	high:high
chr2L	17470251	17473750	Same	0.489349775653329	0.485630987904403	138996274379935	150927475499897	150927475499897	185361363475284	167944411213759	185361363475284	136399228797691	13806022235637	13806022235637	high:high
chr2L	17498251	17501750	Same	132258719237168	131182372921111	149871902173345	167930575107243	167930575107243	17549842057664	108659912076619	17549842057664	121767350680023	106160980930071	121767350680023	high:high
chr2L	17694251	17697750	Same	0.991552631582272	0.991010607516447	0.0429573262464999	0.13527065266027	0.13527065266027	0.130325557351751	0.336403766449279	0.336403766449279	-0.0213513429325276	0.0318282503538062	0.0318282503538062	low:low
chr2L	17781751	17785250	Same	13290883421927	111397153340354	0.217068542906273	0.199046091170273	0.217068542906273	163022224969058	117123332104905	163022224969058	0.280959486101939	0.195993302532504	0.280959486101939	high:low/low:high
chr2L	17827251	17830750	Same	102548266393915	0.994262597452489	0.0646633114216298	0.177979379995427	0.177979379995427	0.119949948734137	0.170543245670122	0.170543245670122	0.0295630761852317	0.159229276660566	0.159229276660566	low:low
chr2L	17848251	17851750	Same	107137781864358	111409149949401	-0.0287642833661853	0.192011904614177	0.192011904614177	0.00163451349811522	0.192121737087526	0.192121737087526	-0.0544408129509047	0.173611872366988	0.173611872366988	low:low
chr2L	17960251	17963750	Same	108029709304616	106178080211382	153529772761324	134523522053385	153529772761324	243926878820171	240770154062945	243926878820171	116749402361993	122892822172148	122892822172148	high:high
chr2L	18040751	18044250	Same	1141273212791	100529722881033	-0.0175229457943614	0.140511369599855	0.140511369599855	0.0624369520644699	0.200631313641844	0.200631313641844	-0.0590201695766567	0.00919750707863686	0.00919750707863686	low:low
chr2L	18061751	18065250	Same	0.684597676544085	0.732564030718723	0.02591104130932	0.233812853437848	0.233812853437848	0.581542550195049	103659583968968	103659583968968	0.0140157926704281	0.121385035591183	0.121385035591183	high:low/low:high
chr2L	18114251	18117750	Same	0.469999726009169	0.497845378231802	0.0500136675427709	0.143400972837099	0.143400972837099	0.595201189067698	0.282260252356001	0.595201189067698	0.0951913014483568	0.1398251488895	0.1398251488895	high:low/low:high
chr2L	18117751	18121250	Same	0.429812431113009	0.456405233035448	0.130324771087482	0.209439391517742	0.209439391517742	135768568443819	110628961154162	135768568443819	0.465319323740182	0.462085257170268	0.465319323740182	high:low/low:high
chr2L	18135251	18138750	Same	0.385011141732557	0.439911057486036	0.813084641139848	16843709786482	16843709786482	0.537962489465158	0.607726170656865	0.607726170656865	10920269317474	11484410603062	11484410603062	high:high
chr2L	18149251	18152750	Same	0.889866097095511	0.914104309042621	0.718464871636925	0.823165096084008	0.823165096084008	183433181601675	136095919740502	183433181601675	0.773377825208856	0.845664494996155	0.845664494996155	high:high
chr2L	18152751	18156250	Same	110867271043722	109798248296452	0.247297033578607	0.18788783923582	0.247297033578607	136527227646728	0.719189393738781	136527227646728	0.525378102090262	0.566505159959319	0.566505159959319	high:low/low:high
chr2L	18156251	18159750	Same	13123480301266	13026599335539	101028114376268	0.94593215534335	101028114376268	22419554679561	216648103037407	22419554679561	114772591483674	141550303457387	141550303457387	high:high
chr2L	18296251	18299750	Same	20468863624558	224390151998726	0.108642081387577	0.161231658431002	0.161231658431002	149549698490627	102813237982851	149549698490627	0.0775925794982096	0.17579460274863	0.17579460274863	high:low/low:high
chr2L	18439751	18443250	Same	0.923364439997032	0.856534861349809	0.422354808926606	0.235013420684101	0.422354808926606	113956346309915	103873421287936	113956346309915	0.920702609615987	112717053450078	112717053450078	high:low/low:high
chr2L	18513251	18516750	Same	103608034318686	12202722618175	0.0455500003575066	0.293381733509108	0.293381733509108	166784623930365	16507635458483	166784623930365	0.106883879634483	0.0269890752104284	0.106883879634483	high:low/low:high
chr2L	18586751	18590250	Same	0.893671278113135	0.972326853273785	0.943655710437562	133719015512352	133719015512352	0.493964330355971	0.594384074271874	0.594384074271874	0.770118701874788	0.607894600744384	0.770118701874788	high:high
chr2L	18604251	18607750	Same	175598756683698	162029332836821	0.888367485950427	106117351323745	106117351323745	0.571866189079752	0.446440329245813	0.571866189079752	101231014815427	120362098441133	120362098441133	high:high
chr2L	18639251	18642750	Same	0.39152034664328	0.404730950426901	0.168707043089476	0.140086298312895	0.168707043089476	0.0758728019818908	0.245036614290495	0.245036614290495	0.0409345929576933	0.0172348253102151	0.0409345929576933	low:low
chr2L	18663751	18667250	Same	0.445176075074474	0.407819183342568	0.173423445132161	0.25110875133613	0.25110875133613	217097365247734	120594249973625	217097365247734	0.629137260058124	0.367542432267356	0.629137260058124	high:low/low:high
chr2L	18674251	18677750	Same	0.337539599598748	0.328044173665704	0.284403396764807	0.377081187089347	0.377081187089347	0.754586325963299	0.525478803828815	0.754586325963299	107447443146204	0.934698969899514	107447443146204	high:low/low:high
chr2L	18821251	18824750	Same	0.672591096628602	0.710987868854628	0.110907471712141	0.275203521860966	0.275203521860966	0.196511651279567	0.22822106372101	0.22822106372101	0.051123692777826	0.0667733483203055	0.0667733483203055	low:low
chr2L	18856251	18859750	Same	287700223924665	259156107739423	10341274520538	153585412972466	153585412972466	160738193860435	172368863876852	172368863876852	115076617642529	104164321498755	115076617642529	high:high
chr2L	18933251	18936750	Same	0.642116011941168	0.623677085559762	0.0772618785058711	0.170651149281121	0.170651149281121	0.191593771193874	0.349252793139949	0.349252793139949	0.0854052548457113	0.17390374908414	0.17390374908414	low:low
chr2L	19006751	19010250	Same	0.964025693395911	0.930743657246825	0.876901870249951	0.621189793310238	0.876901870249951	217527844106687	11715489687032	217527844106687	109930216890159	125730422870641	125730422870641	high:high
chr2L	19108251	19111750	Same	0.721120782501782	0.706753487958236	0.0450986472599057	0.250988078609237	0.250988078609237	0.120654631960688	0.296913082953478	0.296913082953478	0.11371200705108	0.113047059090676	0.11371200705108	low:low
chr2L	19111751	19115250	Same	0.78031272862706	0.772279161463304	10048599687092	13392505125553	13392505125553	0.593597981789954	0.495390398633821	0.593597981789954	102721363667902	0.924339989470812	102721363667902	high:high
chr2L	19129251	19132750	Same	0.544683166292826	0.522280496957995	141510538217083	166963242600215	166963242600215	0.521834360185396	0.908861586113674	0.908861586113674	121290179216796	121604064797574	121604064797574	high:high
chr2L	19153751	19157250	Same	0.570267011111887	0.554806131866128	0.86339156646739	135749112223886	135749112223886	0.454395965527605	0.577204185035324	0.577204185035324	0.265628331009417	0.162704572653308	0.265628331009417	high:high
chr2L	19157251	19160750	Same	0.626249178492488	0.621607370186058	0.621180964024229	0.954433048299795	0.954433048299795	0.640897905752748	0.730918578385069	0.730918578385069	0.455778536805718	0.371729471572415	0.455778536805718	high:high
chr2L	19164251	19167750	Same	0.731633849483417	0.74547283089202	0.198474571593337	0.235736809254775	0.235736809254775	22386671234904	336652738356691	336652738356691	0.259604625917083	0.317432285289034	0.317432285289034	high:low/low:high
chr2L	19185251	19188750	Same	182481790187249	185288415625981	0.289536671876209	0.268746630637563	0.289536671876209	0.493604076534691	0.447338706012258	0.493604076534691	0.823474402442856	0.821911082584308	0.823474402442856	high:low/low:high
chr2L	19188751	19192250	Same	205599681355269	208199832209582	0.0848248363446424	0.106745701593194	0.106745701593194	0.234105207625305	0.197405926209025	0.234105207625305	0.132657158213815	-0.0212507710600796	0.132657158213815	low:low
chr2L	19332251	19335750	Same	0.694112939966017	0.723400975866917	0.019549673866854	0.0666539878570529	0.0666539878570529	0.283450884366554	0.158764870050661	0.283450884366554	-0.0478646179331642	-0.0610136620494529	-0.0478646179331642	low:low
chr2L	19339251	19342750	Same	0.390798476705289	0.404671186114581	0.068975569429652	0.148783347950656	0.148783347950656	0.0750437188381726	0.158289809363179	0.158289809363179	0.0409429496405073	0.0400097498817224	0.0409429496405073	low:low
chr2L	19356751	19360250	Same	0.565431997289491	0.502935664289357	-0.0255444825821605	0.069895346263971	0.069895346263971	0.0570571648620302	0.167222052746928	0.167222052746928	0.000855866172726658	-0.0595851755249838	0.000855866172726658	low:low
chr2L	19360251	19363750	Same	0.585763674343042	0.551117599472562	0.258400936492409	0.145108667936267	0.258400936492409	124846241388708	0.483348350426545	124846241388708	0.6201937674294	0.590335995154824	0.6201937674294	high:low/low:high
chr2L	19451251	19454750	Same	124407204191903	116328630422728	127803674736541	131655999127242	131655999127242	195911978066125	12696407367371	195911978066125	129643649245357	116287591423336	129643649245357	high:high
chr2L	19647251	19650750	Same	0.647408951380938	0.613533848182597	-0.00617587737726556	0.0735046962407661	0.0735046962407661	-0.0585821601829759	0.295528402096496	0.295528402096496	0.0616960513503874	0.0377819574811962	0.0616960513503874	low:low
chr2L	19675251	19678750	Same	100582329437721	0.969084693460114	0.00996485429481146	0.200924648751005	0.200924648751005	0.266304274871477	0.412910803489754	0.412910803489754	-0.00527945463226947	0.130450265259839	0.130450265259839	low:low
chr2L	19713751	19717250	Same	0.817440479223718	0.79083045245691	0.0120031634768369	0.159290835223299	0.159290835223299	0.0617894711561637	0.478186242490868	0.478186242490868	-0.0130805497612936	0.125663865774446	0.125663865774446	low:low
chr2L	19885251	19888750	Same	0.914956569828567	0.968137643483412	0.157365176302168	0.216502040711618	0.216502040711618	193213300888062	143514284068917	193213300888062	0.332932192814423	0.353965488627137	0.353965488627137	high:low/low:high
chr2L	19913251	19916750	Same	113496234296388	118478636574291	0.140020747466871	0.143121560065623	0.143121560065623	186865105561366	0.935700581430375	186865105561366	0.470341945842471	0.332754327834071	0.470341945842471	high:low/low:high
chr2L	19955251	19958750	Same	178641628652494	162665037983892	144536640350082	120729828271996	144536640350082	0.874127891748916	0.916577371741573	0.916577371741573	112266327393998	133602493779598	133602493779598	high:high
chr2L	20000751	20004250	Same	0.431854827299074	0.393719617418352	0.0321936094827935	0.160345955151972	0.160345955151972	0.05689660578784	0.176921153921797	0.176921153921797	-0.0412506895626529	0.0235088434813004	0.0235088434813004	low:low
chr2L	20011251	20014750	Same	0.467936557778814	0.479722111965344	0.0186517308718325	0.12449954339583	0.12449954339583	0.098252495877929	0.25607648177682	0.25607648177682	0.0134435305966631	0.0350140351058014	0.0350140351058014	low:low
chr2L	20119751	20123250	Same	0.367392439217823	0.218612371059757	11016660285854	18702300161946	18702300161946	172178875278277	136562532223166	172178875278277	0.56180018109514	100212651783526	100212651783526	high:high
chr2L	20151251	20154750	Same	602697980609117	679593167472218	0.0378463161600363	0.139501510010998	0.139501510010998	-0.0529357481437989	-0.0760417323830113	-0.0529357481437989	0.0978062670365957	-0.0869108734476604	0.0978062670365957	low:low
chr2L	20165251	20168750	Same	0.928146666714841	0.83996881854467	-0.0986023134898085	-0.0362504833038956	-0.0362504833038956	-0.187022964540811	-0.0341960788731243	-0.0341960788731243	-0.126717981465232	-0.135015173536359	-0.126717981465232	low:low
chr2L	20217751	20221250	Same	0.969456496601194	0.997125182665724	-0.0342391959867109	-0.0278733594354772	-0.0278733594354772	-0.0951619578377286	0.0302783320337773	0.0302783320337773	0.0569287535708907	0.138820238438407	0.138820238438407	low:low
chr2L	20266751	20270250	Same	0.560556286730965	0.532323125151223	-0.0340265100872245	0.0829847801325616	0.0829847801325616	0.395987895189711	0.591478336990389	0.591478336990389	-0.020997938825202	0.0304783960643921	0.0304783960643921	high:low/low:high
chr2L	20284251	20287750	Same	0.71281576592483	0.664024211012806	0.0877626609974226	0.214064408747328	0.214064408747328	150399623387395	172468516465189	172468516465189	0.0970891864537487	0.147665280842973	0.147665280842973	high:low/low:high
chr2L	20312251	20315750	Same	0.87897057150683	0.817189473154206	0.0672502237044935	0.238937829559039	0.238937829559039	0.186202234923807	0.178401543123157	0.186202234923807	0.113679595536354	0.1526426867718	0.1526426867718	low:low
chr2L	20382251	20385750	Same	0.255294689773533	0.263578717231302	0.0597320672171282	0.131180073944513	0.131180073944513	171627579468385	187110822352619	187110822352619	0.107049041804856	0.184628955817658	0.184628955817658	high:low/low:high
chr2L	20403251	20406750	Same	0.412502381977676	0.488969814490423	0.0921595498401267	0.112287967689395	0.112287967689395	0.126160980573365	0.259042528559023	0.259042528559023	0.0493985739283704	0.0199032678936185	0.0493985739283704	low:low
chr2L	20413751	20417250	Same	0.711219522994677	0.689242172354639	148204680349534	179204193038008	179204193038008	139137011689291	123777183500449	139137011689291	113998966400787	128035421467329	128035421467329	high:high
chr2L	20427751	20431250	Same	0.692957054335253	0.680356640095318	110855586798974	122724497021932	122724497021932	0.440885056703774	0.476693419802836	0.476693419802836	104819543742785	102792395094126	104819543742785	high:high
chr2L	20441751	20445250	Same	0.325019682421617	0.292704238870158	0.195150274181179	0.118522375335337	0.195150274181179	0.210178789876852	0.244300306567575	0.244300306567575	0.204247987021449	0.25310311472139	0.25310311472139	low:low
chr2L	20490751	20494250	Same	188960249585739	199512665077506	-0.0072231617020184	0.175739565839899	0.175739565839899	0.0283713775148245	0.342052848071969	0.342052848071969	-0.0520304983114309	0.0637224777319532	0.0637224777319532	low:low
chr2L	20571251	20574750	Same	0.700279249061025	0.646989014657611	-0.00898994400229451	0.07580300613389	0.07580300613389	0.0819788780528405	0.09615875466694	0.09615875466694	-0.0271444690059828	0.118345387250167	0.118345387250167	low:low
chr2L	20585251	20588750	Same	0.535761401589875	0.512072418285084	0.0343974991990406	0.0628144613205549	0.0628144613205549	0.0740102188017511	0.0787590617211013	0.0787590617211013	-0.0665363194531185	0.00876109641984036	0.00876109641984036	low:low
chr2L	20637751	20641250	Same	0.732867279938719	0.745412266304531	0.243822526183377	0.149873842001466	0.243822526183377	0.576426936033853	0.301568161614478	0.576426936033853	0.664512589846087	0.611851356899155	0.664512589846087	high:low/low:high
chr2L	20644751	20648250	Same	0.960477619627699	0.909233819237849	0.565758866800314	0.751590251930135	0.751590251930135	0.791945089301758	0.848924070405925	0.848924070405925	112467252074408	118192605025891	118192605025891	high:high
chr2L	20679751	20683250	Same	0.79754682041899	0.801777194234825	122145448618316	105036127004635	122145448618316	0.405324106647325	0.358806891433707	0.405324106647325	107378300024847	0.881871852530176	107378300024847	high:high
chr2L	20732251	20735750	Same	0.457815498913375	0.417033811598527	118139559708936	161293220923116	161293220923116	0.892355416357245	0.942367278962043	0.942367278962043	111040845695506	121052757581337	121052757581337	high:high
chr2L	20749751	20753250	Same	0.4905048352514	0.528628088140852	0.63072584339662	0.88707706442809	0.88707706442809	0.540563313326696	0.725771335357222	0.725771335357222	106393648045627	100845360514503	106393648045627	high:high
chr2L	20756751	20760250	Same	0.53733142947311	0.599637662531056	0.685234289000673	0.814695906058749	0.814695906058749	191174559778657	237417889469539	237417889469539	13579193485268	125500888047956	13579193485268	high:high
chr2L	20784751	20788250	Same	0.778405134984279	0.854125666609015	0.735478759625395	0.82875510481676	0.82875510481676	174708827145254	146237312964379	174708827145254	101981200281986	0.99608660257907	101981200281986	high:high
chr2L	20819751	20823250	Same	0.852819438752836	0.805601605308861	0.564768226070596	0.383264109384687	0.564768226070596	182688009512161	12728189876709	182688009512161	0.6172374233942	0.48702315548774	0.6172374233942	high:high
chr2L	20896751	20900250	Same	0.772310831196342	0.68292584122188	0.0853305045715433	0.31997028920677	0.31997028920677	0.415469984826511	0.741177528259716	0.741177528259716	0.0775209465067337	0.0990352301091688	0.0990352301091688	high:low/low:high
chr2L	20914251	20917750	Same	14664894271323	139001418177056	0.381491294988893	0.518001411106209	0.518001411106209	0.59164456094835	0.344396352998645	0.59164456094835	0.215455851542446	0.322942948879098	0.322942948879098	high:high
chr2L	20917751	20921250	Same	174967891994183	166885033731016	139021892156075	123503063576498	139021892156075	0.869588239287625	0.982254000791172	0.982254000791172	118903697322292	116813942990068	118903697322292	high:high
chr2L	21036751	21040250	Same	0.340594841924268	0.363242084575234	0.130629924114153	0.1393898457542	0.1393898457542	0.360303660442548	0.0716839834853276	0.360303660442548	0.0769849197987724	0.146585602163037	0.146585602163037	low:low
chr2L	21050751	21054250	Same	0.674396885213981	0.693304946370734	0.734401055258196	0.494629114550889	0.734401055258196	195862735759429	120604810222148	195862735759429	128516844002941	148846841946889	148846841946889	high:high
chr2L	21138251	21141750	Same	0.722034940233559	0.827084307985308	0.316959069089565	0.446456585677136	0.446456585677136	0.353758459698864	0.283743408018346	0.353758459698864	0.478665828063789	0.163897006397494	0.478665828063789	low:low
chr2L	21141751	21145250	Same	0.840294823320647	0.928212460259747	123237497195964	142935077741249	142935077741249	108492078694214	0.894086778298656	108492078694214	120422852953335	14483561460483	14483561460483	high:high
chr2L	21176751	21180250	Same	0.790539526667566	0.853170859053442	0.396558113220785	0.507397824345413	0.507397824345413	11694361139187	10376425986689	11694361139187	118205920518506	113850717525338	118205920518506	high:high
chr2L	21215251	21218750	Same	101814622853081	108537061432394	0.766440484686646	0.507003708423002	0.766440484686646	135632744565728	117726988734466	135632744565728	101585621976105	0.902245953739058	101585621976105	high:high
chr2L	21218751	21222250	Same	113330161403173	122618085784482	0.766440484686646	0.783832683449372	0.783832683449372	121237786857887	107515328909297	121237786857887	122273516823298	117702059080926	122273516823298	high:high
chr2L	21236251	21239750	Same	144211216579216	150219864259939	134821346900151	0.961167072731896	134821346900151	184647843131464	161556883033238	184647843131464	125871270324621	12272141696147	125871270324621	high:high
chr2L	21306251	21309750	Same	13287816319796	151949577989808	0.510038716982315	0.438941050074547	0.510038716982315	0.652489892695113	0.461875087225552	0.652489892695113	0.973633378280414	0.796307721239813	0.973633378280414	high:high
chr2L	21309751	21313250	Same	154392969452567	17723125004812	129639769065619	0.827004455523086	129639769065619	0.870005042758146	0.663548760745033	0.870005042758146	125726969287899	136043451319247	136043451319247	high:high
chr2L	21341251	21344750	Same	0.80062978401922	0.564336117978343	150462837523829	166030173534515	166030173534515	216993450092658	18538594099939	216993450092658	122282671946638	112235302542404	122282671946638	high:high
chr2L	21355251	21358750	Same	0.279770428699513	0.0980894407845426	0.0592453255502417	0.141581535282751	0.141581535282751	0.194898589680184	0.079988445696789	0.194898589680184	-0.0337274777795229	-0.00708700201073013	-0.00708700201073013	low:low
chr2L	21554751	21558250	Same	0.987511484165079	0.812113046190589	0.0757857364339408	0.193114919932021	0.193114919932021	-0.0671401117512232	0.000213971846317474	0.000213971846317474	0.107306549565184	0.0335889259411988	0.107306549565184	low:low
chr2L	21568751	21572250	Same	13984832204432	130140221976385	0.0665106628381527	0.0136954325483498	0.0665106628381527	0.166440308109391	-0.108274192522548	0.166440308109391	0.534898305444565	0.304932081751133	0.534898305444565	high:low/low:high
chr2L	21572251	21575750	Same	143436829011828	136505416544187	0.993860106830557	0.678360253576481	0.993860106830557	0.573490306069753	0.335514030047809	0.573490306069753	117575473117111	116596397318544	117575473117111	high:high
chr2L	21603751	21607250	Same	0.739959576910612	0.693934824044713	-0.105009499770964	0.226727796896496	0.226727796896496	-0.0872747328698541	0.0719446403837779	0.0719446403837779	-0.0253658686653669	0.250491657493813	0.250491657493813	low:low
chr2L	21607251	21610750	Same	0.790554475938562	0.777141058843629	-0.1090750281585	0.238341673478365	0.238341673478365	-0.0668776820106603	0.146686877746587	0.146686877746587	-0.0630581432796301	0.130413344261325	0.130413344261325	low:low
chr2L	21621251	21624750	Same	0.434090764545861	0.499343309450268	12699239147782	0.751636396773354	12699239147782	111661924626971	0.34340574744367	111661924626971	110121400169546	0.783011697479179	110121400169546	high:high
chr2L	21677251	21680750	Same	101426654328423	0.906981517277615	143354293177407	2154342156794	2154342156794	19558112070118	229728443196085	229728443196085	12146518286762	130076880755532	130076880755532	high:high
chr2L	21680751	21684250	Same	0.989499081108912	0.895864018897821	14948206752226	15618559180372	15618559180372	257160585611571	163378677233052	257160585611571	102179995254181	106314383306706	106314383306706	high:high
chr2L	21698251	21701750	Same	0.741246874076952	0.677880239595783	-0.0307984073210632	0.126705145462368	0.126705145462368	0.0166095996799445	0.169619799889858	0.169619799889858	-0.000416031200367721	0.110103781963843	0.110103781963843	low:low
chr2L	21729751	21733250	Same	0.556651695697746	0.563255292033255	0	0	0	0	0	0	0	0	0	low:low
chr2L	21750751	21754250	Same	110674556761717	102523720937122	0.178126729664169	0.341109166133781	0.341109166133781	0.585306124617578	0.439320383293376	0.585306124617578	0.129002921862733	0.46217331100575	0.46217331100575	high:low/low:high
chr2L	21754251	21757750	Same	121331395198956	108048228017744	148300941315713	163513201203769	163513201203769	121797902146869	126861086015565	126861086015565	121823796999707	128287204464838	128287204464838	high:high
chr2L	21897751	21901250	Same	162788677021623	162059927860041	0.204198484465219	0.168390103229116	0.204198484465219	0.92588663814854	0.332523597161004	0.92588663814854	0.523080730824256	0.0569079132127755	0.523080730824256	high:low/low:high
chr2L	21978251	21981750	Same	0.866036914563949	0.767800217503383	-0.0103269695288704	0.113216153354651	0.113216153354651	0.136999204886126	0.144389512219471	0.144389512219471	-0.0414970285116922	0.0015880632049493	0.0015880632049493	low:low
chr2L	21992251	21995750	Same	141642915656074	118198760016016	-0.020915379581366	0.218275857499164	0.218275857499164	-0.0493745230128811	0.101501363718304	0.101501363718304	0.0263402647038385	0.000378921722352538	0.0263402647038385	low:low
chr2L	22023751	22027250	Same	146321696239362	147553892652571	0.0296562757695921	0.182703985127458	0.182703985127458	0.165458575369178	0.260281577449483	0.260281577449483	0.00132182119420519	0.203461049897391	0.203461049897391	low:low
chr2L	22104251	22107750	Same	0.745890511399016	0.708340980388081	0.405374682082818	0.122496425913995	0.405374682082818	0.177652196928825	0.103639212295051	0.177652196928825	0.33863628854007	0.0504738632971224	0.33863628854007	low:low
chr2L	22118251	22121750	Same	0.664446710403052	0.62293380115659	144928970831507	0.702939308928506	144928970831507	0.467173283855685	0.417778242669482	0.467173283855685	122490546585672	0.996129332188409	122490546585672	high:high
chr2L	22167251	22170750	Same	119040850386384	112291179503838	0.735223183597629	0.5044684134054	0.735223183597629	0.89658589193924	0.828276817520349	0.89658589193924	126370356676478	118293908258377	126370356676478	high:high
chr2L	22254751	22258250	Same	119982532906282	0.910695158697989	0.169398062208654	0.109070590514758	0.169398062208654	0.0511671026501786	0.0670900807176267	0.0670900807176267	0.227707215997655	0.0948544243893483	0.227707215997655	low:low
chr2L	22331751	22335250	Same	107934071168663	0.730761033965288	0	0	0	0	0	0	0	0	0	low:low
chr2L	22391251	22394750	Same	0.292943337457417	0.251329569930816	-0.0392277281452115	-0.000262017980357918	-0.000262017980357918	-0.0276329819603374	-0.00679625502363876	-0.00679625502363876	0.0104650199076368	0.241344480907589	0.241344480907589	low:low
chr2L	22408751	22412250	Same	0.980522381831215	0.805415718659297	-0.0430499838153725	-0.0549203078519803	-0.0430499838153725	0.0786501508635275	0.0218118342210142	0.0786501508635275	-0.0349938002474974	0.350101703202765	0.350101703202765	low:low
chr2L	22415751	22419250	Same	0.974110127404547	113165076066638	0	0	0	0	0	0	0	0	0	low:low
chr2L	22450751	22454250	Same	104392065874496	0.420279718428126	0.0732829392170992	0.0694139780337076	0.0732829392170992	0.0754148953114526	0.198784600253996	0.198784600253996	0.0571098349287296	0.154258696464555	0.154258696464555	low:low
chr2L	22482251	22485750	Same	0.694509355482847	0.99624651307851	0.0195765004662749	0.142841676832946	0.142841676832946	-0.0175323256363168	0.0395998065846526	0.0395998065846526	0.0408875713703041	0.108491348642057	0.108491348642057	low:low
chr2L	22552251	22555750	Same	175049230681008	157287822901486	-0.050688863101609	0.100677209997291	0.100677209997291	-0.134127326407062	-0.0247276579296544	-0.0247276579296544	-0.0973148967529669	-0.192222912419815	-0.0973148967529669	low:low
chr2L	22573251	22576750	Same	172907602591572	133579253490149	0	0	0	0	0	0	0	0	0	low:low
chr2L	22615251	22618750	Same	0.97229150582587	0.860556678333607	-0.0328612803808772	0.093025716562831	0.093025716562831	0.0171248415860977	0.0861163874853478	0.0861163874853478	-0.0128100814494233	0.00818140979470491	0.00818140979470491	low:low
chr2L	22632751	22636250	Same	115367818761005	136267391985374	-0.0497438021418214	-0.0268430093329543	-0.0268430093329543	-0.0830115051660767	-0.127228332255836	-0.0830115051660767	-0.177068245847252	-0.0968370995693906	-0.0968370995693906	low:low
chr2L	22653751	22657250	Same	0.416610374554195	0.382867675552918	-0.0146323764406851	0.203171044420452	0.203171044420452	-0.105599902203442	-0.0499942964872149	-0.0499942964872149	-0.0640561045132623	-0.0127112097193436	-0.0127112097193436	low:low
chr2L	22667751	22671250	Same	0.804228059703533	0.593265529919776	-0.0613881368687809	-0.0955998321422807	-0.0613881368687809	0.0168896568090489	0.0253094840036994	0.0253094840036994	-0.127733558744596	-0.0115056741405816	-0.0115056741405816	low:low
chr2L	22730751	22734250	Same	0.961034935021504	0.980138242272685	0.309465653883391	0.661589411646066	0.661589411646066	0.152085928982119	-0.24315417438281	0.152085928982119	0.149714451010849	0.450277605085641	0.450277605085641	high:low/low:high
chr2L	22744751	22748250	Same	0.517763759511771	0.749914722319496	0.175702565660224	0.356176755155401	0.356176755155401	0.0180627351585854	0.208582581351292	0.208582581351292	0.00997679958231884	0.473500992636853	0.473500992636853	low:low
chr2L	22751751	22755250	Same	0.346360198137782	0.113711463056823	-0.0279639367697577	0.0269100265075779	0.0269100265075779	0.0835062916847126	-0.131686231573262	0.0835062916847126	-0.0606025187288606	0.0536519788965267	0.0536519788965267	low:low
chr2L	22765751	22769250	Same	0.235408128188425	0.0927422575763879	-0.110782030552383	0.186429391736611	0.186429391736611	0.00985069714866682	0.423366207137465	0.423366207137465	0.149821810131219	0.693499577326896	0.693499577326896	high:low/low:high
chr2L	22779751	22783250	Same	0.385857080291601	0.259871182981137	0.11478174884444	0.0768767649755617	0.11478174884444	-0.00902307839361867	0.187442389235579	0.187442389235579	0.0223069887112957	0.719493923287987	0.719493923287987	high:low/low:high
chr2L	22849751	22853250	Same	132567722135093	127975315076587	-0.150375837444608	-0.217818320698951	-0.150375837444608	0.119259684486663	-0.518583944331707	0.119259684486663	-0.149178667674651	-0.0832233923162682	-0.0832233923162682	low:low
chr2L	22867251	22870750	Same	0.990498402474753	0.774093249765854	0.0593268447222879	0.0984583283858732	0.0984583283858732	0.0168766649114062	0.0705341612614776	0.0705341612614776	-0.00784061119826687	0.239211493968864	0.239211493968864	low:low
chr2L	92751	96250	Appearing	0.725409874945519	0.78483916396799	0.806280964256	0.717832563836638	0.806280964256	0.484449728881534	0.305241302834002	0.484449728881534	0.889620193098411	0.825332961072092	0.889620193098411	high:high
chr2L	152251	155750	Appearing	106540128609557	0.91189724129464	0.626304494427065	0.81782668919163	0.81782668919163	0.441461189533067	0.511453411406939	0.511453411406939	0.889914000686091	100183872671214	100183872671214	high:high
chr2L	1142751	1146250	Appearing	0.420553569897795	0.362483672585118	0.157602317222818	0.334552751660852	0.334552751660852	163896951411985	14197078786382	163896951411985	0.55018498178682	0.597249649477533	0.597249649477533	high:low/low:high
chr2L	1177751	1181250	Appearing	102082418024863	0.975091622373546	0.985519414152617	177030273660025	177030273660025	0.79784005324196	0.754496868614945	0.79784005324196	101368102599817	110383296540648	110383296540648	high:high
chr2L	1216251	1219750	Appearing	104334191955044	106447885154886	0.0423487819169262	0.0700079901469001	0.0700079901469001	0.114796919449824	0.193512235701341	0.193512235701341	0.0358605041457593	0.0643940774661248	0.0643940774661248	low:low
chr2L	1268751	1272250	Appearing	187740547057837	171289982752255	-0.0125831990556941	0.0419379053925831	0.0419379053925831	0.549931697347579	103427744647115	103427744647115	-0.0232939238346545	0.0068874013384043	0.0068874013384043	high:low/low:high
chr2L	1373751	1377250	Appearing	165409814875237	162129395642472	0.0222503535922292	0.154908909652195	0.154908909652195	0.379240806211741	0.439477035972577	0.439477035972577	0.0351210234698567	-0.030493201680961	0.0351210234698567	low:low
chr2L	1433251	1436750	Appearing	118293896538673	105278310037547	0.181336919338383	0.118468792622613	0.181336919338383	0.350285625631873	0.242743428837666	0.350285625631873	0.142447385628226	0.0799815287519316	0.142447385628226	low:low
chr2L	1454251	1457750	Appearing	0.90792128225401	102698940941149	0.019252356263718	0.104543250071169	0.104543250071169	0.101523399623568	0.248495702900366	0.248495702900366	0.0578055687189151	0.0998754475700541	0.0998754475700541	low:low
chr2L	1569751	1573250	Appearing	0.530102460590621	0.472360184153782	-0.0281292522857162	0.075790373266297	0.075790373266297	0.0644987058073601	0.145573533926124	0.145573533926124	-0.180177985467205	-0.057050884367381	-0.057050884367381	low:low
chr2L	1625751	1629250	Appearing	152597257857044	142292693110402	0.0654095696131987	0.224194085804904	0.224194085804904	177060985696572	113678587392428	177060985696572	0.00105742690505536	0.0660588667239924	0.0660588667239924	high:low/low:high
chr2L	2031751	2035250	Appearing	0.78891129745107	0.707374761428436	0.100983364816915	0.218214193987115	0.218214193987115	0.258558063008393	0.345588621104458	0.345588621104458	0.0668542604946518	0.0926564968689455	0.0926564968689455	low:low
chr2L	2560251	2563750	Appearing	0.860324655029701	0.835000871910984	0.0403664024269671	0.164104008555032	0.164104008555032	0.108262483997428	0.304675243836961	0.304675243836961	0.0106188068314152	0.160495266094901	0.160495266094901	low:low
chr2L	2574251	2577750	Appearing	0.906127935811203	0.930626629280102	147074735273969	200012163165158	200012163165158	0.906459565827428	0.52337254327676	0.906459565827428	110771617162158	0.974668260388347	110771617162158	high:high
chr2L	2724751	2728250	Appearing	0.408117296796453	0.443826375751091	0.101178592051156	0.146407778151714	0.146407778151714	144911111879876	0.670084977733293	144911111879876	0.193802304910681	0.209572569666041	0.209572569666041	high:low/low:high
chr2L	2850751	2854250	Appearing	0.409795702106262	0.351496162983924	0.0607287617672905	0.224722858717109	0.224722858717109	0.0687863859801814	0.285044385302594	0.285044385302594	0.0633097271822794	0.00335971834508958	0.0633097271822794	low:low
chr2L	2882251	2885750	Appearing	224551151365837	227698811918903	138251287649935	0.994523656828156	138251287649935	113712524354239	0.948352104037261	113712524354239	127431347527255	102297628882169	127431347527255	high:high
chr2L	2966251	2969750	Appearing	117559832820316	107577308716959	0.997695672703863	103527322154001	103527322154001	0.359363788163552	0.289341374319143	0.359363788163552	0.75775893821216	0.719469079329357	0.75775893821216	high:high
chr2L	3039751	3043250	Appearing	112513027778139	100340765482458	105826352804574	160014377489683	160014377489683	0.935869653481205	105213025932965	105213025932965	120418045668161	109848687068969	120418045668161	high:high
chr2L	3081751	3085250	Appearing	101953933439609	107655632057933	0.0914414969235396	0.210460974721344	0.210460974721344	0.229056626776297	0.305679161465405	0.305679161465405	-0.0350298319999834	0.00868042302389365	0.00868042302389365	low:low
chr2L	3120251	3123750	Appearing	0.47275571746951	0.498164107754393	0.0676280304292339	0.26625983977481	0.26625983977481	0.0982169371268413	0.125373465316242	0.125373465316242	0.00887196840912791	0.0371706305122022	0.0371706305122022	low:low
chr2L	3158751	3162250	Appearing	124290989319105	133017595624878	132381611161798	14393969746987	14393969746987	0.807368002126479	0.468793389525006	0.807368002126479	113721588897905	0.976687719803981	113721588897905	high:high
chr2L	3368751	3372250	Appearing	162136339107902	162900416044049	0.187232815665175	0.178788259609455	0.187232815665175	0.40257957566955	0.214834259194736	0.40257957566955	0.285719626783119	0.263913774268787	0.285719626783119	low:low
chr2L	3711751	3715250	Appearing	110563814217131	108392787332185	146794069200189	100655459809281	146794069200189	115436045175835	0.728515017198407	115436045175835	131545362576177	125933061133599	131545362576177	high:high
chr2L	3855251	3858750	Appearing	0.826858451540999	0.665892528954686	0.0504803576255792	0.145797621169291	0.145797621169291	0.0521561125977095	0.245953574053684	0.245953574053684	0.0745032808534437	0.047662737676348	0.0745032808534437	low:low
chr2L	4012751	4016250	Appearing	145324211907836	16330599224334	0.0695548165803533	0.174058271971397	0.174058271971397	0.160866656804025	0.161146803138859	0.161146803138859	0.0562171606152201	0.00965072243961445	0.0562171606152201	low:low
chr2L	4068751	4072250	Appearing	153397145133393	143881736335616	0.0705543104161333	0.211083822935092	0.211083822935092	0.0794953062412407	0.228307089758637	0.228307089758637	-0.0111025335831244	0.0980582261141532	0.0980582261141532	low:low
chr2L	4170251	4173750	Appearing	0.632243275886383	0.621768291609556	0.114672528043036	0.109463778884804	0.114672528043036	0.294851811464698	0.222405201180467	0.294851811464698	0.0361797947624711	0.050597641103688	0.050597641103688	low:low
chr2L	4184251	4187750	Appearing	0.652155085464677	0.750657499661925	0.218836976658311	0.317641042422183	0.317641042422183	0.437610609576361	0.685624758574873	0.685624758574873	0.571421417808513	0.632917760252214	0.632917760252214	high:low/low:high
chr2L	4534251	4537750	Appearing	0.806458866370314	110674660495545	0	0	0	0	0	0	0	0	0	low:low
chr2L	4642751	4646250	Appearing	109715323018125	102806492791553	-0.0230636959194259	0.169086550554467	0.169086550554467	0.25278778768742	0.0886361301223634	0.25278778768742	-0.12110952335324	0.0187950363599029	0.0187950363599029	low:low
chr2L	5038251	5041750	Appearing	0.537483754474494	0.446996702064873	0.0825716611283363	0.104918367930262	0.104918367930262	0.296200071975586	0.147561376166885	0.296200071975586	0.126682526301965	0.0291747689723227	0.126682526301965	low:low
chr2L	5447751	5451250	Appearing	135256386306454	141994082381721	0.0483495604178553	0.159320153203435	0.159320153203435	0.149527848962136	0.268111987439596	0.268111987439596	-0.0331709334328943	0.0604799939178353	0.0604799939178353	low:low
chr2L	5766251	5769750	Appearing	0.485458736741693	0.420766714276121	0.0263386919585115	0.188738497401014	0.188738497401014	0.0790726529562192	0.220950910022313	0.220950910022313	-0.0357016204790349	0.0109540898211978	0.0109540898211978	low:low
chr2L	6046251	6049750	Appearing	0.430748428403869	0.421759842200212	124861511222379	0.855363168214154	124861511222379	0.731020169866887	0.429704499365617	0.731020169866887	105669074183658	0.989134395465505	105669074183658	high:high
chr2L	6091751	6095250	Appearing	0.816014378227658	0.782511553754118	0.0827245651287192	0.145603191932863	0.145603191932863	0.392531737685401	0.650462466031001	0.650462466031001	0.189801316281786	0.0665494201587344	0.189801316281786	high:low/low:high
chr2L	6126751	6130250	Appearing	141841750656899	145717989568409	0.311495180326421	0.34067172448398	0.34067172448398	0.446519972073382	0.293113801089178	0.446519972073382	0.877794023207506	0.746352650739635	0.877794023207506	high:low/low:high
chr2L	6172251	6175750	Appearing	201955890834559	204119669054018	0.00824765537837818	0.174470254309874	0.174470254309874	0.19458840192992	0.237866925919853	0.237866925919853	-0.0100135178838813	0.0151369669242429	0.0151369669242429	low:low
chr2L	6249251	6252750	Appearing	167585140549347	163354772520949	0.0745032219487263	0.069742307709614	0.0745032219487263	0.801535244328164	0.75313584796183	0.801535244328164	0.0175459203077402	0.0823974641630066	0.0823974641630066	high:low/low:high
chr2L	6252751	6256250	Appearing	143688346128403	142524523211301	0.108537424748548	0.0997919367394441	0.108537424748548	0.0759590890958476	0.0567055916711895	0.0759590890958476	0.0270305312487421	0.00352513073857368	0.0270305312487421	low:low
chr2L	6266751	6270250	Appearing	0.585115172246618	0.723778266935499	0.00982029874088034	0.154611233895126	0.154611233895126	0.046029524488067	0.185806296406834	0.185806296406834	-0.00797560493470064	0.0239562091285474	0.0239562091285474	low:low
chr2L	6354251	6357750	Appearing	117194510612199	124864778828513	0.242602306413675	0.188789132383323	0.242602306413675	172666040159919	160325134347618	172666040159919	0.295782664087636	0.270568809063103	0.295782664087636	high:low/low:high
chr2L	6718251	6721750	Appearing	123559887523229	138471952151609	0.333753295492089	0.390883104235363	0.390883104235363	0.167392968451704	0.412386078754176	0.412386078754176	0.367940927523917	0.368220464316257	0.368220464316257	low:low
chr2L	6770751	6774250	Appearing	0.82085326663098	0.786235765128775	0.130705404787804	0.108092589989178	0.130705404787804	0.327451646886032	0.271876192748544	0.327451646886032	0.119771494752513	0.0355086986430029	0.119771494752513	low:low
chr2L	7012251	7015750	Appearing	0.325607994259769	0.347585354147966	0.144251970250718	0.244294109389539	0.244294109389539	0.919132182898052	0.428002455082683	0.919132182898052	0.933074623241334	0.543364105450737	0.933074623241334	high:low/low:high
chr2L	7159251	7162750	Appearing	0.433237759781574	0.49714191302058	0.00781688307246977	0.0762563996030667	0.0762563996030667	0.107449445859385	0.224338229236449	0.224338229236449	0.0892232206642269	0.0679730341159603	0.0892232206642269	low:low
chr2L	7334251	7337750	Appearing	0.835683055184565	0.749670252222522	0.0843525192505582	0.139582760548478	0.139582760548478	0.181337518004341	0.260897193764521	0.260897193764521	0.051429061929849	0.0419025285773075	0.051429061929849	low:low
chr2L	7572251	7575750	Appearing	169964691394256	170680473518428	0.0615254689408723	0.142769853545615	0.142769853545615	0.0559210915082307	0.140325660789044	0.140325660789044	0.0264694118858954	0.0294378573700709	0.0294378573700709	low:low
chr2L	7628251	7631750	Appearing	117887774810278	123693992695716	0.0886794066154041	0.143926836859097	0.143926836859097	0.23861067318786	0.187839344826833	0.23861067318786	0.00337737370715905	0.0262054574190935	0.0262054574190935	low:low
chr2L	7635251	7638750	Appearing	130157056525762	133832086092668	0.0847442830396649	0.16779144685657	0.16779144685657	0.0501250332224861	0.256744946258411	0.256744946258411	0.0991681287283987	-0.0435608112281193	0.0991681287283987	low:low
chr2L	7715751	7719250	Appearing	105218129041227	116982068076892	0.11877386072872	0.135656477242818	0.135656477242818	0.227984309676108	0.135610155719169	0.227984309676108	0.0086357081686271	0.0307713631387276	0.0307713631387276	low:low
chr2L	7729751	7733250	Appearing	0.409518532042132	0.403439591234124	0.137723928926163	0.175481483320741	0.175481483320741	0.340369746411979	0.438363020843984	0.438363020843984	0.110321791650593	0.224027847333126	0.224027847333126	low:low
chr2L	8041251	8044750	Appearing	0.847730203857261	0.815775469265453	119888123064187	0.791533061821991	119888123064187	132869399966639	0.553671485591296	132869399966639	114028269322096	0.845765311469079	114028269322096	high:high
chr2L	8219751	8223250	Appearing	105591843501626	112889623110962	103536567220691	0.852391513964847	103536567220691	0.489711558018485	0.526846478858168	0.526846478858168	0.924502441276432	0.664754060102537	0.924502441276432	high:high
chr2L	8674751	8678250	Appearing	0.625205389159625	0.572268396902171	0.00969271531107167	0.157238202917187	0.157238202917187	0.120410572111572	0.0909565601927921	0.120410572111572	0.025260107256003	-0.0110031155007036	0.025260107256003	low:low
chr2L	8734251	8737750	Appearing	15050352695987	160815414129681	0.17228022638588	0.297544507750861	0.297544507750861	0.928535995778112	0.302320777437674	0.928535995778112	0.178007536571653	0.090620401825697	0.178007536571653	high:low/low:high
chr2L	8954751	8958250	Appearing	0.700530000336533	0.740847037276599	0.207103689972706	0.282273047365439	0.282273047365439	0.65465613499703	0.539029702498999	0.65465613499703	0.526733394137739	0.648872699014869	0.648872699014869	high:low/low:high
chr2L	9157751	9161250	Appearing	193550440120949	173540747562483	0.144213306641706	0.257824259264721	0.257824259264721	0.963615437434808	0.486137051145387	0.963615437434808	0.304978600968641	0.0572212658053652	0.304978600968641	high:low/low:high
chr2L	9234751	9238250	Appearing	0.910233510547517	0.838693064262524	0.109524186251061	0.260392865990344	0.260392865990344	0.698084708497972	0.415382911261452	0.698084708497972	0.0981498382751573	0.0113423616933761	0.0981498382751573	high:low/low:high
chr2L	9486751	9490250	Appearing	0.647487640445161	0.617480008967925	0.157054466566968	0.169420619205083	0.169420619205083	0.537802564161634	0.159737604687022	0.537802564161634	0.00351005604148055	0.163510185462551	0.163510185462551	high:low/low:high
chr2L	9752751	9756250	Appearing	0.71767657189959	0.728223753620257	0.0740777618313631	0.0811272327691589	0.0811272327691589	0.20651028018404	0.445458581410943	0.445458581410943	0.0169291357242166	0.068555940937373	0.068555940937373	low:low
chr2L	10134251	10137750	Appearing	0.732091135632724	0.697009809589231	0.010234001159533	0.0762816845300465	0.0762816845300465	0.0613957503939937	0.20747979201869	0.20747979201869	0.0190230230861783	-0.0375685810705823	0.0190230230861783	low:low
chr2L	10473751	10477250	Appearing	0.30797124832222	0.336183431055533	0.69886592399321	0.749505096694137	0.749505096694137	0.446058568507181	0.576159332436184	0.576159332436184	0.937767572647866	100027219167927	100027219167927	high:high
chr2L	10827251	10830750	Appearing	0.600006146827654	0.558225970109684	0.0498376353236781	0.0909894724846882	0.0909894724846882	0.218924533567481	0.470083610053983	0.470083610053983	0.0469147775838619	0.0917431201652138	0.0917431201652138	low:low
chr2L	10841251	10844750	Appearing	0.695029006033152	0.779481019311123	0.521676042842682	0.5346701103622	0.5346701103622	0.608832652725522	0.55783160784692	0.608832652725522	10098334391898	0.946007119476319	10098334391898	high:high
chr2L	11303251	11306750	Appearing	151033451540297	159036168293546	0.152932975928637	0.173972334350822	0.173972334350822	0.231214098516391	0.15407673268417	0.231214098516391	0.100489802271849	0.17949013924994	0.17949013924994	low:low
chr2L	11334751	11338250	Appearing	154772423842835	167558399375773	0.0452180149315919	0.000824765873868179	0.0452180149315919	0.0846584672556828	0.10086618604676	0.10086618604676	0.0218203691487826	0.050463199780974	0.050463199780974	low:low
chr2L	11467751	11471250	Appearing	0.447453790546436	0.490119198067151	0.0382637012136556	0.127271648256022	0.127271648256022	0.152281545765913	0.176613364184748	0.176613364184748	0.0377228473481322	0.0936117075115768	0.0936117075115768	low:low
chr2L	11495751	11499250	Appearing	0.471140692609209	0.52538553162878	0.398194592336405	0.40015308431333	0.40015308431333	0.859506491155372	0.896255831304629	0.896255831304629	0.768960092869947	108506386656122	108506386656122	high:low/low:high
chr2L	11600751	11604250	Appearing	14740096911167	120018017768566	-0.013542094073493	0.0923861508564207	0.0923861508564207	0.0867501813564467	0.407718495151765	0.407718495151765	-0.0263572965606484	0.0418251459958694	0.0418251459958694	low:low
chr2L	11691751	11695250	Appearing	118010514309258	117597311594966	0.010716290680886	0.147965193767202	0.147965193767202	0.10675117336182	0.163053538596707	0.163053538596707	-0.0233086768477238	0.0159396891930432	0.0159396891930432	low:low
chr2L	11709251	11712750	Appearing	0.809305688022104	0.73375913847023	0.0742177523561506	0.124328129034154	0.124328129034154	0.477887679250623	0.240778279603566	0.477887679250623	-0.0420155983815535	-0.0394344872324681	-0.0394344872324681	low:low
chr2L	12202751	12206250	Appearing	0.951976966416814	129668503830105	0.0689168019538229	0.279864251175334	0.279864251175334	0.233196631139617	0.426161619854731	0.426161619854731	0.0536690438438652	0.0356393719184507	0.0536690438438652	low:low
chr2L	12213251	12216750	Appearing	0.806047101860498	122732206800419	0.162100483630664	0.0828609550442985	0.162100483630664	0.25854692564065	0.24542550358053	0.25854692564065	0.0983098073866916	0.0570267888817701	0.0983098073866916	low:low
chr2L	12507251	12510750	Appearing	0.417746189028885	0.35573276847414	0.0809406886249119	0.116696313848631	0.116696313848631	0.513567538715912	0.0732540234401739	0.513567538715912	0.554999569061825	0.0526385511661578	0.554999569061825	high:low/low:high
chr2L	12654251	12657750	Appearing	0.409117417007328	0.42121435503052	0.345223443886113	0.239907173631944	0.345223443886113	0.494395362809325	0.364931077270019	0.494395362809325	0.0659889269787562	0.00867120337888051	0.0659889269787562	low:low
chr2L	12773251	12776750	Appearing	101975308053016	0.974927248950945	-0.0364432280691723	0.130588001192469	0.130588001192469	0.00118186793249703	0.193130272069241	0.193130272069241	-0.05276866506526	0.0531332559078681	0.0531332559078681	low:low
chr2L	12923751	12927250	Appearing	0.695763527896234	0.616280157860174	0.0894769816612812	0.128781015612623	0.128781015612623	0.0464401119586349	0.188593436613733	0.188593436613733	0.0483973683002575	0.0333560750659121	0.0483973683002575	low:low
chr2L	13214251	13217750	Appearing	136703926334228	122791631617561	0.0910364342814367	0.292197687185724	0.292197687185724	0.901210276203055	128434347779358	128434347779358	0.146960640598165	0.120440359187437	0.146960640598165	high:low/low:high
chr2L	13221251	13224750	Appearing	13341107616575	122221871650795	108920713792889	145612595864509	145612595864509	0.748394559408081	0.847983955623648	0.847983955623648	124453876709927	129363638525365	129363638525365	high:high
chr2L	13287751	13291250	Appearing	118591891234557	127657297067078	0.173714278447947	0.167883435016532	0.173714278447947	0.62490716182375	0.469454479070021	0.62490716182375	0.861984055573624	0.987495881086882	0.987495881086882	high:low/low:high
chr2L	13361251	13364750	Appearing	0.419442199695759	0.498995580997068	0.169276329601673	0.156247079310325	0.169276329601673	0.152517002737441	0.174753873680277	0.174753873680277	0.140627446023869	0.104604318001702	0.140627446023869	low:low
chr2L	13543251	13546750	Appearing	202261108166498	187418700586693	0.0576417703585498	0.174761294843303	0.174761294843303	0.205733519753579	0.22370627203687	0.22370627203687	0.0390524099360605	0.00763076416583883	0.0390524099360605	low:low
chr2L	13616751	13620250	Appearing	0.948985303001236	111843783026499	0.0499238168623282	0.153592757524475	0.153592757524475	0.185546678431585	0.175454171761941	0.185546678431585	0.0169779624441919	0.114087162184456	0.114087162184456	low:low
chr2L	13630751	13634250	Appearing	106051351635419	0.89898789592014	0.0451497126574109	0.0793391517457072	0.0793391517457072	0.125253783256276	0.306978983387078	0.306978983387078	0.112317411451401	-0.0355760080795858	0.112317411451401	low:low
chr2L	13637751	13641250	Appearing	0.964818442441534	0.867821585088074	0.23307877181495	0.247480831372352	0.247480831372352	0.687780812512159	0.936857121538637	0.936857121538637	0.821449897540179	0.905015019504971	0.905015019504971	high:low/low:high
chr2L	13658751	13662250	Appearing	136876160594107	140286006664322	0.0389838539821778	0.0266886615400319	0.0389838539821778	0.254929130324811	0.885877826083403	0.885877826083403	-0.0037641703333553	-0.0271299879821054	-0.0037641703333553	high:low/low:high
chr2L	14005251	14008750	Appearing	0.860071799432242	102525308909249	0.0345703224069063	0.14181547963383	0.14181547963383	0.607607156586433	0.862278686481642	0.862278686481642	0.0212303624577083	0.0718092095135228	0.0718092095135228	high:low/low:high
chr2L	14022751	14026250	Appearing	138506682185541	1258545942014	0.223182696680853	0.320245571254364	0.320245571254364	0.588142825976264	0.466287706918773	0.588142825976264	0.357008869768021	0.103846600049178	0.357008869768021	high:low/low:high
chr2L	14288751	14292250	Appearing	0.658818311978241	0.573954422944922	-0.0240145743691353	0.109203122881386	0.109203122881386	0.599665488808225	0.875214701337957	0.875214701337957	0.115049920355773	0.0848429812929019	0.115049920355773	high:low/low:high
chr2L	14474251	14477750	Appearing	161221927229608	160936912941344	0.010993797440686	0.10086611698165	0.10086611698165	0.0331930850318093	0.353054017714866	0.353054017714866	0.0724289772496891	0.0507396488669393	0.0724289772496891	low:low
chr2L	14582751	14586250	Appearing	0.756377274623158	0.641748732767375	0.0362354016971003	0.189893885002619	0.189893885002619	0.157817984097458	0.188640602191366	0.188640602191366	0.110672634215151	0.125000962089242	0.125000962089242	low:low
chr2L	14638751	14642250	Appearing	0.936978691736707	0.896469422870885	0.0276462950163838	0.0694432227173549	0.0694432227173549	0.254935677600137	0.18786682172963	0.254935677600137	-0.0496508149764774	0.0271074217611116	0.0271074217611116	low:low
chr2L	14785751	14789250	Appearing	111454844470838	115221865721758	0.0173973401329768	0.154414738465738	0.154414738465738	0.0374005195666515	0.148414311162032	0.148414311162032	-0.0728909058907399	0.0493846528564599	0.0493846528564599	low:low
chr2L	14799751	14803250	Appearing	0.970633768842758	0.982657708824127	0.142215527750159	0.162887328976315	0.162887328976315	0.0279919836884989	0.324391041880685	0.324391041880685	0.0233712499649143	0.0228927712911544	0.0233712499649143	low:low
chr2L	14880251	14883750	Appearing	133518196574351	145844260393734	0.106876044654593	0.067300898802298	0.106876044654593	0.0523969662296002	0.38462063436351	0.38462063436351	0.0244888140935291	0.0716427214531883	0.0716427214531883	low:low
chr2L	14946751	14950250	Appearing	0.615938998776362	0.510996019151898	0.0325898267889618	0.135225432493405	0.135225432493405	0.166869701240926	0.235081823319669	0.235081823319669	0.0273981283889764	0.0301307563414623	0.0301307563414623	low:low
chr2L	14953751	14957250	Appearing	0.629614817174385	0.601808831049635	0.0409387477047877	0.145979450787234	0.145979450787234	0.127652388894342	0.0821357144733253	0.127652388894342	0.0360683383268803	0.207674027694265	0.207674027694265	low:low
chr2L	15107751	15111250	Appearing	111329097366721	108278737356826	-0.0163487312124203	0.121080876849455	0.121080876849455	0.107139612201689	0.431163655601396	0.431163655601396	-0.014835541655259	0.0253868138474749	0.0253868138474749	low:low
chr2L	15328251	15331750	Appearing	165735591327869	15129673943269	0.00265866037783713	0.224016205224697	0.224016205224697	0.106365083394566	0.264748064956292	0.264748064956292	-0.00347877201615025	0.10169473669771	0.10169473669771	low:low
chr2L	15422751	15426250	Appearing	138824214833956	14858817417629	0.0319769556364085	0.180563534462416	0.180563534462416	0.161376989405371	0.390339024863715	0.390339024863715	0.0730116224555061	0.149854548407196	0.149854548407196	low:low
chr2L	15426251	15429750	Appearing	122154060234495	130407239226175	0.107585108163654	0.290701620672247	0.290701620672247	0.120650482214273	0.228325502615165	0.228325502615165	-0.0494251908361092	0.0828044467696321	0.0828044467696321	low:low
chr2L	15489251	15492750	Appearing	0.929477192796166	0.828889173957984	0.0264193697710584	0.118606137358184	0.118606137358184	0.125320794578454	0.0768940054876064	0.125320794578454	-0.00722172582087637	0.0359016462612568	0.0359016462612568	low:low
chr2L	15807751	15811250	Appearing	128957655224516	136825925655305	0.00369112124022483	0.12620367994218	0.12620367994218	0.197491026005519	0.274575958562135	0.274575958562135	0.0732718110820695	0.052649755256543	0.0732718110820695	low:low
chr2L	15923251	15926750	Appearing	0.995967896978769	103110195956067	0.0156755821677467	0.147737850143234	0.147737850143234	0.093652130961524	0.171593622060903	0.171593622060903	-0.0344676520473439	0.130905201628138	0.130905201628138	low:low
chr2L	16031751	16035250	Appearing	11215087239559	107616433611915	0.0853082329249309	0.200951453846186	0.200951453846186	0.226759836226608	0.257969157513315	0.257969157513315	-0.0528201629096967	0.0507490134164318	0.0507490134164318	low:low
chr2L	16073751	16077250	Appearing	0.803415827314663	0.830977233336856	0.0296937411166687	0.257185092363057	0.257185092363057	0.0553419898865032	0.160026979332212	0.160026979332212	-0.0276940189245798	0.0305960089671642	0.0305960089671642	low:low
chr2L	16084251	16087750	Appearing	0.498167263571359	0.581930844529968	0.0354647705082399	0.0784810320407015	0.0784810320407015	-0.0280903829340195	0.170590971525752	0.170590971525752	0.00040106672433384	0.0490557608311526	0.0490557608311526	low:low
chr2L	16119251	16122750	Appearing	101418916796657	101700552447773	0.0466481956127479	0.0864639491235727	0.0864639491235727	0.114227705756562	0.341613724648257	0.341613724648257	0.0112774884885368	0.0627166878764607	0.0627166878764607	low:low
chr2L	16490251	16493750	Appearing	0.543922482373667	0.61950464737238	143264257118914	16845926980439	16845926980439	178817326403691	131282192005307	178817326403691	121989240955013	122152987054589	122152987054589	high:high
chr2L	16504251	16507750	Appearing	0.482515934575049	0.576327820244654	0.861661810371688	0.804579519960107	0.861661810371688	128910274976812	0.826682218212469	128910274976812	0.687416658322198	0.539828469181473	0.687416658322198	high:high
chr2L	16644251	16647750	Appearing	0.705231569133309	0.776933604874972	0.0351058640182659	0.153740843769069	0.153740843769069	0.360297192077439	0.238432618297495	0.360297192077439	0.0891217369989901	0.116597801220755	0.116597801220755	low:low
chr2L	16980251	16983750	Appearing	119225723928199	119404169928817	0.0559388892684722	0.112316257089892	0.112316257089892	0.000563361223736354	0.47564639857017	0.47564639857017	0.0517803134721976	0.0591445394099615	0.0591445394099615	low:low
chr2L	17102751	17106250	Appearing	0.989232530643162	0.976952952058876	0.0749159154420179	0.0696487950698306	0.0749159154420179	0.119064010891015	0.159613744742735	0.159613744742735	0.0210746487918961	0.0942954338168468	0.0942954338168468	low:low
chr2L	17326751	17330250	Appearing	0.367975895867273	0.432275078851324	0.00134085611727961	0.147569758022785	0.147569758022785	0.0411264993509496	0.181204103238037	0.181204103238037	-0.0555974244261982	0.0622398545940561	0.0622398545940561	low:low
chr2L	17365251	17368750	Appearing	0.703474409881892	0.624741285082184	0.265277189034902	0.134264738418	0.265277189034902	172537161852219	0.99764869433228	172537161852219	0.657103727808323	0.69362669951378	0.69362669951378	high:low/low:high
chr2L	17379251	17382750	Appearing	103072999899459	100342783041966	0.299302759812509	0.411683262913558	0.411683262913558	0.261635559133915	0.430241970140698	0.430241970140698	0.195004778569999	0.402935446140242	0.402935446140242	low:low
chr2L	17424751	17428250	Appearing	0.584469856008828	0.562342883632384	0.20655080679831	0.104529139861968	0.20655080679831	0.50316057738625	0.14902320406994	0.50316057738625	0.183395397497328	0.0994116993368154	0.183395397497328	high:low/low:high
chr2L	17431751	17435250	Appearing	0.509262053909306	0.453942872707139	0.111074800738766	0.24992230054918	0.24992230054918	0.939858197368982	0.802714138986778	0.939858197368982	0.286720883302266	0.214746145190743	0.286720883302266	high:low/low:high
chr2L	17445751	17449250	Appearing	0.385624207192411	0.354299894498193	0.568086139570344	0.28247413852442	0.568086139570344	0.207435241454375	0.173711259970549	0.207435241454375	0.523796967825	0.502405892252177	0.523796967825	high:high
chr2L	17540251	17543750	Appearing	0.989711585660321	104648681393023	0.012221380983248	0.107308463736709	0.107308463736709	0.169889487387572	0.189522915412004	0.189522915412004	-0.0170116522294963	-0.0255910072226395	-0.0170116522294963	low:low
chr2L	17557751	17561250	Appearing	0.96822715148051	106960209310918	0.0117362091283267	0.160578761746128	0.160578761746128	0.136941434864283	0.250710230601104	0.250710230601104	0.0152048512509825	0.0194766038023476	0.0194766038023476	low:low
chr2L	17585751	17589250	Appearing	0.938492823336752	0.907287363599369	0.00473644717488189	0.115277156704711	0.115277156704711	0.452376764053309	0.590821362597865	0.590821362597865	0.0689079061311385	0.0607275601301747	0.0689079061311385	high:low/low:high
chr2L	17603251	17606750	Appearing	121717248644449	127148048417183	0.135862005763584	0.22714277038391	0.22714277038391	184007511557251	100289747055281	184007511557251	0.301164005692552	0.428085525572994	0.428085525572994	high:low/low:high
chr2L	17631251	17634750	Appearing	107295374014112	115237017412709	-0.00760473792753377	0.104603414518901	0.104603414518901	0.131790201926267	0.535687630118488	0.535687630118488	0.0403659828053543	0.11424788142818	0.11424788142818	high:low/low:high
chr2L	17680251	17683750	Appearing	0.73659280857509	0.6793764518951	0.0247971323066906	0.144204545896947	0.144204545896947	-0.00359931928533866	0.179189424962114	0.179189424962114	-0.0597535437787212	0.192098010908822	0.192098010908822	low:low
chr2L	17697751	17701250	Appearing	10711342470018	108736896427169	0.0053362008481606	0.183609386110623	0.183609386110623	0.0982270991466277	0.367088036089948	0.367088036089948	-0.0264769216720191	0.0572838379667842	0.0572838379667842	low:low
chr2L	17718751	17722250	Appearing	123817524278562	131279241308718	0.0481224248394683	0.165759770041119	0.165759770041119	0.115135533421546	0.366131047382934	0.366131047382934	-0.0739844190368994	0.0824331274641547	0.0824331274641547	low:low
chr2L	17785251	17788750	Appearing	138665297900106	121370193495729	0.0862668995047315	0.177218703685876	0.177218703685876	0.389128898646991	0.34137897008369	0.389128898646991	0.0433015798573741	0.0830687880118122	0.0830687880118122	low:low
chr2L	17841251	17844750	Appearing	100574444816074	0.991437311588432	0.0657013254986377	0.0458729896307696	0.0657013254986377	0.143972969300512	0.190351020078698	0.190351020078698	-0.0844511291816321	-0.00193811556592191	-0.00193811556592191	low:low
chr2L	17900751	17904250	Appearing	0.962309159506641	0.859871878571941	-0.0203361411655177	0.189319204302558	0.189319204302558	0.2250839892665	0.111012738552519	0.2250839892665	0.0697115935901699	0.00108636647324882	0.0697115935901699	low:low
chr2L	17956751	17960250	Appearing	104309248300187	102036635779261	0.0812560078921465	0.107762934887851	0.107762934887851	0.308638880162862	0.485041290040557	0.485041290040557	0.0717973185089129	0.157297164454559	0.157297164454559	low:low
chr2L	18030251	18033750	Appearing	144373602004783	141382521221354	0.0545652375820199	0.12815346763993	0.12815346763993	119723104909037	122256297980783	122256297980783	0.011417163013269	0.0733263108909077	0.0733263108909077	high:low/low:high
chr2L	18033751	18037250	Appearing	138192166673299	131451925502209	0.00267016878287695	0.142781476688591	0.142781476688591	0.207792340471499	0.368566953171178	0.368566953171178	-0.0395466152627407	0.0700635328749059	0.0700635328749059	low:low
chr2L	18236751	18240250	Appearing	0.983966911366024	10054122333287	0.0698450228648174	0.12673520740855	0.12673520740855	0.244975732857189	0.422135555784003	0.422135555784003	-0.0313786050366084	0.0487015889875158	0.0487015889875158	low:low
chr2L	18338251	18341750	Appearing	150804622764613	155400316215167	0.0656935625087715	0.0947084722151082	0.0947084722151082	0.139903848685253	0.406566298477653	0.406566298477653	-0.0351523847787263	-0.00996168780125416	-0.00996168780125416	low:low
chr2L	18362751	18366250	Appearing	159893371964969	152004155016061	0.0863944219403406	0.219591085754473	0.219591085754473	0.219014139576248	0.183066801081326	0.219014139576248	-0.0387192293207823	0.15368501960653	0.15368501960653	low:low
chr2L	18415251	18418750	Appearing	0.47838316135215	0.60472081114725	0.0564813967602112	0.153754841685771	0.153754841685771	0.410955232650334	102076374535407	102076374535407	0.0315772026671718	0.0488979308471412	0.0488979308471412	high:low/low:high
chr2L	18572751	18576250	Appearing	0.457863388388783	0.588195976056224	0.122274132484762	0.214237166308153	0.214237166308153	0.494385678189083	0.305827850579055	0.494385678189083	0.268144785676302	0.169584187410284	0.268144785676302	low:low
chr2L	18814251	18817750	Appearing	0.642264633071431	0.667576186893666	0.12153099128178	0.222091369921871	0.222091369921871	0.126835569277989	0.329334318016182	0.329334318016182	0.0454065791334497	0.144900901558981	0.144900901558981	low:low
chr2L	18940251	18943750	Appearing	0.699009989567785	0.663516712993774	117152660746171	179337260121328	179337260121328	0.579978036951516	0.728891408004325	0.728891408004325	100317939773108	0.975114468889746	100317939773108	high:high
chr2L	18971751	18975250	Appearing	0.886523881377811	0.843864352012434	0.607166710300451	0.61223267178134	0.61223267178134	10976018083296	0.882677301851379	10976018083296	129076550435886	121826933556424	129076550435886	high:high
chr2L	19048751	19052250	Appearing	135477617069004	142974325686247	108494816322807	152772415232623	152772415232623	0.600227773551305	0.390584099391924	0.600227773551305	0.973108293521516	0.868419566272701	0.973108293521516	high:high
chr2L	19342751	19346250	Appearing	0.285895581151766	0.285742877552792	0.0240840906301993	0.0759086279791546	0.0759086279791546	-0.0726377173832734	0.39262568172329	0.39262568172329	-0.0850240375241734	0.112591894567447	0.112591894567447	low:low
chr2L	19479251	19482750	Appearing	0.797441100033615	0.781052416964338	0.0407550816622625	0.105264435898337	0.105264435898337	0.286049361144472	0.284180491284938	0.286049361144472	0.149384592273856	0.12733211225157	0.149384592273856	low:low
chr2L	19507251	19510750	Appearing	0.64984102331494	0.677372928084461	161478974416231	136647435868619	161478974416231	135745882353927	138902025648857	138902025648857	130891810530638	11955612149068	130891810530638	high:high
chr2L	19563251	19566750	Appearing	0.331425912701716	0.253692249805793	0.937449725072402	0.540032506000592	0.937449725072402	0.37387189538368	0.316224134144538	0.37387189538368	0.676915785048002	0.45779506722384	0.676915785048002	high:high
chr2L	19570251	19573750	Appearing	0.553082736023537	0.571216778991542	0.25857597198928	0.477533958981748	0.477533958981748	10506926109458	0.991476153681927	10506926109458	0.31846276919798	0.403740135784161	0.403740135784161	high:low/low:high
chr2L	19787251	19790750	Appearing	131663677274096	129379054439401	0.0687219502492868	0.238057087507937	0.238057087507937	0.158097789373787	0.268716178592588	0.268716178592588	0.363882990985224	0.31226906342845	0.363882990985224	low:low
chr2L	19818751	19822250	Appearing	191590324813687	183459460698919	0.117852990655002	0.157870942678309	0.157870942678309	0.193364078555392	0.0993155570181815	0.193364078555392	0.00166858467417872	0.0440681216038717	0.0440681216038717	low:low
chr2L	19997251	20000750	Appearing	0.593968746176764	0.539565004897206	0.037116504203068	0.178031994781354	0.178031994781354	0.200573990453673	0.46512179809824	0.46512179809824	-0.0788771244114142	0.06324954697287	0.06324954697287	low:low
chr2L	20144251	20147750	Appearing	891776610568619	103346127938953	0.00376411620394623	0.194987219662685	0.194987219662685	0.162676938478515	0.343025641723249	0.343025641723249	0.116196523939401	0.424863934848372	0.424863934848372	low:low
chr2L	20599251	20602750	Appearing	0.436061162334175	0.41126353790418	0.0620593712553451	0.113600720781	0.113600720781	0.0139128979835084	0.376364236393632	0.376364236393632	-0.0217487449196638	0.0814727857176921	0.0814727857176921	low:low
chr2L	20851251	20854750	Appearing	1124589856493	145759476536685	0.157337910184003	0.134534386725014	0.157337910184003	172664078487318	132082985563046	172664078487318	0.590221303151054	0.614426252279159	0.614426252279159	high:low/low:high
chr2L	20886251	20889750	Appearing	0.446978381627626	0.418902309314725	0.0643217587350058	0.147237034523544	0.147237034523544	0.12563492233981	0.364902107722384	0.364902107722384	0.0486525464646819	0.069687658291059	0.069687658291059	low:low
chr2L	21026251	21029750	Appearing	0.571792979090023	0.629392677678409	0.0542504463228023	0.0596458645103708	0.0596458645103708	0.159559619018115	0.238443479222301	0.238443479222301	0.102459608680021	0.0546849173118981	0.102459608680021	low:low
chr2L	21033251	21036750	Appearing	0.383369435869882	0.40476641684592	0.0119177095225422	0.112836635340931	0.112836635340931	0.015513612435871	0.0515321760100992	0.0515321760100992	0.0161467192272158	0.129435160556323	0.129435160556323	low:low
chr2L	21558251	21561750	Appearing	0.952551157189438	0.799391091148252	130872054008433	114296533768364	130872054008433	0.608067173787673	0.208633031116158	0.608067173787673	113171072524141	117408982380583	117408982380583	high:high
chr2L	21589751	21593250	Appearing	0.608282852221125	0.57819997093029	-0.0333126364249837	0.107321751725264	0.107321751725264	-0.0412083544820309	0.255251476247733	0.255251476247733	-0.0847664006241486	0.0527249272308003	0.0527249272308003	low:low
chr2L	21610751	21614250	Appearing	0.785571066810731	0.784618201077805	-0.0364153134517658	0.0763740157093203	0.0763740157093203	-0.0682702735262087	0.135695205499942	0.135695205499942	-0.0677194936897182	0.0517536976525055	0.0517536976525055	low:low
chr2L	21967751	21971250	Appearing	122125361605096	114117234661808	-0.0127547363936906	0.11699932365748	0.11699932365748	0.184216882247981	0.0876757293575742	0.184216882247981	-0.00799459295858516	0.0425685743591346	0.0425685743591346	low:low
chr2L	22086751	22090250	Appearing	0.638749349815543	0.615889785449018	-0.0986920654464609	-0.0529082612259413	-0.0529082612259413	0.251045512485913	0.0293981277305972	0.251045512485913	0.0296771764830016	0.298912871996125	0.298912871996125	low:low
chr2L	22212751	22216250	Appearing	108135242507629	0.882853245267373	0.294916819635284	0.15537651843633	0.294916819635284	0.147213446762608	0.169433334386453	0.169433334386453	0.169939505358329	0.173049176217089	0.173049176217089	low:low
chr2L	22216251	22219750	Appearing	107548837143446	0.843448714803783	0.0599934982020609	0.186646878178461	0.186646878178461	0.129834258784165	0.0514632651456454	0.129834258784165	0.152804790528746	0.205105779923804	0.205105779923804	low:low
chr2L	22363251	22366750	Appearing	0.407101102859473	0.404496886463297	-0.0466756100739316	0.193593779067664	0.193593779067664	-0.0725615775878538	0.231147625030944	0.231147625030944	-0.103154038405711	0.157636431300207	0.157636431300207	low:low
chr2L	22373751	22377250	Appearing	0.354254723733471	0.120271877740464	-0.110910519644225	-0.248718600999812	-0.110910519644225	-0.139374618962803	-0.0395583479045257	-0.0395583479045257	-0.156240153089546	-0.126313828918408	-0.126313828918408	low:low
chr2L	22531251	22534750	Appearing	176337396014349	116074452965281	-0.0341523472752157	0.078492824535633	0.078492824535633	0.108979009674744	0.0118487887242422	0.108979009674744	0.0590299645469903	-0.0254192507803821	0.0590299645469903	low:low
chr2L	22548751	22552250	Appearing	157970431112651	129219104319564	0	0	0	0	0	0	0	0	0	low:low
chr2L	22580251	22583750	Appearing	144600144277201	124580459219525	-0.055689387485322	-0.00329494551995612	-0.00329494551995612	0.108825689758622	-0.125363843597774	0.108825689758622	-0.0252993720183542	0.0949969878565754	0.0949969878565754	low:low
chr2L	22720251	22723750	Appearing	152499852762503	102357687393711	0.194624864861887	0.242855439231318	0.242855439231318	0.0609444770181743	0.0205861587900609	0.0609444770181743	0.0735324583559112	0.450183420197101	0.450183420197101	low:low
chr2L	22786751	22790250	Appearing	0.494624236247137	0.590357766840473	0	0	0	0	0	0	0	0	0	low:low
chr2L	22846251	22849750	Appearing	128504819795729	132761351013834	-0.13149916056542	-0.112789491863312	-0.112789491863312	-0.201286131928473	-0.0248097652568875	-0.0248097652568875	-0.15583459183934	-0.0781454317526623	-0.0781454317526623	low:low
chr2L	204751	208250	Disappearing	0.981870937036937	100426406270194	0.625802520763588	0.90770584352101	0.90770584352101	1292958825778	141672226313361	141672226313361	0.855599220567476	0.870060563833897	0.870060563833897	high:high
chr2L	250251	253750	Disappearing	0.527505437436297	0.557085342124014	155244449597725	221608159039921	221608159039921	164966978319508	199275080544883	199275080544883	117261632043933	130013918526927	130013918526927	high:high
chr2L	740251	743750	Disappearing	149072269931816	15710819009398	0.141423804812081	0.203006557879374	0.203006557879374	17240435714931	170693445408967	17240435714931	0.177139565221603	0.32947269770939	0.32947269770939	high:low/low:high
chr2L	782251	785750	Disappearing	0.391290514314006	0.44975468160852	0.0356162350478634	0.149408581484691	0.149408581484691	0.092055260499114	0.101111991809125	0.101111991809125	-0.0215832842407206	-0.0398610598879778	-0.0215832842407206	low:low
chr2L	806751	810250	Disappearing	0.583607197770925	0.588334890333185	0.242441462368115	0.275398581192081	0.275398581192081	10610492012406	1063283108663	1063283108663	0.675912350005125	0.833293579392057	0.833293579392057	high:low/low:high
chr2L	883751	887250	Disappearing	18089686194119	170299036898536	0.0601489888246558	0.303659532019571	0.303659532019571	116289021905991	184910066904903	184910066904903	0.330852946749285	0.453632018265016	0.453632018265016	high:low/low:high
chr2L	1125251	1128750	Disappearing	0.540894681162554	0.608677429791203	110204250159119	0.71973626719877	110204250159119	0.665643544972791	0.334456213504812	0.665643544972791	0.978277249182649	0.831292884435583	0.978277249182649	high:high
chr2L	1128751	1132250	Disappearing	0.513263691319682	0.57676506212191	16347046021886	0.901509801832352	16347046021886	0.859867963580183	0.390050654847996	0.859867963580183	121772217254743	122609874419933	122609874419933	high:high
chr2L	1156751	1160250	Disappearing	0.351217384936634	0.325995264377161	0.610188738402249	0.510105640301584	0.610188738402249	0.93696084680891	0.720420931737935	0.93696084680891	131656166841226	136325809300828	136325809300828	high:high
chr2L	1212751	1216250	Disappearing	105131881024147	108782708258115	-0.0162188531323046	0.147823071001612	0.147823071001612	0.06592691106462	0.40747628652322	0.40747628652322	-0.0366519975521658	0.0524020187109763	0.0524020187109763	low:low
chr2L	1485751	1489250	Disappearing	126550323565399	123377872892122	0.0320200091310096	0.161881382572935	0.161881382572935	0.154136526825203	0.0947169957598337	0.154136526825203	-0.0421542806172655	-0.00584768196979525	-0.00584768196979525	low:low
chr2L	1653751	1657250	Disappearing	0.824889979732079	0.728222861776166	0.103299243973249	0.117181605611262	0.117181605611262	0.260523642433325	0.197190739897957	0.260523642433325	0.0641790063211704	0.0362924159550657	0.0641790063211704	low:low
chr2L	1688751	1692250	Disappearing	0.218171557271049	0.234441412450655	0.155232302034569	0.20600292455915	0.20600292455915	0.156566659842485	0.331355167484328	0.331355167484328	0.114768041186335	0.220962512297553	0.220962512297553	low:low
chr2L	1986251	1989750	Disappearing	0.755880438514222	0.854443574855001	147575111761653	106709348788044	147575111761653	0.54138994790819	0.460835926697938	0.54138994790819	0.689901678296802	0.923211115096198	0.923211115096198	high:high
chr2L	2192751	2196250	Disappearing	0.359300455787561	0.373357061627532	0.693524329554933	0.481888534363459	0.693524329554933	143967406021621	134883342709335	143967406021621	102639444800456	103789516291219	103789516291219	high:high
chr2L	2213751	2217250	Disappearing	0.480945466204037	0.511940403278727	128647135159453	159601486760817	159601486760817	112770364691783	111000289209842	112770364691783	123013039452409	131342384455996	131342384455996	high:high
chr2L	2416751	2420250	Disappearing	167971014042507	170494475730755	-0.0131898492325304	0.329342665659342	0.329342665659342	0.485194798433762	0.434939844007327	0.485194798433762	0.511551181110577	0.38870652922922	0.511551181110577	high:low/low:high
chr2L	2420251	2423750	Disappearing	157743182572154	157983927099039	0.128526277127672	0.229244951887715	0.229244951887715	101530204895383	0.837892319888457	101530204895383	0.738900938233521	0.774471031142368	0.774471031142368	high:low/low:high
chr2L	2553251	2556750	Disappearing	111232125397572	104626421906444	-0.0114549833724466	0.154030127902043	0.154030127902043	0.0840536095951947	0.217885762108559	0.217885762108559	0.0693626662009881	0.100459193405835	0.100459193405835	low:low
chr2L	2675751	2679250	Disappearing	0.492685305919379	0.492146755313229	0.0897276796349146	0.181284365925746	0.181284365925746	0.1161435070991	0.164253657781213	0.164253657781213	0.10328891049008	0.178925509572616	0.178925509572616	low:low
chr2L	2714251	2717750	Disappearing	0.296192373664119	0.38366018579314	0.0783026839791547	0.164846943652293	0.164846943652293	0.0624962736342082	0.265763487159442	0.265763487159442	0.045416123321636	0.0833052541509558	0.0833052541509558	low:low
chr2L	2763251	2766750	Disappearing	0.924894141357033	0.971483153757081	0.45331387342478	0.337813512868383	0.45331387342478	0.773799032511952	0.545754022192844	0.773799032511952	102179601706971	0.87264596593673	102179601706971	high:low/low:high
chr2L	2910251	2913750	Disappearing	0.779775831810584	0.757280505344923	-0.0280570659478823	0.147233071315672	0.147233071315672	0.0938449411155343	0.409301645322256	0.409301645322256	0.0251741286488844	0.0297666695624923	0.0297666695624923	low:low
chr2L	3092251	3095750	Disappearing	0.694909205739686	0.782699961007461	0.112261276458384	0.135036213929604	0.135036213929604	136394481187374	135686462554407	136394481187374	0.0686343658244796	0.0517443886405486	0.0686343658244796	high:low/low:high
chr2L	3466751	3470250	Disappearing	0.959776195359401	0.985664160493891	0.973347734680834	0.959120106005234	0.973347734680834	0.957033410726586	0.56195178999077	0.957033410726586	0.931760820365238	104896703874153	104896703874153	high:high
chr2L	3505251	3508750	Disappearing	0.841966886541998	0.821730561884802	0.0143956068949728	0.19771680768225	0.19771680768225	0.202274451083725	0.211336356379807	0.211336356379807	0.0473409346340537	0.0501958222950451	0.0501958222950451	low:low
chr2L	3606751	3610250	Disappearing	0.679000790051519	0.754638267642901	-0.011276515603242	0.124287486376454	0.124287486376454	0.0790692624135126	0.19486731108434	0.19486731108434	0.0283588591285012	0.0717545838840551	0.0717545838840551	low:low
chr2L	3760751	3764250	Disappearing	0.46103795587676	0.521916552558335	0.0500509067226594	0.26378413101477	0.26378413101477	157082759319637	13684909493697	157082759319637	0.0493891911932202	0.053941617837398	0.053941617837398	high:low/low:high
chr2L	3858751	3862250	Disappearing	0.954572444882469	0.77588694252221	0.206282418168781	0.241846847021477	0.241846847021477	0.133329680614153	0.191239920349863	0.191239920349863	0.362525133361077	0.253245293948944	0.362525133361077	low:low
chr2L	3865751	3869250	Disappearing	124017390990297	101434821506983	129395011813412	135621870570844	135621870570844	0.752991512259958	0.957573369325463	0.957573369325463	118109315466063	113347993519846	118109315466063	high:high
chr2L	3970751	3974250	Disappearing	104554959156935	100687301720261	-0.0126698423512137	0.154685249757368	0.154685249757368	0.0473761734674294	0.138095353169321	0.138095353169321	0.0478264485705554	0.0534390074830376	0.0534390074830376	low:low
chr2L	3998751	4002250	Disappearing	0.94808680382974	103372405990998	0.0209725935828541	0.0512055575005821	0.0512055575005821	0.0511430756867575	0.0415358152710089	0.0511430756867575	0.0802691148197323	0.0897625340807393	0.0897625340807393	low:low
chr2L	4016251	4019750	Disappearing	154684582217128	17967201681461	0.0454324086180556	0.174137409301413	0.174137409301413	0.774663598087258	0.766572491438397	0.774663598087258	0.104840518726382	0.108829755748632	0.108829755748632	high:low/low:high
chr2L	4054751	4058250	Disappearing	149513617855721	139498976523754	0.0860727753369053	0.12902634098284	0.12902634098284	0.548473578544226	0.694355570676799	0.694355570676799	0.0410883717140608	0.071382355387811	0.071382355387811	high:low/low:high
chr2L	4156251	4159750	Disappearing	0.58707570646202	0.653840372562059	0.0469543266092983	0.166129726984117	0.166129726984117	0.176329358024347	0.376191204708024	0.376191204708024	0.00493287262295791	0.0775252279319392	0.0775252279319392	low:low
chr2L	4177251	4180750	Disappearing	0.624531177540118	0.632078777190137	0.0507184546706338	0.158016513084208	0.158016513084208	161777205129489	13279118382452	161777205129489	0.0539371875091759	0.0771424357816155	0.0771424357816155	high:low/low:high
chr2L	4282251	4285750	Disappearing	0.689208780571394	0.64760185548964	0.00103518059022602	0.136987007789694	0.136987007789694	0.131922267740592	0.374566993358544	0.374566993358544	0.00107446264324336	0.0784290775513398	0.0784290775513398	low:low
chr2L	4401251	4404750	Disappearing	0.490182475069386	0.464428281787592	0.93049397538584	0.562711102807886	0.93049397538584	0.392173672808004	0.100730038668211	0.392173672808004	0.7874594279649	0.529589728790767	0.7874594279649	high:high
chr2L	4443251	4446750	Disappearing	0.313396377530865	0.316959535671907	0.826109778682135	0.605151997317937	0.826109778682135	0.599461796024012	0.213704078086059	0.599461796024012	104625589231283	0.856923410401839	104625589231283	high:high
chr2L	4453751	4457250	Disappearing	0.800924229226216	0.807772247073709	128598880199334	128248322953057	128598880199334	256650157330205	228020694144091	256650157330205	138312295754378	138782811399825	138782811399825	high:high
chr2L	4460751	4464250	Disappearing	13173140044898	134418434391154	0.796134600748812	0.862893717422072	0.862893717422072	0.552920837716709	0.327229669186253	0.552920837716709	0.895434331224131	104906474434111	104906474434111	high:high
chr2L	4544751	4548250	Disappearing	126012792955404	135104447622406	0	0	0	0	0	0	0	0	0	low:low
chr2L	5041751	5045250	Disappearing	0.533384853055738	0.425198410652012	0.481802460649503	0.852043670003626	0.852043670003626	121577463018913	15409304914416	15409304914416	111596357705521	12775983640168	12775983640168	high:high
chr2L	5094251	5097750	Disappearing	126217959186133	127827619528507	139656398688394	204126852138972	204126852138972	0.492407621844239	0.619813441913448	0.619813441913448	106375225241727	106217685791654	106375225241727	high:high
chr2L	5402251	5405750	Disappearing	290412423643772	289015408922713	0.0914333785355219	0.281003131970076	0.281003131970076	0.247741480632713	0.29473916626201	0.29473916626201	0.0774209265836682	0.198077698201752	0.198077698201752	low:low
chr2L	5538751	5542250	Disappearing	120472078511344	115452463537097	115205541660375	1072502675905	115205541660375	0.323562382238698	0.162203568873121	0.323562382238698	0.888821281575081	0.946904985382946	0.946904985382946	high:high
chr2L	5622751	5626250	Disappearing	185036251396513	179264300538374	0.0952079522990636	0.190859170822649	0.190859170822649	196097813903881	0.960667156038109	196097813903881	0.247994913240661	0.199308502492988	0.247994913240661	high:low/low:high
chr2L	5657751	5661250	Disappearing	108771002770134	108521281408744	0.000155392112869152	0.152903801101148	0.152903801101148	0.210186109930516	0.267264165958697	0.267264165958697	0.0836501655360223	0.00932095457837523	0.0836501655360223	low:low
chr2L	5696251	5699750	Disappearing	0.659838391724253	0.773545479447792	-0.00811696921358748	0.194861159893876	0.194861159893876	0.0658210352329534	0.217259381798367	0.217259381798367	-0.023333849643637	0.0225562714474388	0.0225562714474388	low:low
chr2L	5755751	5759250	Disappearing	0.645297996235571	0.491639046883396	0.147276489121213	0.168141244624318	0.168141244624318	164380554724558	150504898096536	164380554724558	0.0340224228933265	0.0488861090941533	0.0488861090941533	high:low/low:high
chr2L	5822251	5825750	Disappearing	113925560765882	101243942082212	0.0337423025821557	0.0793554744959571	0.0793554744959571	0.121999858535762	0.23887593809122	0.23887593809122	0.0395489541603451	0.0855564919099972	0.0855564919099972	low:low
chr2L	5976251	5979750	Disappearing	108542725073489	107889292093922	0.680628261995191	0.596836633098505	0.680628261995191	0.469024154307267	0.321930814746892	0.469024154307267	0.337533950739956	0.351887994146893	0.351887994146893	high:low/low:high
chr2L	6175751	6179250	Disappearing	214918110729515	216189340162313	0.0309810139601276	0.0548109128736602	0.0548109128736602	0.108811665314466	0.0684061390411278	0.108811665314466	0.060152734679843	0.0786417287023608	0.0786417287023608	low:low
chr2L	6308751	6312250	Disappearing	0.491424359914483	0.529651865963822	0.0598689283661936	0.148662855031658	0.148662855031658	0.249824620248952	0.269518499771897	0.269518499771897	-0.0306277198823149	0.100258094699114	0.100258094699114	low:low
chr2L	6522251	6525750	Disappearing	0.785619019803922	0.833233487628721	0.0463425679709921	0.0696879357314429	0.0696879357314429	0.184295874470731	0.152920850548861	0.184295874470731	0.030211269666774	0.0323251792494476	0.0323251792494476	low:low
chr2L	6553751	6557250	Disappearing	0.76005954002642	0.803382846497656	0.214939122968009	0.265957590181419	0.265957590181419	0.687653516298609	0.636325599603793	0.687653516298609	0.665484530820119	0.392254879115032	0.665484530820119	high:low/low:high
chr2L	6945751	6949250	Disappearing	0.708125705200513	0.745277421498558	0.475868236400681	0.69698918586699	0.69698918586699	0.219806334507192	0.451929248118056	0.451929248118056	0.846394384104028	0.771742608570776	0.846394384104028	high:high
chr2L	7064751	7068250	Disappearing	230493812715177	233885347798705	0.447167799973024	0.251499296980185	0.447167799973024	0.855936708031132	0.433141205440012	0.855936708031132	112048548782551	0.753299444032927	112048548782551	high:low/low:high
chr2L	7176751	7180250	Disappearing	0.502321419080553	0.587951206401064	-0.00342054097396366	0.140051587163917	0.140051587163917	0.107529082290748	0.0519718711835323	0.107529082290748	0.0329285930101048	0.056691680562635	0.056691680562635	low:low
chr2L	7253751	7257250	Disappearing	132985681666757	135892930863476	0.0985356936068066	0.243739933966394	0.243739933966394	0.874240419404829	105460537029287	105460537029287	0.195112668134815	0.129729543098616	0.195112668134815	high:low/low:high
chr2L	7281751	7285250	Disappearing	181768425127483	165797904569176	0.182875555321335	0.202069102077242	0.202069102077242	170055045084737	0.687936251809266	170055045084737	0.139470010470195	0.0762529098835567	0.139470010470195	high:low/low:high
chr2L	7383251	7386750	Disappearing	0.593964380218457	0.561013638523628	0.0540219623533066	0.211079510108616	0.211079510108616	0.0559258206844548	0.119912019908771	0.119912019908771	0.15877104727996	0.068200833279841	0.15877104727996	low:low
chr2L	7806751	7810250	Disappearing	0.558694694174177	0.58996903476306	0.648568322828114	0.708759584634447	0.708759584634447	0.938139154508997	0.823352193736703	0.938139154508997	0.917915636719163	117405229777284	117405229777284	high:high
chr2L	7971251	7974750	Disappearing	0.297824111891633	0.331075021089101	0.108096325134164	0.162164082714237	0.162164082714237	0.213645610221027	0.282093174411079	0.282093174411079	0.487715949269051	0.115559315571283	0.487715949269051	low:low
chr2L	8083251	8086750	Disappearing	0.827791797071881	0.777473972714493	124235697279039	183911723280933	183911723280933	127342877850984	157115747807433	157115747807433	11564188460737	112007935670187	11564188460737	high:high
chr2L	8363251	8366750	Disappearing	0.646637388546511	0.620744152573463	174414739402684	154293262467869	174414739402684	102850972281005	0.71235626764761	102850972281005	130109029163271	127759865201164	130109029163271	high:high
chr2L	8401751	8405250	Disappearing	0.78595167352726	0.896478825829177	151602648946172	147567173560722	151602648946172	0.798944264436791	0.663448716526123	0.798944264436791	121048701728136	0.942584778102501	121048701728136	high:high
chr2L	8510251	8513750	Disappearing	0.413726003687902	0.375647822342134	156378947537439	201754819123321	201754819123321	157389214126853	147007167704581	157389214126853	122620400037537	117236243254434	122620400037537	high:high
chr2L	8527751	8531250	Disappearing	0.586449742194513	0.543274194070745	152685822115632	0.961805446607552	152685822115632	109917905196971	0.429877880327818	109917905196971	111315349293009	11923656836905	11923656836905	high:high
chr2L	8541751	8545250	Disappearing	187737785219872	177651242553466	0.211811974605933	0.227673455968531	0.227673455968531	0.560342787968728	0.553974418201547	0.560342787968728	0.469250323277282	0.485549259317768	0.485549259317768	high:low/low:high
chr2L	8709751	8713250	Disappearing	0.386951683244616	0.400439800939873	0.211970437067717	0.283997588017904	0.283997588017904	0.318506883447189	0.993774071995209	0.993774071995209	0.604844353174229	0.341484987499781	0.604844353174229	high:low/low:high
chr2L	8940751	8944250	Disappearing	0.5679082063507	0.520474367314822	0.859019916779544	0.562449054979611	0.859019916779544	0.626106278967628	0.382498696307454	0.626106278967628	0.76126248591326	0.777979018462434	0.777979018462434	high:high
chr2L	8986251	8989750	Disappearing	0.89441086866175	0.813021493266743	0.104207436817214	0.17247279482374	0.17247279482374	0.531884152665637	0.265507817238614	0.531884152665637	0.165884391536625	0.0540371832952238	0.165884391536625	high:low/low:high
chr2L	9252251	9255750	Disappearing	296749290170995	298891162639402	0.527892266981455	0.436091696381262	0.527892266981455	110113394082528	0.607089661016312	110113394082528	117822504303988	10808966857955	117822504303988	high:high
chr2L	9318751	9322250	Disappearing	123515636068373	119146747214728	0.0378919339566169	0.160607715569995	0.160607715569995	0.764145350468533	0.464610810923159	0.764145350468533	0.0704794973879525	0.000116000092854501	0.0704794973879525	high:low/low:high
chr2L	9381751	9385250	Disappearing	0.748645997872773	0.809472738779576	0.0877824251044128	0.129348310884635	0.129348310884635	0.180776368517851	0.386049045093182	0.386049045093182	-0.0108516617702715	0.035201698544648	0.035201698544648	low:low
chr2L	9385251	9388750	Disappearing	0.813472564782183	0.855010841589879	0.218761284556553	0.236766597310101	0.236766597310101	0.839692169380288	0.883721438747636	0.883721438747636	0.422895815489317	0.320761134614781	0.422895815489317	high:low/low:high
chr2L	9476251	9479750	Disappearing	0.372931636311769	0.325868835432712	0.0236835886251646	0.0764918470825344	0.0764918470825344	0.315751598028666	0.498986010264229	0.498986010264229	-0.049915437495864	0.137223913778507	0.137223913778507	low:low
chr2L	9567251	9570750	Disappearing	0.727685297787357	0.835790727340837	0.246946465033021	0.364042329901469	0.364042329901469	148352536863884	0.753390234618982	148352536863884	0.348316638093401	0.303824655402782	0.348316638093401	high:low/low:high
chr2L	9917251	9920750	Disappearing	0.786580015298486	0.917575405705245	118740071521809	0.815956986113662	118740071521809	0.588029067655749	0.332108279201601	0.588029067655749	106927549251054	0.858958108839835	106927549251054	high:high
chr2L	10001251	10004750	Disappearing	105270102803811	103699387792099	117070300624985	197365395480637	197365395480637	0.798608840317571	0.64522210714112	0.798608840317571	10756241682884	118616911629839	118616911629839	high:high
chr2L	11065251	11068750	Disappearing	0.537603146796872	0.586085239385398	0.206002528166968	0.238524417035609	0.238524417035609	0.447259624255809	0.32698955429835	0.447259624255809	0.133354260673696	0.13552383322976	0.13552383322976	low:low
chr2L	11166751	11170250	Disappearing	151755302459029	155024130338193	0.0202525849354559	0.113017649701363	0.113017649701363	0.138139982448715	0.369969433210461	0.369969433210461	0.0315046285105575	0.0162857811214064	0.0315046285105575	low:low
chr2L	11558751	11562250	Disappearing	103202646435247	112038628061964	-0.0290192253452405	-0.0275522188601657	-0.0275522188601657	0.00900812571023505	0.0172073615459368	0.0172073615459368	-0.0168322180303488	-0.0327747695973786	-0.0168322180303488	low:low
chr2L	11877251	11880750	Disappearing	121575473094339	14557137920174	0.0600254318382102	0.0479566644323793	0.0600254318382102	127208153668101	0.428474660672094	127208153668101	0.0758959069500807	0.0819671421961896	0.0819671421961896	high:low/low:high
chr2L	12045251	12048750	Disappearing	0.856231714045831	0.796164991236884	0.186065071116856	0.328060928643687	0.328060928643687	0.53124526895271	0.923658229508109	0.923658229508109	0.866268261355651	0.712851838824117	0.866268261355651	high:low/low:high
chr2L	12209751	12213250	Disappearing	0.91258393221908	119265982901974	0.0257911393201898	0.162373783105448	0.162373783105448	0.184851643638157	0.239722548832912	0.239722548832912	0.0413446191971607	0.0479226711609556	0.0479226711609556	low:low
chr2L	12223751	12227250	Disappearing	147951587601029	177142305886861	0.0330791417004725	0.143835830121499	0.143835830121499	0.136820126264684	0.13843424629692	0.13843424629692	-0.00854789253867796	0.114406499751798	0.114406499751798	low:low
chr2L	12339251	12342750	Disappearing	150519274680934	145117615862698	0.0474557725819288	0.18803718310995	0.18803718310995	10093890085276	0.879345245120041	10093890085276	0.0310056205370013	0.0116820412131817	0.0310056205370013	high:low/low:high
chr2L	12402251	12405750	Disappearing	0.276338593599135	0.30983735250392	0.476303484759975	0.331577296818056	0.476303484759975	139997371118448	116289680934418	139997371118448	0.302872156654046	0.0679713330970576	0.302872156654046	high:low/low:high
chr2L	12542251	12545750	Disappearing	120249995101154	119907569685134	0.168487140073398	0.192217155478296	0.192217155478296	0.862697513475148	0.653069152094263	0.862697513475148	0.186003661142916	0.102550954217421	0.186003661142916	high:low/low:high
chr2L	12776751	12780250	Disappearing	0.877940297138356	0.852862315714192	0.0264896544206559	0.157801496121486	0.157801496121486	-0.0306663021195498	0.196561486312796	0.196561486312796	0.00478328036303004	0.0827749908167922	0.0827749908167922	low:low
chr2L	12853751	12857250	Disappearing	153184142964901	146751834230789	0.0281370948160414	0.0979565303967265	0.0979565303967265	0.157392620937115	0.301884002093855	0.301884002093855	-0.0132523280802863	0.0419383432732838	0.0419383432732838	low:low
chr2L	12969251	12972750	Disappearing	0.368486512636939	0.422680236737905	0.00313432307910744	0.159512686110029	0.159512686110029	0.141309313848201	0.219693794263019	0.219693794263019	0.122704426661561	0.120658922160029	0.122704426661561	low:low
chr2L	13217751	13221250	Disappearing	136882907370347	125179896441855	154440924548246	204835013021241	204835013021241	0.515797676401973	0.669597174598509	0.669597174598509	107511442127181	102350866829875	107511442127181	high:high
chr2L	13641251	13644750	Disappearing	0.897735216050326	0.919204779353659	0.275469778104312	0.312339033487482	0.312339033487482	194213996193214	0.908424492529003	194213996193214	0.77893778405524	0.902543694355941	0.902543694355941	high:low/low:high
chr2L	13833751	13837250	Disappearing	128969016691521	126745296098988	163684164511837	229176205644803	229176205644803	110543058991386	0.940846875970516	110543058991386	133323962256267	125013010901749	133323962256267	high:high
chr2L	14019251	14022750	Disappearing	133438681484948	122868655181497	0.200175984771448	0.340605764551244	0.340605764551244	0.566608099289817	0.510016346965929	0.566608099289817	0.165774695758262	0.176823242117975	0.176823242117975	high:low/low:high
chr2L	14054251	14057750	Disappearing	132332420941902	132158434373812	0.0743482000082637	0.110291125131965	0.110291125131965	0.127306167522932	0.475673954433164	0.475673954433164	0.0345897695684576	0.114836246905412	0.114836246905412	low:low
chr2L	14344751	14348250	Disappearing	0.650751588867343	0.733120751103296	0.0864835985562718	0.11116222525291	0.11116222525291	0.0829854381958031	0.133781597185564	0.133781597185564	0.309498777037201	0.290634139555001	0.309498777037201	low:low
chr2L	14505751	14509250	Disappearing	220833807201103	213777843179252	0.0144461688392191	0.0305264017959057	0.0305264017959057	0.0934591996842804	0.187753017208135	0.187753017208135	0.0374352194925411	0.105976026420607	0.105976026420607	low:low
chr2L	14568751	14572250	Disappearing	0.525792458187057	0.46704162681376	0.0855076017363503	0.113270817455348	0.113270817455348	0.0811385852701388	0.384128968165412	0.384128968165412	0.0502749701962197	0.00396714385861095	0.0502749701962197	low:low
chr2L	14617751	14621250	Disappearing	281683407618922	284607408117792	0.0148919921743089	0.124715067513681	0.124715067513681	130725358137133	231217281167636	231217281167636	-0.0150798883986027	0.109905319472149	0.109905319472149	high:low/low:high
chr2L	14855751	14859250	Disappearing	128557995466991	116902031228018	0.0372455271948425	0.248655456535017	0.248655456535017	0.13739084570637	0.1524696838996	0.1524696838996	0.0320721529959169	-0.00834801661349262	0.0320721529959169	low:low
chr2L	14950251	14953750	Disappearing	0.617810425989112	0.534527376254599	-0.0393767653053132	0.096321883434594	0.096321883434594	0.0821577914744314	0.266085373523378	0.266085373523378	-0.0997632776468288	0.0347366367787505	0.0347366367787505	low:low
chr2L	14967751	14971250	Disappearing	0.507070493330044	0.493177538351031	0.0427199669145769	0.164403584238001	0.164403584238001	0.192363578468308	0.0884432558269158	0.192363578468308	0.0187078834676127	0.0385731699275432	0.0385731699275432	low:low
chr2L	15002751	15006250	Disappearing	0.730164319822235	0.723221702768686	0.19405591743633	0.258266686735525	0.258266686735525	105871422041734	0.898630554017696	105871422041734	122283826849399	112071526843019	122283826849399	high:low/low:high
chr2L	15065751	15069250	Disappearing	0.935474383502546	0.87743137952139	0.850082846720846	0.697296158581604	0.850082846720846	0.935524428887819	12607495319967	12607495319967	107719526208846	0.892149202901809	107719526208846	high:high
chr2L	15331751	15335250	Disappearing	172818138281078	155658676769539	0.133834090689142	0.199563832706946	0.199563832706946	0.423049042534168	0.357568873582213	0.423049042534168	0.0462858950522745	0.0215929788076101	0.0462858950522745	low:low
chr2L	15485751	15489250	Disappearing	0.781713703970393	0.711761892905545	-0.0245936289378977	0.179752727109964	0.179752727109964	-0.0686933398726897	0.188648342034487	0.188648342034487	0.00652828938944445	0.0502690186284954	0.0502690186284954	low:low
chr2L	15580251	15583750	Disappearing	0.618664520162493	0.555983821577788	0.0805125524266939	0.0410932150692295	0.0805125524266939	0.194270072223777	0.142090557974539	0.194270072223777	0.0643266911075646	0.0530536318587026	0.0643266911075646	low:low
chr2L	15597751	15601250	Disappearing	0.167028128639925	0.139504271579837	0.0918074961890263	0.0868916264671887	0.0918074961890263	0.221529250805583	0.207984742081454	0.221529250805583	-0.0433252266544586	0.0175693226669052	0.0175693226669052	low:low
chr2L	15930251	15933750	Disappearing	105517012495758	114372631432846	0.0627766315714914	0.102151723311027	0.102151723311027	0.644806276636108	0.468576629418044	0.644806276636108	-0.0134276221915201	0.0643628616578756	0.0643628616578756	high:low/low:high
chr2L	15972251	15975750	Disappearing	0.939431314569364	0.937433397117432	-0.0167529430849	0.133606505643653	0.133606505643653	0.762990540208749	0.54438149331315	0.762990540208749	-0.0230737917679578	0.171636450797032	0.171636450797032	high:low/low:high
chr2L	16059751	16063250	Disappearing	149281629729229	126994448109867	-0.0282406236123396	0.12428519171465	0.12428519171465	-0.00835098375531805	0.339879668079956	0.339879668079956	-0.0269800847011703	0.0756665450842364	0.0756665450842364	low:low
chr2L	16080751	16084250	Disappearing	0.597068165286169	0.710915691301468	0.0225958936635962	0.111203834990799	0.111203834990799	0.0863354790990557	0.180635877924586	0.180635877924586	-0.0323259246318195	0.0241455830694425	0.0241455830694425	low:low
chr2L	16115751	16119250	Disappearing	111328338681017	103628880374075	0.107675006366368	0.149184818625609	0.149184818625609	0.251335074928632	0.958306748158616	0.958306748158616	0.0183473122190329	0.0839430274768788	0.0839430274768788	high:low/low:high
chr2L	16150751	16154250	Disappearing	0.601439245949441	0.660061091105918	0.0345536801194362	0.0979839747166196	0.0979839747166196	0.0974724682025017	0.225741551578444	0.225741551578444	0.0412199528939193	-0.0082057282638805	0.0412199528939193	low:low
chr2L	16248751	16252250	Disappearing	0.563765685535886	0.599900269533828	0.737892834969583	0.388313713809231	0.737892834969583	0.356177289951801	0.0339809937313166	0.356177289951801	0.466790670975209	0.414520908285887	0.466790670975209	high:low/low:high
chr2L	16255751	16259250	Disappearing	0.602376950397628	0.588915717683785	164022797736506	217894447449543	217894447449543	0.656212495435434	0.631630096352207	0.656212495435434	125215766178976	113706157245522	125215766178976	high:high
chr2L	16353751	16357250	Disappearing	158023369381894	161186276822062	157135443142973	218425665942906	218425665942906	11913169889879	0.660730445397227	11913169889879	104595740684922	113814860936588	113814860936588	high:high
chr2L	16507751	16511250	Disappearing	0.499105150956653	0.573713441870839	0.973089154332551	125223028581566	125223028581566	145582959584251	158636793630687	158636793630687	0.903920636245218	0.833812000293808	0.903920636245218	high:high
chr2L	16917251	16920750	Disappearing	101132079896385	107736477882916	0.0754002524630297	0.115597773618665	0.115597773618665	0.176088280887821	0.196113046938131	0.196113046938131	0.00187897771459895	0.120688218923669	0.120688218923669	low:low
chr2L	16969751	16973250	Disappearing	119528636021625	115012203420559	0.0167151079655872	0.0930285704484715	0.0930285704484715	0.0799292034015678	0.0769339062292389	0.0799292034015678	-0.0306876660261554	0.0196889618684515	0.0196889618684515	low:low
chr2L	16997751	17001250	Disappearing	118299510408335	118707106373347	-0.000283580026432784	0.109687543082944	0.109687543082944	0.0132677006287137	0.0178935786650275	0.0178935786650275	-0.0456759158722743	0.11934315443789	0.11934315443789	low:low
chr2L	17120251	17123750	Disappearing	107888399863664	112477057164677	0.0109413371829693	0.103141715156555	0.103141715156555	0.0743498654413248	0.173108952543631	0.173108952543631	-0.0759685300238631	0.062831162285387	0.062831162285387	low:low
chr2L	17253251	17256750	Disappearing	122295116487051	116506819064579	0.0807834998649469	0.115295559647534	0.115295559647534	0.146985974926568	-0.0157981202194687	0.146985974926568	-0.0526841271869573	0.0696066229788638	0.0696066229788638	low:low
chr2L	17277751	17281250	Disappearing	139815704965157	143654832590104	0.0550690900594964	0.0489178570213964	0.0550690900594964	0.0512271563556429	0.225910650149472	0.225910650149472	0.00299277468281271	-0.00987393581612197	0.00299277468281271	low:low
chr2L	17316251	17319750	Disappearing	0.555888698641214	0.585014856656979	0.117058761646275	0.127834803131699	0.127834803131699	0.15728387239554	0.0561787983497139	0.15728387239554	-0.0306856501788468	0.0151270084013795	0.0151270084013795	low:low
chr2L	17466751	17470250	Disappearing	0.420995444924554	0.402460909543911	0.0147851569327895	0.171924661150017	0.171924661150017	0.142657501411832	0.233968530175945	0.233968530175945	0.0466870812929045	0.104699209356055	0.104699209356055	low:low
chr2L	17473751	17477250	Disappearing	0.578317905393691	0.583422155836831	0.681013381518686	0.29736592857831	0.681013381518686	0.334378839285631	0.320640983055846	0.334378839285631	0.46183764682049	0.369970872783671	0.46183764682049	high:low/low:high
chr2L	17589251	17592750	Disappearing	0.968440760807113	0.974282432038929	0.20835036957548	0.268400373948351	0.268400373948351	247280124434822	28198961571005	28198961571005	0.572555076546482	0.411438481993512	0.572555076546482	high:low/low:high
chr2L	17683751	17687250	Disappearing	0.751158373585857	0.667684595783447	0.0322394645991181	0.280371294841035	0.280371294841035	0.0991239728833019	0.0969304550404074	0.0991239728833019	0.0382885759142451	0.00422007553725967	0.0382885759142451	low:low
chr2L	17862251	17865750	Disappearing	124497668705048	149781606157762	0.0272184746316281	0.0466239940035836	0.0466239940035836	0.0161238873264971	-0.0231067037728648	0.0161238873264971	0.0324726658610369	0.198277853146847	0.198277853146847	low:low
chr2L	18026751	18030250	Disappearing	149301848944788	145706869330945	0.0374697150101564	0.11452532193776	0.11452532193776	0.059948557157723	0.161939806086794	0.161939806086794	-0.0843161911343623	0.0586149464481025	0.0586149464481025	low:low
chr2L	18047751	18051250	Disappearing	0.709990323318937	0.659212297122314	0.027640591040469	0.205915818877791	0.205915818877791	0.0126932443289063	0.239975253396001	0.239975253396001	0.00913633947480229	0.138461750121665	0.138461750121665	low:low
chr2L	18310251	18313750	Disappearing	226678765878548	227664155114411	0.0620614591438617	0.079552494102033	0.079552494102033	0.165109664894454	0.0337521722815327	0.165109664894454	-0.0193292980106919	0.0448163280227045	0.0448163280227045	low:low
chr2L	18380251	18383750	Disappearing	0.838946341825231	0.791022123756223	0.0683364547498288	0.138553410625867	0.138553410625867	0.16948011758825	0.238082277414255	0.238082277414255	0.0376289177718345	-0.0426158400978227	0.0376289177718345	low:low
chr2L	18432751	18436250	Disappearing	0.770524785137824	0.742538612176491	-0.0252130134509005	0.186048774317955	0.186048774317955	0.0603132211367898	0.302527575531792	0.302527575531792	0.0157549061004408	-0.0024453504432707	0.0157549061004408	low:low
chr2L	18436251	18439750	Disappearing	0.845093438823674	0.804179251862283	-0.0297991939941432	0.151647625180724	0.151647625180724	0.0493980894300863	0.346034710772526	0.346034710772526	0.0242397603762355	-0.0012198540196278	0.0242397603762355	low:low
chr2L	18562251	18565750	Disappearing	0.45038278120212	0.496716074564165	0.700218660350146	0.816103585987858	0.816103585987858	0.316381962580051	0.326694972849834	0.326694972849834	0.197254908998431	0.272840826390858	0.272840826390858	high:low/low:high
chr2L	18576251	18579750	Disappearing	0.50128627283331	0.642457232484973	0.0813282895682839	0.205119223110118	0.205119223110118	0.976652193986782	0.654358822614588	0.976652193986782	0.113110711544709	0.134886226389931	0.134886226389931	high:low/low:high
chr2L	18579751	18583250	Disappearing	0.564589468177771	0.686410467199047	0.000536560252745096	0.00479743241045374	0.00479743241045374	0.0718785663441291	0.217923771745076	0.217923771745076	0.0448565057499882	0.149620065576445	0.149620065576445	low:low
chr2L	18705751	18709250	Disappearing	195869446739525	189884676569141	136824495797413	150390160950604	150390160950604	107615437223879	0.96293359606517	107615437223879	12829115513891	135107403429734	135107403429734	high:high
chr2L	18817751	18821250	Disappearing	0.648658244630842	0.683688397757517	0.184585016172886	0.21561057391711	0.21561057391711	148319431270438	0.866157406491679	148319431270438	0.0706629233681089	0.0385886676709756	0.0706629233681089	high:low/low:high
chr2L	19181751	19185250	Disappearing	158499531907329	162611404324802	0.252269574093694	0.261268680980751	0.261268680980751	0.645116902228722	0.529971822475679	0.645116902228722	100684734608615	109608014947963	109608014947963	high:low/low:high
chr2L	19321751	19325250	Disappearing	117268280962668	121266169061619	0.0382759354662382	0.0919384437247863	0.0919384437247863	0.229599747451557	0.302055481430589	0.302055481430589	0.0202772540110038	-0.00304875618765422	0.0202772540110038	low:low
chr2L	19391751	19395250	Disappearing	0.435307219477801	0.442903471198025	0.178272836593479	0.228063249283194	0.228063249283194	179458409475248	108291075844733	179458409475248	0.339386540692624	0.425151926307996	0.425151926307996	high:low/low:high
chr2L	19423251	19426750	Disappearing	104988367283229	0.992427893595751	158980419082656	202039307774371	202039307774371	103570788205192	104005527688597	104005527688597	109674069599774	123130485803288	123130485803288	high:high
chr2L	19573751	19577250	Disappearing	0.743525618712516	0.760301367710633	117902738797873	119226613372739	119226613372739	11054184235099	13550742847121	13550742847121	118141740071529	103673578468193	118141740071529	high:high
chr2L	19650751	19654250	Disappearing	0.383868085365327	0.287378526009851	-0.025861365700757	-0.000490411739627371	-0.000490411739627371	-0.0798679982181814	0.0797347607253796	0.0797347607253796	-0.052742428271673	0.0495066622441676	0.0495066622441676	low:low
chr2L	19790751	19794250	Disappearing	14594542971026	140514844315617	104161967369379	137184783276979	137184783276979	138568902083709	133852304503167	138568902083709	116811185917567	126697047092128	126697047092128	high:high
chr2L	19958751	19962250	Disappearing	197339367347392	179885371419064	134519398688491	116386756455496	134519398688491	0.661945603488062	0.903834890647029	0.903834890647029	104568480426152	123762271507147	123762271507147	high:high
chr2L	20056751	20060250	Disappearing	0.284954714419369	0.29269755076591	0.0524640906229541	0.149947060333576	0.149947060333576	0.248541227894974	0.209159678148099	0.248541227894974	0.271875043787669	0.202276789282718	0.271875043787669	low:low
chr2L	20060251	20063750	Disappearing	0.276532861494827	0.300295182561838	0.690620786983013	0.894341409238726	0.894341409238726	165876096178536	188420993385399	188420993385399	142316131077399	132377669840667	142316131077399	high:high
chr2L	20203751	20207250	Disappearing	0.19485530568438	0.332114393142972	-0.115565363249473	0.08233602737289	0.08233602737289	-0.269713545796687	-0.0581811812157292	-0.0581811812157292	-0.144712194248463	0.12909683643009	0.12909683643009	low:low
chr2L	20221251	20224750	Disappearing	122392179713094	122507541251767	0.197068875379043	0.316364300241669	0.316364300241669	0.681797122627847	0.364201893733783	0.681797122627847	0.371242006147107	0.471025612643835	0.471025612643835	high:low/low:high
chr2L	20399751	20403250	Disappearing	0.407834588167495	0.478230988775536	0.0900180932776078	0.147515396425923	0.147515396425923	0.0810743253672823	0.680439734043327	0.680439734043327	-0.0106400394977561	0.158860420101339	0.158860420101339	high:low/low:high
chr2L	20634251	20637750	Disappearing	0.709488957598887	0.76021217600311	0.0195822755952974	0.0707585191368984	0.0707585191368984	0.159824487185889	0.227964099275316	0.227964099275316	0.143530961697191	0.192140991620318	0.192140991620318	low:low
chr2L	20795251	20798750	Disappearing	0.982892753314153	103327913937377	109420378987386	0.800368896465083	109420378987386	258953182798049	13595842833989	258953182798049	120090522210765	122131897768835	122131897768835	high:high
chr2L	21211751	21215250	Disappearing	0.971313939117078	0.972926578277694	0.0933917935911869	0.0973470521020796	0.0973470521020796	0.946671401374897	0.919007134858703	0.946671401374897	0.210712089932375	0.0860929772234	0.210712089932375	high:low/low:high
chr2L	21337751	21341250	Disappearing	111585008666709	0.852540947798104	0.192597525474651	0.118150506549514	0.192597525474651	0.228210997107216	0.170055942562408	0.228210997107216	0.0491031081942172	0.0472806472471622	0.0491031081942172	low:low
chr2L	21593251	21596750	Disappearing	0.528724590673375	0.480138408670151	0.0155961340827613	0.23209561964052	0.23209561964052	-0.0559000421558692	0.116082213974021	0.116082213974021	-0.00186805212882411	0.211983725905535	0.211983725905535	low:low
chr2L	21614251	21617750	Disappearing	0.713280127582306	0.718273294816988	0.0528239309576079	0.136821799416011	0.136821799416011	0.0883189673459823	0.117622817249817	0.117622817249817	0.0984983406727915	0.0456939570454904	0.0984983406727915	low:low
chr2L	21624751	21628250	Disappearing	0.402857737127411	0.503220258499666	103036911558281	0.794357656878261	103036911558281	0.511120921968388	0.524772596627836	0.524772596627836	0.94232492489992	0.840932682604211	0.94232492489992	high:high
chr2L	21652751	21656250	Disappearing	0.676973864030865	0.524276797651953	-0.0199626248947138	0.0842086022234968	0.0842086022234968	0.0321570216122837	0.0272119212595131	0.0321570216122837	0.152756573886367	0.140437245712653	0.152756573886367	low:low
chr2L	21656251	21659750	Disappearing	0.7019827839097	0.573586004098958	148145932026224	218743393552187	218743393552187	106054816373313	0.978127227709366	106054816373313	123201860734365	125752782157155	125752782157155	high:high
chr2L	21824251	21827750	Disappearing	269536388795112	271402139648888	0.571261048474937	0.153213016764171	0.571261048474937	0.444479727271706	0.00133428542057865	0.444479727271706	0.873452665987679	-0.00590039638792878	0.873452665987679	high:high
chr2L	21925751	21929250	Disappearing	141462198034097	144250447024473	0.950593635572154	0.0817978187617756	0.950593635572154	0.334059240307273	0.0511936391688848	0.334059240307273	106207767264845	0.0978217859296273	106207767264845	high:high
chr2L	22069251	22072750	Disappearing	0.604754117083878	0.598799744288079	-0.0401091844757305	0.0178049150925142	0.0178049150925142	-0.0651867757470126	0.0329145668116952	0.0329145668116952	-0.010512171758077	0.180928562920379	0.180928562920379	low:low
chr2L	22111251	22114750	Disappearing	0.734337629734079	0.672458283274309	0.125406218653563	-0.556841582430597	0.125406218653563	-0.0934276135832529	-108926456654729	-0.0934276135832529	0.509999630703239	0.195469945719891	0.509999630703239	high:low/low:high
chr2L	22114751	22118250	Disappearing	0.696955943899848	0.630918483919038	0.612602300155452	-0.160121362204764	0.612602300155452	0.153480794196922	-0.217421878619707	0.153480794196922	10087388086177	0.147043907868321	10087388086177	high:high
chr2L	22230251	22233750	Disappearing	0.821756711382096	0.638132869471443	0	0	0	0	0	0	0	0	0	low:low
chr2L	22237251	22240750	Disappearing	0.893628066878784	0.789085092751845	0.858697272118624	0.840237951070389	0.858697272118624	0.529548259555931	0.380815068324628	0.529548259555931	118999577903871	101708409846527	118999577903871	high:high
chr2L	22461251	22464750	Disappearing	0.88249753585116	0.834195829093777	0.156449186839687	0.155095524611846	0.156449186839687	0.136809767696563	0.308731541311639	0.308731541311639	0.222656162688375	0.315674933163298	0.315674933163298	low:low
chr2L	22475251	22478750	Disappearing	0.631761642116644	0.605212540009453	0.0541988435640957	0.125880464242423	0.125880464242423	-0.00740405757247063	0.12645130290896	0.12645130290896	0.0865263868281098	0.136124585669854	0.136124585669854	low:low
chr2L	22489251	22492750	Disappearing	0.447167563158805	0.611057400155831	0	0	0	0	0	0	0	0	0	low:low
chr2L	22534751	22538250	Disappearing	160921247425226	0.992800447422154	0.0244589702176769	0.120887627185357	0.120887627185357	0.108979009674744	0.125248890080918	0.125248890080918	-0.0592291626418014	0.290107844508664	0.290107844508664	low:low
chr2L	22800751	22804250	Disappearing	12482874454246	124810324468038	-0.180767173624003	-0.201748722951522	-0.180767173624003	-0.282453373223162	-0.270442383975379	-0.270442383975379	-0.118386000142167	0.157722120909374	0.157722120909374	low:low
chr2R	43751	47250	Same	0.562646042572464	0.485145099420198	-0.00405999250145092	0.110480612515135	0.110480612515135	0.188563891863598	0.346519256237184	0.346519256237184	-0.0291201847967058	0.00180693945819375	0.00180693945819375	low:low
chr2R	68251	71750	Same	0.822764346443224	0.619830856632575	-0.0840097893567364	-0.157486163930067	-0.0840097893567364	-0.0198247306174081	-0.0752885944627819	-0.0198247306174081	-0.00508348843657754	0.0153898342920137	0.0153898342920137	low:low
chr2R	148751	152250	Same	0.689349898164256	0.335201994548668	0.255512738485625	0.107424659759033	0.255512738485625	0.197191044388806	-0.0921507256517827	0.197191044388806	0.503740055879646	0.690196238692045	0.690196238692045	high:low/low:high
chr2R	194251	197750	Same	101964808976928	102367845513086	0.0732314555432881	0.0975282458931102	0.0975282458931102	0.0681530884088505	0.0404079547666112	0.0681530884088505	0.0423729245016694	0.194607403604796	0.194607403604796	low:low
chr2R	274751	278250	Same	0.285632210100617	0.172139735251637	0.00183229006026109	0.0660668936136313	0.0660668936136313	0.0885372619922369	0.132699686601885	0.132699686601885	-0.0738561002968613	0.282728382785885	0.282728382785885	low:low
chr2R	316751	320250	Same	0.239724330248094	0.177403790654427	-0.0809027482315632	-0.0136556471964651	-0.0136556471964651	-0.0359974531758651	0.146019743582165	0.146019743582165	0.119984715607831	0.205967685746343	0.205967685746343	low:low
chr2R	327251	330750	Same	0.257216957622211	0.217334925456633	0	0	0	0	0	0	0	0	0	low:low
chr2R	386751	390250	Same	0.89368326874556	0.757139082466069	-0.0245717995375483	0.236933901535536	0.236933901535536	0.0866141281671367	0.162043578674085	0.162043578674085	0.0239744715492236	0.208112769625126	0.208112769625126	low:low
chr2R	481251	484750	Same	0.715052379738833	0.584696145935835	0.715157867391948	0.532840107894372	0.715157867391948	0.501536878457165	0.779496621533272	0.779496621533272	106717449077621	108033968856538	108033968856538	high:high
chr2R	537251	540750	Same	0.68258953619187	0.62348962533044	-0.200257840087378	0.0953078327249569	0.0953078327249569	-0.239340658078423	0.0353108189105105	0.0353108189105105	-0.00966118644093343	0.149693062278329	0.149693062278329	low:low
chr2R	656251	659750	Same	0.7668789874078	166162317586256	0	0	0	0	0	0	0	0	0	low:low
chr2R	701751	705250	Same	0.428187730888268	0.487628523409283	0.132189985196568	0.114453493152595	0.132189985196568	0.121576918355886	0.131883583617044	0.131883583617044	0.170217665198854	0.413220607394695	0.413220607394695	low:low
chr2R	768251	771750	Same	113387269377892	0.660852933869749	0	0	0	0	0	0	0	0	0	low:low
chr2R	806751	810250	Same	10803988448741	0.757323499216836	0	0	0	0	0	0	0	0	0	low:low
chr2R	817251	820750	Same	125084866911334	0.986646980360137	0.0246689295143283	0.221573182683219	0.221573182683219	0.0122409783339299	0.305132026284357	0.305132026284357	-0.0383803887727698	0.126819105334517	0.126819105334517	low:low
chr2R	925751	929250	Same	0.585601665490606	0.619930208642761	0.0122955344283988	0.104682888131639	0.104682888131639	0.109747952507763	0.220789065066583	0.220789065066583	0.0641469911024487	0.413348097235958	0.413348097235958	low:low
chr2R	943251	946750	Same	0.61404839044924	0.628769767004997	0	0	0	0	0	0	0	0	0	low:low
chr2R	946751	950250	Same	0.723736553041608	0.700698473119977	0.134603937599449	0.199081669453864	0.199081669453864	0.0246321700491909	0.167418060508457	0.167418060508457	-0.0472325787953214	0.209139642565633	0.209139642565633	low:low
chr2R	1027251	1030750	Same	133824785768991	127737819052861	0.834962889492153	121786097254536	121786097254536	0.259814925042743	0.282504986691303	0.282504986691303	0.550108950498273	100925788920431	100925788920431	high:high
chr2R	1058751	1062250	Same	18885734072328	14056819053602	0.0459385561013096	0.120652198647107	0.120652198647107	0.119591730256692	0.00658008645016822	0.119591730256692	0.0883492971339846	0.220385310456182	0.220385310456182	low:low
chr2R	1100751	1104250	Same	0.2818280902181	0.197766652524466	0.0850722551907297	0.050068564501992	0.0850722551907297	-0.0209141922244638	0.0109080845538844	0.0109080845538844	0.0112064801898203	0.12780964984427	0.12780964984427	low:low
chr2R	1111251	1114750	Same	0.538712799800312	0.528019641881479	0.0350070391926182	0.186404322098943	0.186404322098943	-0.0635557992397541	0.105969479480144	0.105969479480144	0.0154987074741361	0.252480206409561	0.252480206409561	low:low
chr2R	1191751	1195250	Same	0.616734609612102	0.607389709714602	0.332247500308778	0.490172851717768	0.490172851717768	0.513318689239333	0.329666781564312	0.513318689239333	0.929378572220398	108894303887265	108894303887265	high:low/low:high
chr2R	1247751	1251250	Same	0.803171824600737	0.766323496965369	0.699358079175948	0.697281322023568	0.699358079175948	0.482060396142096	0.489376665965753	0.489376665965753	0.965264780754297	110992790850525	110992790850525	high:high
chr2R	1251251	1254750	Same	0.676355244017666	0.660446445122794	0.46495839546072	0.828714407635349	0.828714407635349	0.298851507887059	0.386853434182565	0.386853434182565	0.716100637259184	0.846939375677004	0.846939375677004	high:high
chr2R	1282751	1286250	Same	12378744826292	129166430021523	0.0411170065796815	0.269425702487135	0.269425702487135	0.16655390144162	0.24973363428658	0.24973363428658	0.0975726132912283	0.303225236477641	0.303225236477641	low:low
chr2R	1443751	1447250	Same	0.23872351938581	0.253870483013543	0.00432665121631307	0.149007518372093	0.149007518372093	0.289195478152846	-0.130912391338729	0.289195478152846	-0.138518875089035	-0.0465527360425888	-0.0465527360425888	low:low
chr2R	1478751	1482250	Same	0.721672275431976	0.695330167024958	0	0	0	0	0	0	0	0	0	low:low
chr2R	1583751	1587250	Same	122345538964992	110898135484566	0.512591040306176	0.449934622039801	0.512591040306176	0.462425481606209	0.421534979957894	0.462425481606209	0.984129146529476	101429994150152	101429994150152	high:high
chr2R	1587251	1590750	Same	118655902139883	109554056800749	103452397748467	123496149050942	123496149050942	0.727185229892392	0.6933536393887	0.727185229892392	123927955918264	128266019064679	128266019064679	high:high
chr2R	1639751	1643250	Same	0.844057911462344	0.742610301574757	0.732966755457566	135289159172813	135289159172813	223946871105111	162017690719265	223946871105111	0.933970715871804	122544975011526	122544975011526	high:high
chr2R	1751751	1755250	Same	17692968648468	161144811212428	0.0506371747438744	0.0608216388096621	0.0608216388096621	0.0596439413077494	0.0471781380760361	0.0596439413077494	0.0111167564144418	0.132623007687261	0.132623007687261	low:low
chr2R	1762251	1765750	Same	218647648652654	218105093377573	-0.0382470819366174	0.108256030211888	0.108256030211888	0.0736484985762468	0.980155270037839	0.980155270037839	-0.0313701629668374	0.022947034334981	0.022947034334981	high:low/low:high
chr2R	1797251	1800750	Same	0.827297973519373	0.808985301674873	-0.0241080927051792	0.0864717773429693	0.0864717773429693	0.141182847352086	0.364191522998777	0.364191522998777	0.0238877907050907	0.0338276614627011	0.0338276614627011	low:low
chr2R	1902251	1905750	Same	134903207422115	13852244785243	105226299507744	0.698687050437237	105226299507744	20268896065767	169842775567595	20268896065767	117229623190979	129919064625773	129919064625773	high:high
chr2R	1961751	1965250	Same	141947253986608	122401875754254	151026141133504	2126612204799	2126612204799	0.831021504732516	0.648905988779577	0.831021504732516	136055088062241	136750817245589	136750817245589	high:high
chr2R	1989751	1993250	Same	0.757439694211169	0.806382182145167	0.150204807086487	0.144962471454429	0.150204807086487	0.238140683477371	0.279176492235486	0.279176492235486	0.0904974307574207	-0.0131530423727048	0.0904974307574207	low:low
chr2R	2035251	2038750	Same	106416030693649	0.938341674388957	0.66124438558877	0.475888706344793	0.66124438558877	256750256557967	213028366450412	256750256557967	0.493764913385966	0.504545890695635	0.504545890695635	high:high
chr2R	2038751	2042250	Same	106082045327972	0.948207176722738	0.850649897735453	0.799948954997439	0.850649897735453	258653221461639	23338314074701	258653221461639	0.547589940977673	0.534411693991431	0.547589940977673	high:high
chr2R	2101751	2105250	Same	0.343244113673181	0.275292590511322	0.700205978023231	0.580079617952522	0.700205978023231	0.972979567609875	0.809971291351195	0.972979567609875	110895927316741	120893253419948	120893253419948	high:high
chr2R	2122751	2126250	Same	0.711851275621989	0.913773992009871	0.236250071324489	0.66174009554505	0.66174009554505	0.560204606832781	0.616910595648413	0.616910595648413	0.15645679406317	0.201473101209626	0.201473101209626	high:high
chr2R	2150751	2154250	Same	128585311723205	13285761295555	0	0	0	0	0	0	0	0	0	low:low
chr2R	2168251	2171750	Same	0.761860786573446	0.848430631143012	0	0	0	0	0	0	0	0	0	low:low
chr2R	2213751	2217250	Same	0.340878667368736	0.0854744463155636	0	0	0	0	0	0	0	0	0	low:low
chr2R	2227751	2231250	Same	0.0950774592787763	0.374272330131183	-0.0707785878229985	0.144111462569764	0.144111462569764	0.0350132347228471	0.538128374072047	0.538128374072047	0.0886811231228006	0.521016212538632	0.521016212538632	high:low/low:high
chr2R	2241751	2245250	Same	0.155100518028553	0.838589746656502	-0.0177182419099932	0.0789189163442862	0.0789189163442862	0.0659316839798905	0.537584931271911	0.537584931271911	0.104193969853735	0.499867155903315	0.499867155903315	high:low/low:high
chr2R	2248751	2252250	Same	0.0803357760232419	0.0750256418521939	-0.00127166629145336	0.0740439391279738	0.0740439391279738	0.0792189932701479	0.203396861620939	0.203396861620939	0.135751683156244	0.536164928169071	0.536164928169071	high:low/low:high
chr2R	2322251	2325750	Same	0.833354961200119	131855626927332	0.847794990055295	11967128431165	11967128431165	-0.0432754257228759	0.0404841793744208	0.0404841793744208	0.187135273116949	0.766204579877481	0.766204579877481	high:high
chr2R	2350251	2353750	Same	0.570730527199163	0.749871350279692	-0.183622752303144	0.0331610345210514	0.0331610345210514	-0.0283901631020628	-0.0760966468560991	-0.0283901631020628	-0.0784733269199482	0.112616886761304	0.112616886761304	low:low
chr2R	2462251	2465750	Same	0.260086931051621	0.238551013448811	0.016798852932379	0.0584349537694621	0.0584349537694621	0.0368854507722766	0.297891077929068	0.297891077929068	-0.000729060311711156	0.0408529921082973	0.0408529921082973	low:low
chr2R	2472751	2476250	Same	0.298826520932095	0.279174931558558	-0.000851184350193367	0.0983588655684119	0.0983588655684119	0.106416614662468	0.112180506783205	0.112180506783205	0.0292017159894916	0.0878305742802219	0.0878305742802219	low:low
chr2R	2497251	2500750	Same	0.409912839162541	0.326082312791602	0.177560841234748	0.190627197933649	0.190627197933649	0.485756552293254	0.289495716344806	0.485756552293254	0.409464434341884	0.208365705961519	0.409464434341884	low:low
chr2R	2602251	2605750	Same	0.906260140012261	0.920984047121111	116102774011481	104191009162997	116102774011481	0.620481245141814	0.753941809016894	0.753941809016894	0.878669943276369	0.956165064158067	0.956165064158067	high:high
chr2R	2693251	2696750	Same	148849422396787	150422526046461	0.391037309887677	0.400643322953195	0.400643322953195	0.967519297280068	0.868884571658727	0.967519297280068	105047687610473	0.8436532824268	105047687610473	high:low/low:high
chr2R	2847251	2850750	Same	0.536726083484693	0.519194763180476	0.237242149254185	0.217301876885081	0.237242149254185	0.202391042643076	0.140447378830272	0.202391042643076	0.0595308032604991	0.141059001709228	0.141059001709228	low:low
chr2R	2857751	2861250	Same	0.662923509173484	0.564920438989969	0.260421884709528	0.447414392620452	0.447414392620452	0.5767154551883	0.805551151707393	0.805551151707393	0.860264988476684	0.983931697578076	0.983931697578076	high:low/low:high
chr2R	2948751	2952250	Same	194791726184012	207771580627283	0.669201210045697	0.800928084958633	0.800928084958633	136880560768768	133834465530257	136880560768768	111391739524104	116421968664321	116421968664321	high:high
chr2R	3071251	3074750	Same	147874755375045	136359281944637	0.278766639928795	0.192311506709876	0.278766639928795	220494956908638	1650121737132	220494956908638	0.253860435850635	0.280773535090146	0.280773535090146	high:low/low:high
chr2R	3092251	3095750	Same	0.562458606696134	0.585213399428248	0.0495607263270677	0.0723671850904637	0.0723671850904637	0.131549705555969	0.183361472446459	0.183361472446459	0.0660831711132941	0.0553405588932021	0.0660831711132941	low:low
chr2R	3106251	3109750	Same	0.949730396231192	107820740065505	0.108981372652426	0.16414460222324	0.16414460222324	0.17416141848701	0.218769878742596	0.218769878742596	0.167088241765874	0.04117570590625	0.167088241765874	low:low
chr2R	3130751	3134250	Same	0.986634772820085	0.994428417347552	0.25610714635535	0.339206918787849	0.339206918787849	0.687338542430566	100559039304629	100559039304629	0.632936139181556	0.735471549819893	0.735471549819893	high:low/low:high
chr2R	3155251	3158750	Same	124039230452598	126778355109683	0.135778017833241	-0.0207051273817194	0.135778017833241	0.18983562316581	0.163795154524023	0.18983562316581	0.0107899280576145	-0.0571654741005996	0.0107899280576145	low:low
chr2R	3267251	3270750	Same	0.959133972754359	0.962607151359717	0.154863292507363	0.218782883575207	0.218782883575207	0.514583132756745	0.276158363386882	0.514583132756745	0.126405760465258	0.12105650316363	0.126405760465258	high:low/low:high
chr2R	3291751	3295250	Same	0.758558995972371	0.686477887665779	0.506735875326155	0.331753072050546	0.506735875326155	125891451381856	113898687887674	125891451381856	105592622163762	112713372605447	112713372605447	high:high
chr2R	3326751	3330250	Same	0.628834835856188	0.644930936094998	135156137358815	11893473202142	135156137358815	0.848234382618276	0.771338431610809	0.848234382618276	10478533744269	0.86570116615559	10478533744269	high:high
chr2R	3452751	3456250	Same	0.944904784675753	0.915255122382163	135877318421589	130540446617691	135877318421589	0.74809371691049	0.583099838982137	0.74809371691049	115025035159672	102391029163088	115025035159672	high:high
chr2R	3473751	3477250	Same	141097524185128	135885013951131	0.173447440277749	0.40431824836518	0.40431824836518	0.56098347556782	0.623336657774268	0.623336657774268	100221000227889	0.784693017485468	100221000227889	high:low/low:high
chr2R	3501751	3505250	Same	0.826938477580493	0.802716668140766	0.264404863705203	0.245555096121553	0.264404863705203	0.39379606806099	0.819874788026266	0.819874788026266	0.3113070836614	0.309138762414728	0.3113070836614	high:low/low:high
chr2R	3669751	3673250	Same	0.397289100110444	0.363434924065705	0.498398955052136	0.382618916546974	0.498398955052136	0.791004170542297	0.56023358789517	0.791004170542297	0.829671392608947	10631385245528	10631385245528	high:low/low:high
chr2R	3697751	3701250	Same	0.869535119671958	0.96791974066463	0.597855425944153	0.550351505064872	0.597855425944153	0.955765738173458	0.975435867844414	0.975435867844414	119528170012041	12251327817817	12251327817817	high:high
chr2R	3708251	3711750	Same	146129317018565	145281659666653	126748865672512	0.930230211198802	126748865672512	0.347907627770964	0.177652243132434	0.347907627770964	101000359977351	0.855110234500345	101000359977351	high:high
chr2R	3711751	3715250	Same	18022329271405	180957615825229	0.953541483519648	112172063175189	112172063175189	0.36185314227567	0.469862359551898	0.469862359551898	104731717290062	0.96442188751645	104731717290062	high:high
chr2R	3802751	3806250	Same	0.765107834785565	0.752256420113936	169626318163281	215992167677691	215992167677691	260630892702404	282665699309293	282665699309293	1470595180178	148015420852345	148015420852345	high:high
chr2R	3841251	3844750	Same	0.496024006889146	0.544425191106796	127816954649118	140799798410571	140799798410571	113255366831286	10642066238213	113255366831286	110421955031177	104740591352338	110421955031177	high:high
chr2R	3900751	3904250	Same	0.543227422542616	0.538536753640891	0.265236503625307	0.256280385055547	0.265236503625307	133907241820762	0.699459697382888	133907241820762	0.235998648716496	0.171862490053736	0.235998648716496	high:low/low:high
chr2R	3935751	3939250	Same	0.53838303104561	0.442978662225022	0.0987015768872065	0.162679440370352	0.162679440370352	0.129210818616249	0.347826068324266	0.347826068324266	0.0421004766491963	0.0220778648683327	0.0421004766491963	low:low
chr2R	3939251	3942750	Same	0.669663403059131	0.5577936181533	0.189512481877256	0.308572908928539	0.308572908928539	131729644219849	0.952789420960096	131729644219849	0.246024510882071	0.21525261928762	0.246024510882071	high:low/low:high
chr2R	3953251	3956750	Same	110534986208067	1016074542319	129738118374023	11245572919252	129738118374023	146232502357455	152330261705488	152330261705488	117151769099765	124251820000294	124251820000294	high:high
chr2R	4002251	4005750	Same	0.340620593997513	0.34940637823564	0.0938332548043107	0.655338560443006	0.655338560443006	0.0606992899698106	0.309157312973048	0.309157312973048	0.154815783667703	0.440809465786453	0.440809465786453	high:low/low:high
chr2R	4016251	4019750	Same	0.351068798906895	0.341706588046527	146412741370714	180248638639501	180248638639501	0.714529333253793	0.686698543817678	0.714529333253793	109290250221942	101494577556289	109290250221942	high:high
chr2R	4040751	4044250	Same	0.805938878257654	0.831930812626526	0.772581152939581	11863314988502	11863314988502	0.461842606121542	0.834418504788071	0.834418504788071	0.993197859034936	0.824983848841737	0.993197859034936	high:high
chr2R	4058251	4061750	Same	172312953211383	180234737329437	0.466438406818827	0.774279045888527	0.774279045888527	0.835606669313483	0.9056579272572	0.9056579272572	104486670224242	0.845143911254742	104486670224242	high:high
chr2R	4138751	4142250	Same	191452637956337	187383529560952	0.20384743627896	0.152175826043926	0.20384743627896	129768395531396	118196660076095	129768395531396	0.235092018823013	0.144542538131688	0.235092018823013	high:low/low:high
chr2R	4278751	4282250	Same	0.885593071751666	0.81308704359646	0.908656775804406	0.783567826613626	0.908656775804406	128547308921713	101998298696063	128547308921713	0.177776961216308	0.180842961046441	0.180842961046441	high:high
chr2R	4292751	4296250	Same	116774358903878	106332981493314	0.0555990061982028	0.290646918353745	0.290646918353745	0.155518483211848	0.161586558024867	0.161586558024867	0.0721993675062972	0.106325212649864	0.106325212649864	low:low
chr2R	4306751	4310250	Same	159864571657419	156866051565276	0.545766353366371	0.616893687302839	0.616893687302839	113130517857819	134056977743269	134056977743269	122214751249241	125432980967055	125432980967055	high:high
chr2R	4422251	4425750	Same	0.675943826004441	0.642607807417394	0.0176218236763423	0.100441310805485	0.100441310805485	0.0538201511044526	0.120800670725649	0.120800670725649	-0.0299140996018681	0.112293416938491	0.112293416938491	low:low
chr2R	4453751	4457250	Same	0.482800322553137	0.480888260285928	0.484380674101887	0.175232395425091	0.484380674101887	0.190426722939665	0.231743835558967	0.231743835558967	0.197250472428884	0.0834778137493702	0.197250472428884	low:low
chr2R	4457251	4460750	Same	0.532991431181543	0.521131879413137	0.289446975900465	0.343832494519884	0.343832494519884	232653960830192	251958924287269	251958924287269	0.909715944869221	0.90696350410371	0.909715944869221	high:low/low:high
chr2R	4485251	4488750	Same	0.603892518417019	0.627781637411722	100792397677587	121060908529797	121060908529797	173088694179471	171238107436974	173088694179471	125903410476493	134945259987703	134945259987703	high:high
chr2R	4516751	4520250	Same	0.730732156572486	0.766756259884781	121062618192296	0.71312669183027	121062618192296	209985375759133	143256548495854	209985375759133	117983900912734	125887596825502	125887596825502	high:high
chr2R	4551751	4555250	Same	0.82967244506709	0.938077818151429	0.662606398782504	0.486071731939458	0.662606398782504	137432070505921	0.714948562024042	137432070505921	0.880951405114339	0.914598796011058	0.914598796011058	high:high
chr2R	4600751	4604250	Same	0.46948914881499	0.42053066921645	0.0388716894622255	0.0967020478841521	0.0967020478841521	0.634292029474649	0.350778601018662	0.634292029474649	0.0277761950801683	0.292007497507338	0.292007497507338	high:low/low:high
chr2R	4607751	4611250	Same	0.65578054634998	0.61295738127017	101594889084802	102884988860012	102884988860012	0.824961933867156	0.786062676749321	0.824961933867156	122058591696115	118652594851417	122058591696115	high:high
chr2R	4646251	4649750	Same	170742992932927	170090562859678	0.135530760505394	0.16539861843357	0.16539861843357	166752219933045	150208018209809	166752219933045	0.05768351625066	0.174058039690293	0.174058039690293	high:low/low:high
chr2R	4670751	4674250	Same	169832266604282	181348841086934	0.0263652736604641	0.0899541192567345	0.0899541192567345	0.108036594985051	0.216875507390938	0.216875507390938	0.0259914148645344	0.0184780874323946	0.0259914148645344	low:low
chr2R	4775751	4779250	Same	0.558515389586091	0.535035735439064	0.255700487086361	0.332646884101478	0.332646884101478	0.575344272472512	0.490633789628135	0.575344272472512	0.90743720762048	109412855627314	109412855627314	high:low/low:high
chr2R	4824751	4828250	Same	0.676907597340059	0.645767718141833	105756861098755	128831461513302	128831461513302	0.52314829377528	0.395408403270412	0.52314829377528	0.984689536323233	0.925696052275153	0.984689536323233	high:high
chr2R	4835251	4838750	Same	100307783271922	104599697167799	159739274634393	209406347832682	209406347832682	0.470037886908886	0.740339995720569	0.740339995720569	115535087637052	133612601727709	133612601727709	high:high
chr2R	4978751	4982250	Same	0.496729552363898	0.507953588204278	0.499433815964455	0.863344423481037	0.863344423481037	0.93439832473974	170524134074025	170524134074025	0.993964346831903	108472289231906	108472289231906	high:high
chr2R	5017251	5020750	Same	0.661425855420968	0.572435148049875	151553387847202	18171893381146	18171893381146	146256039448641	159950824761021	159950824761021	129594617021948	128483814985591	129594617021948	high:high
chr2R	5020751	5024250	Same	0.642760980716399	0.55510074934574	0.108964348249941	0.366250069417392	0.366250069417392	0.28537107429692	0.664743456886684	0.664743456886684	0.407204486475318	0.220849243615978	0.407204486475318	high:low/low:high
chr2R	5045251	5048750	Same	0.559603465295001	0.609941083960948	0.0716274485736441	0.253378933394355	0.253378933394355	0.136300667357646	0.262147021698455	0.262147021698455	0.103572126044732	0.0963083057194343	0.103572126044732	low:low
chr2R	5178251	5181750	Same	0.850348675413578	0.822618101605	0.975986907206653	0.886979422019131	0.975986907206653	180902975809677	147944965713658	180902975809677	108894659082821	139185914022258	139185914022258	high:high
chr2R	5195751	5199250	Same	259666414489857	270194021767339	0.806027003701242	0.824240020862615	0.824240020862615	153399762562964	137775612974392	153399762562964	0.970500654935172	0.988604051902558	0.988604051902558	high:high
chr2R	5234251	5237750	Same	0.431218615876156	0.425654150201435	0.0489631516367263	0.145460859070207	0.145460859070207	0.175404835915876	0.143992116537751	0.175404835915876	0.0050928955763474	0.055368753704126	0.055368753704126	low:low
chr2R	5248251	5251750	Same	0.534859427546395	0.480775733463702	0.0583283142102274	0.156598285742392	0.156598285742392	0.171306127578218	0.314053262344203	0.314053262344203	0.0988151698529388	0.15200160922525	0.15200160922525	low:low
chr2R	5311251	5314750	Same	0.753941786281884	0.76848083454241	0.51747511050042	0.769197608983778	0.769197608983778	173056811042817	180882688984179	180882688984179	119793746253389	116330536971324	119793746253389	high:high
chr2R	5332251	5335750	Same	234732123035663	247568734858955	0.900546432847395	116861956081538	116861956081538	152620602325047	180732378166201	180732378166201	121608186680517	111342377072198	121608186680517	high:high
chr2R	5363751	5367250	Same	0.531616581441892	0.473166186300775	0.0269581939198554	0.140120270640701	0.140120270640701	0.2045238675758	0.478180937748058	0.478180937748058	0.0324027277929035	0.0923517708361041	0.0923517708361041	low:low
chr2R	5377751	5381250	Same	0.531745863261902	0.504052108936598	0.0630618357730391	0.0963412642826465	0.0963412642826465	0.241542652054683	0.269504247649111	0.269504247649111	0.0397234627929083	0.028684509306258	0.0397234627929083	low:low
chr2R	5426751	5430250	Same	0.348346148650985	0.277332380452609	124942929781914	174636649162629	174636649162629	221680819995642	211204041162324	221680819995642	0.958126100645724	10678519707567	10678519707567	high:high
chr2R	5451251	5454750	Same	0.286776763139221	0.248038585792226	0.153513146360619	0.23204534127755	0.23204534127755	0.591481681568247	0.334840249145939	0.591481681568247	0.189599016891459	0.185957439647676	0.189599016891459	high:low/low:high
chr2R	5465251	5468750	Same	0.577912862592922	0.585516003114096	160721068541779	201904346729298	201904346729298	145863909987557	163634436436139	163634436436139	147522157443614	139293226688863	147522157443614	high:high
chr2R	5577251	5580750	Same	165912693572421	170029033595269	109075231988611	130174861281392	130174861281392	0.859785133517458	114481940082572	114481940082572	105491597330244	104011179428483	105491597330244	high:high
chr2R	5608751	5612250	Same	131558429813909	132756192795554	-0.00673986230757918	0.240752180138688	0.240752180138688	0.0421222812601849	0.32594688131034	0.32594688131034	-0.00876512752753361	0.132865724431208	0.132865724431208	low:low
chr2R	5622751	5626250	Same	200231423721833	201976898054234	0.0586470222777998	0.127508862257586	0.127508862257586	0.322589590224563	0.521447654415289	0.521447654415289	0.00458153265816396	0.102399476123431	0.102399476123431	high:low/low:high
chr2R	5696251	5699750	Same	0.547229414742731	0.461619699747728	0.167800688074679	0.300776507985442	0.300776507985442	19739138182818	167289563661558	19739138182818	0.869091192675721	0.88062849974296	0.88062849974296	high:low/low:high
chr2R	5748751	5752250	Same	0.637831242949217	0.60856135365722	0.527682951515043	0.724075101515581	0.724075101515581	161183206904883	176227298917013	176227298917013	0.807243601390984	0.877000381811541	0.877000381811541	high:high
chr2R	5797751	5801250	Same	0.723906792550869	0.59186642372618	0.376999154463182	0.32557752742559	0.376999154463182	169640957528069	0.886675635715719	169640957528069	0.795447246959705	0.841442662073015	0.841442662073015	high:low/low:high
chr2R	5843251	5846750	Same	0.848754413080101	0.880230536676083	167550073458263	265647637575038	265647637575038	109023371665134	127631626997813	127631626997813	125987821115201	124697360189476	125987821115201	high:high
chr2R	5874751	5878250	Same	0.688018449246026	0.730602361367948	14913001715103	142770334742243	14913001715103	249192461323847	201755184167433	249192461323847	103773172963407	116762853367754	116762853367754	high:high
chr2R	5909751	5913250	Same	0.699405736277692	0.689759938072897	0.320445699218347	0.380431667717193	0.380431667717193	0.527404445077451	0.280311324093624	0.527404445077451	0.392807100967617	0.262158551957451	0.392807100967617	high:low/low:high
chr2R	5913251	5916750	Same	0.730625665054898	0.674713811832816	167318763270104	25642215223377	25642215223377	129433680804246	154211615453822	154211615453822	127274005192557	14280607055256	14280607055256	high:high
chr2R	5983251	5986750	Same	0.483990244053112	0.510646537396759	152019038472005	19705736011728	19705736011728	153109456439109	145775154320965	153109456439109	10922478801545	120088320072594	120088320072594	high:high
chr2R	5986751	5990250	Same	0.480007404986839	0.479249042763838	130805156723628	147345904884261	147345904884261	0.793809627740528	0.740708123676938	0.793809627740528	0.873029328396833	0.969208660473681	0.969208660473681	high:high
chr2R	6046251	6049750	Same	170748428790843	169118271152743	0.144386354611077	0.294710902940124	0.294710902940124	144174676899273	0.980919882215387	144174676899273	0.452434247883906	0.388212225204004	0.452434247883906	high:low/low:high
chr2R	6074251	6077750	Same	11698024092137	122110022878741	0.119187635831376	0.132376273278508	0.132376273278508	0.206908079682724	0.273611779058317	0.273611779058317	0.00689877195868039	0.132971922099059	0.132971922099059	low:low
chr2R	6137251	6140750	Same	103085482557406	0.848726160230117	158217249096402	190207131732846	190207131732846	195946629217942	135742484377892	195946629217942	110922751020518	121087756769049	121087756769049	high:high
chr2R	6301751	6305250	Same	0.483238106437165	0.438392764265542	0.0606019756870905	0.201340595022804	0.201340595022804	102708669398586	110846969993565	110846969993565	0.225203160634085	0.19312204720672	0.225203160634085	high:low/low:high
chr2R	6315751	6319250	Same	0.687570339883538	0.641357002275568	158463569044572	232733435483375	232733435483375	119354790528099	0.907071907560166	119354790528099	127248434765671	125934306299927	127248434765671	high:high
chr2R	6354251	6357750	Same	144701826836357	142778674154161	0.811997705355021	0.925721300889801	0.925721300889801	0.806255168145357	0.420210173842939	0.806255168145357	113230455745625	109624846534233	113230455745625	high:high
chr2R	6364751	6368250	Same	169454315812762	165137831325919	140937515360964	227916781825488	227916781825488	0.834601835346637	0.721452193749647	0.834601835346637	121289483079564	119513755810466	121289483079564	high:high
chr2R	6413751	6417250	Same	0.503387540736438	0.460318543348433	0.186221345818106	0.311207843213449	0.311207843213449	0.399336165263868	0.413378652165553	0.413378652165553	0.120725752071535	0.190692226596479	0.190692226596479	low:low
chr2R	6441751	6445250	Same	0.855627616230913	0.770212947900948	10698565397603	128316392058524	128316392058524	141374388384841	0.866145608191327	141374388384841	125134104504105	10026003553246	125134104504105	high:high
chr2R	6480251	6483750	Same	0.878481358511001	0.717809358891487	-0.0161045604339029	0.22052119739121	0.22052119739121	0.164234506577083	0.156808867059455	0.164234506577083	0.0212834858150051	0.0089465613772799	0.0212834858150051	low:low
chr2R	6504751	6508250	Same	0.65345693142137	0.669123403185185	0.153152402776021	0.268152943486533	0.268152943486533	0.887821356171706	0.824337770440331	0.887821356171706	0.417675866388895	0.292436309868799	0.417675866388895	high:low/low:high
chr2R	6525751	6529250	Same	204398163045382	207061850864733	0.00479583181078127	0.129270181886834	0.129270181886834	0.020939042999439	0.419960454251859	0.419960454251859	0.0718929628273056	0.140480673997965	0.140480673997965	low:low
chr2R	6553751	6557250	Same	137423290918924	133441894854389	0.0912068688506582	0.173487464717675	0.173487464717675	0.161919369854692	0.375171244112508	0.375171244112508	0.0684326288478652	0.118122412436924	0.118122412436924	low:low
chr2R	6693751	6697250	Same	0.938541843581436	0.829733015522346	164435394224849	205498158093439	205498158093439	0.902898735601779	0.720773215089881	0.902898735601779	126652475058663	125328040414057	126652475058663	high:high
chr2R	6725251	6728750	Same	0.512835711099106	0.568792346873232	0.475117129159622	0.819732077095443	0.819732077095443	155608011814171	19846225428854	19846225428854	119247544335682	12584548828142	12584548828142	high:high
chr2R	6760251	6763750	Same	0.362324013804633	0.377887724380768	152084902896594	144149705418383	152084902896594	0.655866596916872	0.627659509947992	0.655866596916872	117244222551359	119895905685236	119895905685236	high:high
chr2R	6784751	6788250	Same	169502490373752	173036791941616	0.247605127589515	0.169981013679964	0.247605127589515	102486750374896	0.540221591825702	102486750374896	0.867283957736009	100598460068251	100598460068251	high:low/low:high
chr2R	6889751	6893250	Same	119063263074945	0.963137955694163	0.00882807185441429	0.0436312994086848	0.0436312994086848	0.116607289080064	0.0670469763206349	0.116607289080064	0.0298004994105214	0.101036493046235	0.101036493046235	low:low
chr2R	6907251	6910750	Same	19550424353073	212940963206948	0.0122626005697393	-0.00346529388570534	0.0122626005697393	0.536287585540104	0.632645580801847	0.632645580801847	0.0170256840194265	-0.0346015322000411	0.0170256840194265	high:low/low:high
chr2R	6914251	6917750	Same	225630016259361	210872453544213	0.0235629980774746	0.252235234518682	0.252235234518682	0.183835460307631	0.265486196017441	0.265486196017441	0.0489532275667072	0.0343683090600962	0.0489532275667072	low:low
chr2R	6994751	6998250	Same	0.665927239601708	0.967128328105094	0.0878854535415835	0.136963869053612	0.136963869053612	0.246181067828006	0.252222276600319	0.252222276600319	0.000541636157529778	0.0935096772479023	0.0935096772479023	low:low
chr2R	7019251	7022750	Same	0.823548982799516	0.785514526987208	0.115327441643599	0.147437767268584	0.147437767268584	219102915539979	251490989343533	251490989343533	0.374976255557125	0.355030488878809	0.374976255557125	high:low/low:high
chr2R	7057751	7061250	Same	0.637620901019472	0.688596624293318	0.139024997136008	0.262135700328579	0.262135700328579	189341841492154	204883378574818	204883378574818	0.131511685616855	0.125904862865255	0.131511685616855	high:low/low:high
chr2R	7092751	7096250	Same	0.773240709888694	0.771931455850551	0.17599796018469	0.299404013991615	0.299404013991615	0.310010734317296	0.338456492747095	0.338456492747095	0.104117903404149	0.275418424969712	0.275418424969712	low:low
chr2R	7106751	7110250	Same	0.82189761852968	0.799665434347199	0.838481192729797	0.633213515737692	0.838481192729797	0.714530792342103	0.722194530335206	0.722194530335206	100134075548145	121332266202656	121332266202656	high:high
chr2R	7180251	7183750	Same	0.940022184534625	0.916070620102768	0.486564326261584	0.484753365780487	0.486564326261584	0.539887469966666	0.405366626056192	0.539887469966666	106429291404264	0.984070854317962	106429291404264	high:low/low:high
chr2R	7190751	7194250	Same	115519417072364	112119515475423	0.762497040844986	0.944908560434186	0.944908560434186	0.541973882492865	0.420597508325007	0.541973882492865	111750963917029	104055166365912	111750963917029	high:high
chr2R	7274751	7278250	Same	0.792569915259706	0.804753529575221	0.676917332220237	0.915045723277831	0.915045723277831	121131906646203	122361828807516	122361828807516	0.479540350282606	0.596784169329313	0.596784169329313	high:high
chr2R	7320251	7323750	Same	0.765211001087318	0.779517254908241	0.159906287923285	0.192906745789617	0.192906745789617	179049345832586	112322527094983	179049345832586	0.461878136289101	0.316079558277508	0.461878136289101	high:low/low:high
chr2R	7337751	7341250	Same	194190540066157	194836882291053	136269669230598	163549835806927	163549835806927	107291574381215	124874659409414	124874659409414	122176550620228	140687850155962	140687850155962	high:high
chr2R	7502251	7505750	Same	0.355544488799187	0.344476764672585	0.285544557567947	0.238004935403736	0.285544557567947	0.437873847511143	0.381920084202976	0.437873847511143	0.346516567917171	0.231123358050502	0.346516567917171	low:low
chr2R	7505751	7509250	Same	0.35090978447577	0.3235437433422	100480122459261	105744448479098	105744448479098	0.813955827253966	0.44552109991645	0.813955827253966	104401706919555	102650135541508	104401706919555	high:high
chr2R	7526751	7530250	Same	0.45973300549398	0.420431246273431	0.478540926195155	0.276612894963306	0.478540926195155	0.474203146626208	0.652618972332651	0.652618972332651	0.999059908149376	115508538148827	115508538148827	high:low/low:high
chr2R	7537251	7540750	Same	0.599727485526845	0.57327223709691	0.709174527356371	0.609584551474982	0.709174527356371	145541286236757	121963219401742	145541286236757	124382114432288	108437677138931	124382114432288	high:high
chr2R	7565251	7568750	Same	134294683875256	13176592284883	0.838054236314299	120100806346066	120100806346066	0.711415487005896	0.692391324769048	0.711415487005896	100333853073141	10167003046541	10167003046541	high:high
chr2R	7575751	7579250	Same	198935332999816	202470953714779	0.421116295814329	0.244538253779888	0.421116295814329	0.504123359340096	0.558509768274589	0.558509768274589	102465693120772	103370986699967	103370986699967	high:low/low:high
chr2R	7677251	7680750	Same	0.65052476894963	0.616484071487555	0.222607540294692	0.128220686296126	0.222607540294692	0.296220058235577	0.192404093758679	0.296220058235577	0.1965717618799	0.111181285011015	0.1965717618799	low:low
chr2R	7708751	7712250	Same	0.966828763620728	0.911619003847443	0.139664901860438	0.251085760223227	0.251085760223227	0.23717918567338	0.139610656853788	0.23717918567338	0.502160827769564	0.41381943331364	0.502160827769564	high:low/low:high
chr2R	7712251	7715750	Same	0.994669397775421	0.942088266362583	0.794184757390045	0.669174815436327	0.794184757390045	167233202787523	164832919127295	167233202787523	129154521213685	116503434734405	129154521213685	high:high
chr2R	7736751	7740250	Same	0.705701716715898	0.660982163584896	121900818331558	139328687754892	139328687754892	0.514183544086685	0.33908319502073	0.514183544086685	111130587999702	10453799319488	111130587999702	high:high
chr2R	7768251	7771750	Same	0.795590939463245	0.678530091434039	0.140790663902128	0.179741657785877	0.179741657785877	0.13364836776155	0.222503210131531	0.222503210131531	0.109635854110716	0.064507323357277	0.109635854110716	low:low
chr2R	7771751	7775250	Same	0.995230885725039	0.902745583172377	0.421752195564796	0.272745306415558	0.421752195564796	0.697209186581906	0.55606552169796	0.697209186581906	0.858272163287398	0.937044885219304	0.937044885219304	high:low/low:high
chr2R	7775251	7778750	Same	124830794422955	120938184141404	0.441816557356656	0.21995809672852	0.441816557356656	0.899488429262641	0.564068910548778	0.899488429262641	105445414750233	0.879499675505128	105445414750233	high:low/low:high
chr2R	7852251	7855750	Same	0.919147462540783	0.861111715792795	0.618349518337262	0.713690803583544	0.713690803583544	0.224754891073455	0.292412354677899	0.292412354677899	0.410236322873615	0.223870021018592	0.410236322873615	high:low/low:high
chr2R	7855751	7859250	Same	0.925547399904955	0.934370170668654	172862856351865	198541887428727	198541887428727	0.655684794991718	0.582213124522304	0.655684794991718	127849925650883	139363514420915	139363514420915	high:high
chr2R	7873251	7876750	Same	0.723200011951591	0.837539881747458	141240503356458	115581324465589	141240503356458	170347617851472	16907213766497	170347617851472	137373581066193	119213030018259	137373581066193	high:high
chr2R	7911751	7915250	Same	0.772848443080905	0.887255177118607	142212242355287	146722227650781	146722227650781	0.659583686971289	0.344446933918849	0.659583686971289	100437941460506	0.971041665658679	100437941460506	high:high
chr2R	8023751	8027250	Same	0.62017577746945	0.569044136410143	0.241487419095686	0.311825023764141	0.311825023764141	102262957850775	105849380228152	105849380228152	0.807816718947646	0.839260387897724	0.839260387897724	high:low/low:high
chr2R	8027251	8030750	Same	0.547733684075402	0.511353283429604	0.626023196288611	0.824793771160674	0.824793771160674	229133127839452	305340233601935	305340233601935	136497656153147	126231909028338	136497656153147	high:high
chr2R	8086751	8090250	Same	150715178424044	150427306296623	0.447567835792202	0.347324815917518	0.447567835792202	257696687150986	234723234753176	257696687150986	126108986685342	130598303826347	130598303826347	high:low/low:high
chr2R	8163751	8167250	Same	0.623405656574294	0.615349360685216	0.532839969474194	0.813290422062884	0.813290422062884	125950711200041	148361832043138	148361832043138	0.294224060002259	0.912768694285807	0.912768694285807	high:high
chr2R	8202251	8205750	Same	0.513520033281192	0.516488546104949	0.0778595159015681	0.204724613920359	0.204724613920359	0.575116408272375	0.577583141587479	0.577583141587479	0.0957224974606173	0.235496911140813	0.235496911140813	high:low/low:high
chr2R	8205751	8209250	Same	0.498440484194228	0.521945781382037	0.427974153953966	0.571817887021016	0.571817887021016	0.485770248814599	0.480597444899629	0.485770248814599	0.911424676146616	113834185142266	113834185142266	high:high
chr2R	8230251	8233750	Same	167534575877509	163499277914656	103835177726935	0.941841451307414	103835177726935	101360649466577	10876305939534	10876305939534	136126300628311	128428680552727	136126300628311	high:high
chr2R	8338751	8342250	Same	0.916309473737301	0.978346320370962	0.784459021823303	0.607633136647027	0.784459021823303	190803724583313	138311550549862	190803724583313	0.963172027179692	108778597960695	108778597960695	high:high
chr2R	8394751	8398250	Same	0.968716186326829	10142274018076	147355715521117	183666482410462	183666482410462	122123128829462	128269398110132	128269398110132	120170049644006	124076419628667	124076419628667	high:high
chr2R	8478751	8482250	Same	0.630625674157728	0.668216225766493	108814612294666	150168627137647	150168627137647	248098565433245	221917099787629	248098565433245	127279281515453	122992903097078	127279281515453	high:high
chr2R	8499751	8503250	Same	0.724242714156312	0.644113679045213	147479337455305	207251130853208	207251130853208	16341905882189	144413664398687	16341905882189	104444130945683	119521843703035	119521843703035	high:high
chr2R	8517251	8520750	Same	0.635321289157639	0.625756992252846	131348271671371	169878270353248	169878270353248	0.564965426428383	0.519770706518069	0.564965426428383	119411479519559	118975609338984	119411479519559	high:high
chr2R	8604751	8608250	Same	0.580254517502968	0.641533929688966	0.0337216506522822	0.168005793595344	0.168005793595344	0.166024152910129	0.416812786740678	0.416812786740678	0.052243423413797	0.230831243050305	0.230831243050305	low:low
chr2R	8643251	8646750	Same	165808574766336	151742652519824	0.818469468967095	111463388958162	111463388958162	13758563995974	15045191279418	15045191279418	126610734669727	125083930478936	126610734669727	high:high
chr2R	8685251	8688750	Same	0.748999377687013	0.588248352859663	-0.0194837694130892	0.134278206938989	0.134278206938989	0.104629154142772	0.344495552390884	0.344495552390884	0.031839444630185	0.0516595668938326	0.0516595668938326	low:low
chr2R	8702751	8706250	Same	0.386875631139612	0.466256040344779	0.0136877231661521	0.10565355063998	0.10565355063998	0.073275679277085	0.305868335432118	0.305868335432118	0.0348765118632457	0.117958401151578	0.117958401151578	low:low
chr2R	8713251	8716750	Same	0.562369797332081	0.654238618166555	0.073252204235982	0.249078658900293	0.249078658900293	0.0997703879349224	0.326738876337987	0.326738876337987	0.0184717784007444	0.0391936056070398	0.0391936056070398	low:low
chr2R	8734251	8737750	Same	0.380863625373704	0.217704684500022	0.121349510804764	0.118778981417611	0.121349510804764	0.579844058153583	0.264367964176491	0.579844058153583	0.157454369837037	0.0373415160706012	0.157454369837037	high:low/low:high
chr2R	8744751	8748250	Same	0.675933727378021	0.573700229870346	0	0	0	0	0	0	0	0	0	low:low
chr2R	8748251	8751750	Same	0.773237827035259	0.735281843796087	0.0392843960949974	0.0772097499099337	0.0772097499099337	-0.0123244297913816	0.0418997758907038	0.0418997758907038	-0.0364798632094595	-0.0793494769400313	-0.0364798632094595	low:low
chr2R	8800751	8804250	Same	0.553948715465782	0.59050372394792	160580613042957	227554701727884	227554701727884	182968517050293	207191782584861	207191782584861	135894955054717	134144609218678	135894955054717	high:high
chr2R	8821751	8825250	Same	141422677347543	142052892086436	138983756698493	194699462444377	194699462444377	115651917014316	151755553860623	151755553860623	120981562138903	130647249376745	130647249376745	high:high
chr2R	8926751	8930250	Same	218582178518236	237984645491583	0.243603314612604	0.235075946995694	0.243603314612604	0.598559369258573	0.472562293814556	0.598559369258573	0.125942334768121	0.184170966309682	0.184170966309682	high:low/low:high
chr2R	8930251	8933750	Same	326184278009967	381682431384139	0.285201056500743	0.223111310017345	0.285201056500743	262843430467119	126307999413097	262843430467119	0.389118182720949	0.450448853805682	0.450448853805682	high:low/low:high
chr2R	8996751	9000250	Same	0.5385497376866	0.525678273382835	-0.0327808306183909	0.0137163376421563	0.0137163376421563	0.0441259038197478	0.23085436190276	0.23085436190276	-0.0472115169135458	0.00816680036865622	0.00816680036865622	low:low
chr2R	9017751	9021250	Same	10171043874431	0.866617307055667	106121263510041	128970259359349	128970259359349	165557117256731	126176558922539	165557117256731	0.971048607162823	115417839247047	115417839247047	high:high
chr2R	9084251	9087750	Same	0.319133425830621	0.305115262514562	0.684951115072891	0.88678308325535	0.88678308325535	0.764066756433037	0.39764333850365	0.764066756433037	100171779155337	100898200676492	100898200676492	high:high
chr2R	9108751	9112250	Same	0.829455038109579	0.670041602651541	122477615817518	141605391613407	141605391613407	101650577862162	101865014928951	101865014928951	11148207599264	126366976181187	126366976181187	high:high
chr2R	9182251	9185750	Same	188768898948092	193987157058529	0.0717214204016477	0.125899757339651	0.125899757339651	0.298210883969088	0.189481716488516	0.298210883969088	0.010418465001032	0.0153394589890969	0.0153394589890969	low:low
chr2R	9290751	9294250	Same	0.529109234502581	0.433730949587014	0.0884971621858527	0.0846725539726427	0.0884971621858527	118184882111711	110779607113202	118184882111711	0.389067744421758	0.30818920651926	0.389067744421758	high:low/low:high
chr2R	9315251	9318750	Same	0.726062574752551	0.719360982816137	0.0495657527969492	0.110056277379848	0.110056277379848	0.718461872234023	0.449763862945869	0.718461872234023	0.091995172737335	0.067348945257715	0.091995172737335	high:low/low:high
chr2R	9336251	9339750	Same	0.656953142364023	0.560501689781291	0.901597716401209	113815364143932	113815364143932	172370354163134	194457530098842	194457530098842	114821360604279	122976225135942	122976225135942	high:high
chr2R	9367751	9371250	Same	0.729217760633369	0.661115800232389	0.488236708586646	0.353974810823878	0.488236708586646	143618663941648	105141519481181	143618663941648	125730235655898	111734114852697	125730235655898	high:low/low:high
chr2R	9420251	9423750	Same	0.416987941984087	0.464155217296058	0.0271219270928663	0.117638468207021	0.117638468207021	0.689910120786281	125018037046143	125018037046143	0.153868516121908	0.145745995653633	0.153868516121908	high:low/low:high
chr2R	9437751	9441250	Same	0.536460265216849	0.557006873440251	0.990846374841692	0.953926909010348	0.990846374841692	0.71282036685672	0.590631223126158	0.71282036685672	105279820764117	106766028017431	106766028017431	high:high
chr2R	9612751	9616250	Same	0.921207907054691	0.886417193522895	0.0312791422080666	0.122967031435138	0.122967031435138	0.0789677680052978	0.141180200427916	0.141180200427916	-0.00823318230841097	-0.0152066080783247	-0.00823318230841097	low:low
chr2R	9623251	9626750	Same	134727893603046	145778289620884	0.0632009374432419	0.178076926641877	0.178076926641877	0.13111891149261	0.255520491051619	0.255520491051619	0.0550809033526156	0.081817187444307	0.081817187444307	low:low
chr2R	9707251	9710750	Same	0.598848556158297	0.538532823075702	0.180747343625521	0.4893960069657	0.4893960069657	0.846850984637636	0.961091638323436	0.961091638323436	0.699339881385517	0.730873578967256	0.730873578967256	high:low/low:high
chr2R	9742251	9745750	Same	104916185641721	0.973537719163096	0.40855258182283	0.380137499526799	0.40855258182283	0.319339017380183	0.444262104826303	0.444262104826303	0.926310553469347	0.753421784777305	0.926310553469347	high:low/low:high
chr2R	9745751	9749250	Same	110750190402955	105267863623757	14641426910658	138520657573429	14641426910658	0.986597164258978	0.878000181973597	0.986597164258978	107169691799489	106456851110319	107169691799489	high:high
chr2R	9784251	9787750	Same	0.490550835004132	0.441169072555324	0.0724299481841762	0.234306276789971	0.234306276789971	121871429328233	0.462850550680391	121871429328233	0.160890298965643	0.153427086187562	0.160890298965643	high:low/low:high
chr2R	9819251	9822750	Same	0.390175987888529	0.326041486119436	0.30032904638436	0.391179333581099	0.391179333581099	268099476629126	319317072460372	319317072460372	0.454690783335989	0.61833453567062	0.61833453567062	high:low/low:high
chr2R	9875251	9878750	Same	158100600982721	143025478004475	161149452401843	230281140953833	230281140953833	170413209795433	125601709589903	170413209795433	129129061969244	130250141039667	130250141039667	high:high
chr2R	9976751	9980250	Same	0.485923782766327	0.510130017860226	0.0248077019095466	0.185279972833685	0.185279972833685	0.160546626486792	0.237090666928507	0.237090666928507	0.0268836002847337	0.145056899599366	0.145056899599366	low:low
chr2R	9997751	10001250	Same	0.36523136641321	0.371654456200155	0.117256134447599	0.212526464711629	0.212526464711629	0.0686838155620407	0.20073434926227	0.20073434926227	0.0782027049535127	0.196171977063001	0.196171977063001	low:low
chr2R	10025751	10029250	Same	0.425521155445837	0.412554120137094	0.79214116443503	0.598612307453232	0.79214116443503	248663738308263	234682485892864	248663738308263	119126558521146	121570377601631	121570377601631	high:high
chr2R	10060751	10064250	Same	0.721300518569052	0.777691513596533	126912497806455	160220270387665	160220270387665	11926029712798	126270085933496	126270085933496	126932456815348	109344830118094	126932456815348	high:high
chr2R	10102751	10106250	Same	0.56613002731599	0.580885481261495	142989867823904	148093527192874	148093527192874	134406164526296	12300432969111	134406164526296	110504741511378	108706717202455	110504741511378	high:high
chr2R	10141251	10144750	Same	0.74113096176656	0.75391997518648	155708173169218	216884365678521	216884365678521	145788704491669	151528058984758	151528058984758	131874650488401	148058440910779	148058440910779	high:high
chr2R	10186751	10190250	Same	0.830005994385448	0.721344792825765	138287316414708	0.93524480206002	138287316414708	168462355945063	113657811838499	168462355945063	107692762566279	109936324039906	109936324039906	high:high
chr2R	10190251	10193750	Same	0.826105704571567	0.643901177761973	141484456577266	126368217555591	141484456577266	194572549211926	137015617248502	194572549211926	111918699176066	117747918173354	117747918173354	high:high
chr2R	10277751	10281250	Same	0.626958303244336	0.602626085409972	0.0223664530418181	0.123264599386773	0.123264599386773	0.190323680797783	0.147490870475635	0.190323680797783	0.0389882374628882	0.0741667363284282	0.0741667363284282	low:low
chr2R	10288251	10291750	Same	0.472297922166349	0.43978571394363	-0.0206457742309171	0.189257996794975	0.189257996794975	0.108953330954914	0.227907640957654	0.227907640957654	0.0246624471208998	0.182889018411643	0.182889018411643	low:low
chr2R	10351251	10354750	Same	0.334550172904915	0.334082112255417	0.0605871090704323	0.209037326030454	0.209037326030454	0.169749701742569	0.045861396289124	0.169749701742569	0.00596681702170225	0.0733052231203534	0.0733052231203534	low:low
chr2R	10365251	10368750	Same	0.47172332534348	0.54234618870227	0.607922049904146	0.346870504908877	0.607922049904146	10820256099774	0.893420740763907	10820256099774	0.809377121067179	104770115470635	104770115470635	high:high
chr2R	10389751	10393250	Same	125211967002199	114920226103236	167258677897751	207918045974533	207918045974533	131091195761233	0.796808084700929	131091195761233	133342546970365	124146394987679	133342546970365	high:high
chr2R	10410751	10414250	Same	170569871196183	158981116526511	0.426669893724756	0.305186465997743	0.426669893724756	12848079648494	154286652495835	154286652495835	113487604640946	110875051707135	113487604640946	high:low/low:high
chr2R	10505251	10508750	Same	11975267969425	104879388788361	144210481406065	154074939877224	154074939877224	0.691654690496834	0.632205741978015	0.691654690496834	100274342722243	0.890026945763318	100274342722243	high:high
chr2R	10508751	10512250	Same	141753762514542	127946777814921	0.619382729038532	0.456337590859091	0.619382729038532	149210095015444	100003764691169	149210095015444	105985824247752	103159081983763	105985824247752	high:high
chr2R	10655751	10659250	Same	222550794562479	219092679703953	161734404720498	205380605938782	205380605938782	11562754108367	0.900977675660708	11562754108367	136366166072827	126200597674742	136366166072827	high:high
chr2R	10739751	10743250	Same	0.734502716923768	0.66611222653454	0.753008037229424	0.41500657499165	0.753008037229424	0.82536543607737	0.277762620443167	0.82536543607737	113594752315516	112982064669462	113594752315516	high:high
chr2R	10757251	10760750	Same	110730566215158	0.991614230819687	0.270640002990689	0.531415734612735	0.531415734612735	0.46460106582239	0.925983352790555	0.925983352790555	0.929775976683094	104174792152944	104174792152944	high:high
chr2R	10785251	10788750	Same	0.795603318429137	0.844440875508601	0.13100074485045	0.55663364069137	0.55663364069137	0.186156312561793	0.484542059692559	0.484542059692559	0.147689377557335	0.457399399937059	0.457399399937059	high:low/low:high
chr2R	10820251	10823750	Same	0.426036918232827	0.45320486850776	166622398843084	200800053706733	200800053706733	235513365889121	187800707309537	235513365889121	124475532703331	120164910607253	124475532703331	high:high
chr2R	10848251	10851750	Same	0.353571908055225	0.40691304664093	1463288382972	188103396559228	188103396559228	0.949772690929724	0.682140324596982	0.949772690929724	109765411524037	11820636761705	11820636761705	high:high
chr2R	10865751	10869250	Same	0.977163463193387	0.918680822786811	0.375005778166428	0.53843071189768	0.53843071189768	0.798820187617085	0.921591121220886	0.921591121220886	10862674573628	0.981495564591421	10862674573628	high:high
chr2R	10879751	10883250	Same	189106569281693	176484726819995	107195848267608	0.893759486097287	107195848267608	0.980526867320129	0.699808527075436	0.980526867320129	11850327749412	136586613783607	136586613783607	high:high
chr2R	10897251	10900750	Same	136595587370961	141367226081632	0.133057162351921	0.223374572309501	0.223374572309501	0.625035106623926	0.368931411842829	0.625035106623926	0.0844085939226971	0.0525554950174614	0.0844085939226971	high:low/low:high
chr2R	10911251	10914750	Same	152561357803477	168494668652058	0.0643107232165344	0.169586427494649	0.169586427494649	0.149170175555737	0.403753149056327	0.403753149056327	0.0108561378419519	0.120912953692411	0.120912953692411	low:low
chr2R	10967251	10970750	Same	0.345220980950169	0.448125493579216	0.0276272515457132	0.0663124669965145	0.0663124669965145	0.148797163204773	0.412200556250903	0.412200556250903	0.111119875505142	0.0243947322407788	0.111119875505142	low:low
chr2R	10981251	10984750	Same	0.649287138319132	0.674742589816079	0.0627376370250907	0.172371241138952	0.172371241138952	0.204205936353076	0.358938385768992	0.358938385768992	0.0518414477276109	0.0762208553555495	0.0762208553555495	low:low
chr2R	11016251	11019750	Same	0.982863448529904	10447980537458	0.783505661373809	0.730135486965748	0.783505661373809	0.551610725523432	0.733711248308973	0.733711248308973	0.246363645237139	0.345944890338317	0.345944890338317	high:high
chr2R	11194751	11198250	Same	0.764726518807546	0.671524929518514	0.79945334067747	0.803777389946592	0.803777389946592	0.713953957599535	0.80580204981202	0.80580204981202	0.816605602198313	0.769271748769433	0.816605602198313	high:high
chr2R	11222751	11226250	Same	0.417640455628012	0.373335404457849	0.0278190479869274	0.0637791875127772	0.0637791875127772	0.0856161267934694	0.122734742409454	0.122734742409454	0.0997069580971706	0.00189450531206228	0.0997069580971706	low:low
chr2R	11236751	11240250	Same	0.681812850513868	0.606501505650412	0.18418247393728	0.178042558115337	0.18418247393728	0.947270043673585	0.910755555714949	0.947270043673585	0.258944863926198	0.401955075309638	0.401955075309638	high:low/low:high
chr2R	11394251	11397750	Same	0.555999605303406	0.58389923884262	0.0464804218608456	0.196133692164358	0.196133692164358	0.0596157896605723	0.251312490649394	0.251312490649394	0.0275067236918889	0.171543361649142	0.171543361649142	low:low
chr2R	11397751	11401250	Same	0.512141929307554	0.534386828914943	0.416391580163524	0.387659818095118	0.416391580163524	194623817377117	112231380571349	194623817377117	0.988826295228704	0.919662663819153	0.988826295228704	high:low/low:high
chr2R	11415251	11418750	Same	0.538441830927949	0.523441493869005	0.245515333878446	0.15690631985353	0.245515333878446	0.281721750143528	0.491281734806578	0.491281734806578	0.160930482914649	0.129052530743811	0.160930482914649	low:low
chr2R	11450251	11453750	Same	139711448621258	138845095926901	153923356186668	121369607733837	153923356186668	111091438970666	0.681322078786578	111091438970666	116923880794517	110857879185715	116923880794517	high:high
chr2R	11453751	11457250	Same	169409892858692	167526441123256	110643533418074	0.499511494398462	110643533418074	0.863872113842176	0.642879997486623	0.863872113842176	0.827103637627647	0.938346682843464	0.938346682843464	high:high
chr2R	11565751	11569250	Same	105265582713419	0.964651334359319	0.589566927476457	0.652642193952533	0.652642193952533	0.750175082664067	0.555772964219101	0.750175082664067	116566066717742	108272390331853	116566066717742	high:high
chr2R	11702251	11705750	Same	0.560867186471635	0.619757661216111	0.151259931533131	0.0954920694410993	0.151259931533131	106940796530152	0.917950521810872	106940796530152	0.214623139886285	0.138874739788693	0.214623139886285	high:low/low:high
chr2R	11705751	11709250	Same	0.611871914844095	0.654137226194534	0.346286673886938	0.28114755680395	0.346286673886938	224285126761873	202556597092771	224285126761873	0.479588710648784	0.472312998944255	0.479588710648784	high:low/low:high
chr2R	11733751	11737250	Same	120342306225616	119009402977294	0.408128616241409	0.287794575952223	0.408128616241409	28674868215281	170696035048132	28674868215281	0.894786262970141	0.992416314302817	0.992416314302817	high:low/low:high
chr2R	11747751	11751250	Same	153256219081344	14711057083979	0.783608356461729	0.287124899263049	0.783608356461729	0.840693796558595	0.679684391227723	0.840693796558595	0.350180290872632	0.41607836208486	0.41607836208486	high:high
chr2R	11807251	11810750	Same	0.842356349159159	0.896360377760137	0.563062218430375	0.460427770536968	0.563062218430375	142723072612211	109730554407526	142723072612211	116013083238101	132482950275815	132482950275815	high:high
chr2R	11982251	11985750	Same	0.495450165886612	0.529978974198316	0.475007270648178	0.665669746090294	0.665669746090294	0.676387970061467	0.931951783169712	0.931951783169712	0.579530652886237	0.614426310925867	0.614426310925867	high:high
chr2R	12010251	12013750	Same	0.694000667034957	0.657676648420324	17111939077276	197326380553269	197326380553269	124672829010335	0.978736024644624	124672829010335	119769592792254	111134509040257	119769592792254	high:high
chr2R	12167751	12171250	Same	0.852903798768797	0.718542399330608	0.220800278270644	0.249772708188517	0.249772708188517	0.855148698653071	0.392065028844684	0.855148698653071	0.661100125621219	0.674030263514713	0.674030263514713	high:low/low:high
chr2R	12178251	12181750	Same	0.675888469436448	0.655750080706253	0.74464541918273	0.628916124718534	0.74464541918273	0.609821526358243	0.582392563487976	0.609821526358243	107417910430038	111614395895448	111614395895448	high:high
chr2R	12206251	12209750	Same	0.517531234527331	0.540665810594091	0.81410463606955	0.851413801204661	0.851413801204661	0.82466980182953	0.641321645806898	0.82466980182953	111026758239624	116556605620883	116556605620883	high:high
chr2R	12220251	12223750	Same	0.865279129578501	0.854504011384029	0.409099768691095	0.581606946454424	0.581606946454424	0.714103754195896	0.538643224450265	0.714103754195896	0.989062250609364	0.868423906215279	0.989062250609364	high:high
chr2R	12223751	12227250	Same	101926850145389	103481781924836	0.459918625243426	0.496540506729011	0.496540506729011	0.717394113011351	0.832634767750585	0.832634767750585	0.967634406135505	0.978242200837992	0.978242200837992	high:low/low:high
chr2R	12230751	12234250	Same	140331246844889	136410887936655	0.980061190660426	0.629041561863043	0.980061190660426	124565344883273	185961138202823	185961138202823	117108202692503	119581474996331	119581474996331	high:high
chr2R	12423251	12426750	Same	0.293889062758332	0.34913014129727	0.0391144055098878	0.138736053104323	0.138736053104323	0.334037389092513	0.30129920874926	0.334037389092513	0.00763008624684281	0.0604794270248789	0.0604794270248789	low:low
chr2R	12433751	12437250	Same	0.44107525305742	0.427811617572981	0.147123534530815	0.243059692273647	0.243059692273647	0.325197787207349	0.533929728555406	0.533929728555406	0.0988694870383672	0.0679566327850115	0.0988694870383672	high:low/low:high
chr2R	12437251	12440750	Same	0.471648003189062	0.435074597840119	0.142131658131661	0.30381497852787	0.30381497852787	172428886309618	178319677940766	178319677940766	0.483215914811599	0.752581441957704	0.752581441957704	high:low/low:high
chr2R	12458251	12461750	Same	0.463679269520415	0.419523672831763	0.741399791533319	0.401100224756768	0.741399791533319	232586482180357	107638733054968	232586482180357	120206788199377	117193095889827	120206788199377	high:high
chr2R	12493251	12496750	Same	13010095350387	13546436561282	0.104801655207036	0.413351775401915	0.413351775401915	144106134778526	247427842604417	247427842604417	0.582880695902018	0.847551218121223	0.847551218121223	high:low/low:high
chr2R	12545751	12549250	Same	136485018249724	1336861348597	0.319829566168213	0.42839850879498	0.42839850879498	148422718097458	128923446768426	148422718097458	0.351608062148844	0.13857291801256	0.351608062148844	high:low/low:high
chr2R	12556251	12559750	Same	165213514959882	152932101973359	0.0902798613327603	0.149276969048019	0.149276969048019	137040247671375	147600566535116	147600566535116	0.0952501521100993	0.187692822535569	0.187692822535569	high:low/low:high
chr2R	12615751	12619250	Same	0.758879315369683	0.928984095046531	-0.00678659793998938	0.197756629273245	0.197756629273245	0.0869391124742249	0.529503941215322	0.529503941215322	0.0442607459957854	0.217244801374011	0.217244801374011	high:low/low:high
chr2R	12657751	12661250	Same	0.843580081000339	0.838024087845037	116693461585311	150793613098495	150793613098495	0.379403500774813	0.416684552622344	0.416684552622344	0.953080218400659	0.979560959090953	0.979560959090953	high:high
chr2R	12685751	12689250	Same	0.69618464781007	0.70692412664617	0.121868705541344	0.212709469790733	0.212709469790733	166622925156409	22561472601221	22561472601221	0.262302029469482	0.44846174949907	0.44846174949907	high:low/low:high
chr2R	12713751	12717250	Same	0.409741980584001	0.419962348468552	0.58711541972735	0.833569505960439	0.833569505960439	0.382284136423549	0.376715959895684	0.382284136423549	0.331537097501921	0.243761984182088	0.331537097501921	high:low/low:high
chr2R	12734751	12738250	Same	0.607821797704206	0.566775646949015	145331635958341	144575571526905	145331635958341	143497675532019	0.959099275972154	143497675532019	102030739379618	0.947517505594974	102030739379618	high:high
chr2R	12738251	12741750	Same	0.742973175526883	0.700394201626714	0.958846348352465	104849289937581	104849289937581	0.171984857441423	0.31564733507797	0.31564733507797	0.612327108229431	0.562858419742415	0.612327108229431	high:high
chr2R	12741751	12745250	Same	0.867776160053026	0.84057023192877	154834730710712	232921127627365	232921127627365	0.807188736213226	117856138216422	117856138216422	120408353586017	1133403948906	120408353586017	high:high
chr2R	12755751	12759250	Same	158203734194972	166497284037318	0.557413610222276	0.729427394339282	0.729427394339282	0.631016347011492	123760579635493	123760579635493	0.903560886668911	129404159703205	129404159703205	high:high
chr2R	12885251	12888750	Same	0.741535463316245	0.74603981916109	0.0493062414864644	0.254189867676195	0.254189867676195	0.170890445418066	0.146050129088474	0.170890445418066	0.275475285249812	0.275277675717027	0.275475285249812	low:low
chr2R	12888751	12892250	Same	0.733760442650327	0.767215423157472	0.956522237742767	132248903688892	132248903688892	0.71922030967876	0.473525192227986	0.71922030967876	0.825027552351292	0.859665127455627	0.859665127455627	high:high
chr2R	12948251	12951750	Same	0.568734952713206	0.615799119612148	162992470722128	140732252082161	162992470722128	0.631371388419541	0.472645893012833	0.631371388419541	102585585060553	0.956065345776257	102585585060553	high:high
chr2R	13028751	13032250	Same	164101813663744	164337273530047	0.105166387540496	0.199576683571294	0.199576683571294	0.919079077521583	107493148573168	107493148573168	0.320743947501935	0.279895029742503	0.320743947501935	high:low/low:high
chr2R	13070751	13074250	Same	215970445375902	218857228603758	0.0639547638272742	0.184501443854385	0.184501443854385	0.34807791310981	0.37339595424214	0.37339595424214	0.0660631468421172	0.0322020354657977	0.0660631468421172	low:low
chr2R	13119751	13123250	Same	118928383324779	122084953769135	0.0805713752971373	0.0977113423485576	0.0977113423485576	0.289938160210959	0.16491282863316	0.289938160210959	0.00922289432427943	0.0860972591652085	0.0860972591652085	low:low
chr2R	13130251	13133750	Same	168996146965192	158800899157369	0.0260582591235561	0.263297285100723	0.263297285100723	0.11783444495045	0.40104095130697	0.40104095130697	0.014440821255406	0.12467397838365	0.12467397838365	low:low
chr2R	13277251	13280750	Same	0.510681973690399	0.554582971477091	0.3704381937099	0.279011855392977	0.3704381937099	102640501517012	113547499566188	113547499566188	0.25167584952144	0.310987723292824	0.310987723292824	high:low/low:high
chr2R	13329751	13333250	Same	0.990998218926181	0.969791029212777	0.667351015262716	0.6944926170282	0.6944926170282	0.99217712134987	0.93704530823785	0.99217712134987	104040050410393	101191399943998	104040050410393	high:high
chr2R	13343751	13347250	Same	135855443065888	124462179488245	152819430456501	243905018418298	243905018418298	166310053088652	185674457532207	185674457532207	1359866397912	138156058437552	138156058437552	high:high
chr2R	13378751	13382250	Same	0.559472213863226	0.49227362843318	0.167937160373111	0.340155586066814	0.340155586066814	229933197763507	297750579273977	297750579273977	0.397106288775053	0.513559042715027	0.513559042715027	high:low/low:high
chr2R	13399751	13403250	Same	0.757835577001837	0.790797812061842	159165629906265	170252097412523	170252097412523	140626948693548	0.490520194075076	140626948693548	110341648268924	110091020275877	110341648268924	high:high
chr2R	13420751	13424250	Same	0.670733460600777	0.699661148542851	13776815923274	166560474471787	166560474471787	0.570181141042697	0.664410287245158	0.664410287245158	123376699008181	0.976838969005574	123376699008181	high:high
chr2R	13476751	13480250	Same	13423165355389	119034320377372	168506295359662	129911603014588	168506295359662	157823552637556	135548949482944	157823552637556	134462018335406	136650046014271	136650046014271	high:high
chr2R	13480251	13483750	Same	145465922082691	124711436437021	166006357143197	117111177683642	166006357143197	126618673411201	0.788462924312214	126618673411201	129584023752136	126017067933389	129584023752136	high:high
chr2R	13550251	13553750	Same	0.68024149900613	0.635904215493522	173664627823294	213293140614666	213293140614666	0.956282224292006	0.866062389635399	0.956282224292006	138762388444901	132163402144663	138762388444901	high:high
chr2R	13651751	13655250	Same	0.737980417508774	0.753361539456323	152529604621151	221213826940519	221213826940519	0.515097409213072	0.436727188163886	0.515097409213072	0.809112623632809	106260963966584	106260963966584	high:high
chr2R	13655251	13658750	Same	0.869543845433109	0.821727601186073	0.432552542996781	0.351904184047054	0.432552542996781	0.18935443811407	0.275659466315952	0.275659466315952	0.445439495679066	0.434303637031935	0.445439495679066	low:low
chr2R	13676251	13679750	Same	140629782782351	130792691524909	133986524373247	173821477741417	173821477741417	122608328074263	0.782974249463128	122608328074263	130664891843799	123706189928813	130664891843799	high:high
chr2R	13728751	13732250	Same	0.527729843234742	0.510647914885191	0.17151979983209	0.233838730797525	0.233838730797525	0.657439822560493	228990931077816	228990931077816	0.122663398817442	0.446427146080531	0.446427146080531	high:low/low:high
chr2R	13732251	13735750	Same	0.527979903991605	0.494510731354083	0.271058712863081	0.623763421572536	0.623763421572536	0.697490719696248	0.541687021085405	0.697490719696248	0.226489111223104	0.146123760901365	0.226489111223104	high:high
chr2R	13735751	13739250	Same	0.575244529329308	0.545330010250322	16492207791223	216635756303976	216635756303976	102637930211991	11142174800423	11142174800423	111287809892159	127408751354855	127408751354855	high:high
chr2R	13753251	13756750	Same	123003983119283	125787466963534	114832447561077	152330276735723	152330276735723	0.909092605707127	0.559823599628579	0.909092605707127	0.861455675266185	103064376636781	103064376636781	high:high
chr2R	13756751	13760250	Same	139828340924607	13956943797633	163197170308757	153451851973033	163197170308757	208516754605068	235376235151987	235376235151987	125880754056828	141344836438584	141344836438584	high:high
chr2R	13812751	13816250	Same	187987969646966	179679698398096	0.274312473598771	0.324604212594607	0.324604212594607	0.919184632976988	15287525801319	15287525801319	0.254055575127883	0.448822679745393	0.448822679745393	high:low/low:high
chr2R	14008751	14012250	Same	0.405716626842245	0.428001109809744	0.0670479463163367	0.144173826536455	0.144173826536455	0.11967370484356	0.272702011812409	0.272702011812409	0.120871931059488	0.0971517850609148	0.120871931059488	low:low
chr2R	14012251	14015750	Same	0.355934925145497	0.346385309253655	0.721787802884343	0.863889044434345	0.863889044434345	117312918418645	0.847264121036942	117312918418645	139692459907	135818353170845	139692459907	high:high
chr2R	14043751	14047250	Same	0.385270962963202	0.363161415280443	140301765647451	14222497070033	14222497070033	0.921826982894942	0.772939048978888	0.921826982894942	109121142425933	111654862278202	111654862278202	high:high
chr2R	14159251	14162750	Same	190518754972339	201171184159095	0.0743913738137148	0.107639878005025	0.107639878005025	0.1123971545665	0.237396348074642	0.237396348074642	0.0366995541459758	0.0836637963074471	0.0836637963074471	low:low
chr2R	14162751	14166250	Same	217330266299949	22555947605253	140563772198658	171114258969956	171114258969956	0.654419968306269	0.839235547393491	0.839235547393491	12014506354296	140767513220715	140767513220715	high:high
chr2R	14239751	14243250	Same	0.300617325686917	0.176212869685586	0.300468357606453	0.496594592708222	0.496594592708222	0.327944892015234	0.557390506039313	0.557390506039313	0.107278220519531	0.230819815018038	0.230819815018038	high:low/low:high
chr2R	14243251	14246750	Same	0.204665413020106	0.125398301247864	0.245345543239316	0.471262233173954	0.471262233173954	103704288654554	146608557520138	146608557520138	0.327846323201113	0.409653777912905	0.409653777912905	high:low/low:high
chr2R	14260751	14264250	Same	0.3569368357191	0.373325868209448	0.0380859581364696	0.163413004065868	0.163413004065868	0.775601096417114	0.919977104206631	0.919977104206631	0.0794651747275428	0.0310437100287311	0.0794651747275428	high:low/low:high
chr2R	14281751	14285250	Same	0.431016528155957	0.458257395220895	0.102550411328751	0.273765392471808	0.273765392471808	0.332178270260421	0.601529616018054	0.601529616018054	0.100950151907677	0.0684892410153144	0.100950151907677	high:low/low:high
chr2R	14327251	14330750	Same	139978390488121	12750633470509	15236472632558	210636203750863	210636203750863	0.728940540966403	0.73592848279113	0.73592848279113	125880347336209	140250199279476	140250199279476	high:high
chr2R	14383251	14386750	Same	0.824208330578496	0.737947546125185	0.0509435634880556	0.0732115790533619	0.0732115790533619	0.147977178258256	0.101235156024859	0.147977178258256	0.118900816808582	0.0908131218695359	0.118900816808582	low:low
chr2R	14439251	14442750	Same	153514092103614	151319164809533	0.0825795377809938	0.227546853887958	0.227546853887958	147016510380342	123589763134634	147016510380342	0.116643378269108	0.0947993227578689	0.116643378269108	high:low/low:high
chr2R	14460251	14463750	Same	0.380579389350576	0.344329105007352	0.178706465814973	0.0625192946038747	0.178706465814973	0.273291032772517	-0.0100697448051161	0.273291032772517	0.127944375083392	0.114475920974647	0.127944375083392	low:low
chr2R	14470751	14474250	Same	0.441760457915258	0.42088979917048	0.0711954054582756	0.124383898691995	0.124383898691995	0.198079677314039	0.352558784434913	0.352558784434913	0.100012674239801	0.075416443842002	0.100012674239801	low:low
chr2R	14474251	14477750	Same	0.430424046877237	0.387564374989631	0.0774012975292316	0.114878941048223	0.114878941048223	0.0515210798325784	0.351540092580473	0.351540092580473	0.0862840249281713	0.0370340375575011	0.0862840249281713	low:low
chr2R	14488251	14491750	Same	0.613571453909023	0.578981952291809	0.0620583204334684	0.30296245367789	0.30296245367789	0.180024786531438	0.288417238530886	0.288417238530886	0.022243403081512	0.0986127670503059	0.0986127670503059	low:low
chr2R	14572251	14575750	Same	0.821367593857599	0.901224019235419	0.817535376533557	108788333348952	108788333348952	132197472264453	179352906049901	179352906049901	112586016203403	103942463749477	112586016203403	high:high
chr2R	14680751	14684250	Same	0.638904440015114	0.606723828543634	145859639773638	232528323786327	232528323786327	0.737841178356833	0.988680420318937	0.988680420318937	117558100780715	115326935834229	117558100780715	high:high
chr2R	14705251	14708750	Same	0.488985933847488	0.418208522483307	0.768542207230636	0.671677248220298	0.768542207230636	0.676900527101382	0.613755498575922	0.676900527101382	0.940678507839117	0.837657388358188	0.940678507839117	high:high
chr2R	14736751	14740250	Same	133353613149845	141247247540395	110094964011389	125103256933061	125103256933061	0.601083541068616	0.55183549751722	0.601083541068616	0.880687409989213	0.992447459913831	0.992447459913831	high:high
chr2R	14803251	14806750	Same	0.938880309833824	0.90268672399299	0.135734068797048	0.196274697860909	0.196274697860909	0.13070769087502	0.19592508103487	0.19592508103487	0.0457881182484715	0.102813488598358	0.102813488598358	low:low
chr2R	14859251	14862750	Same	136989018923103	136055368134282	113388091554964	181233529229306	181233529229306	0.769613653785439	0.625739767540076	0.769613653785439	113447299319224	105453693809749	113447299319224	high:high
chr2R	15006251	15009750	Same	0.50013967668238	0.501463660437553	0.948246314958845	115707579679519	115707579679519	0.467033500588323	0.48116775437789	0.48116775437789	0.706182136143531	0.827666419294039	0.827666419294039	high:high
chr2R	15013251	15016750	Same	0.556974402404587	0.568317955293138	0.479231234830208	0.88553839998955	0.88553839998955	0.609305030791813	0.542316965566091	0.609305030791813	0.863558250550576	0.813286561825295	0.863558250550576	high:high
chr2R	15051751	15055250	Same	125019115524472	129065664668011	0.632395555308206	106385911369406	106385911369406	0.419986102528544	0.594589560274107	0.594589560274107	0.453605705069249	0.359799691356696	0.453605705069249	high:high
chr2R	15107751	15111250	Same	0.819524452620765	0.886473584995851	0.108287530169904	0.0653698196340749	0.108287530169904	0.239162505219961	0.103319432788738	0.239162505219961	0.0481271535884224	0.248914863604998	0.248914863604998	low:low
chr2R	15111251	15114750	Same	0.837479907002295	0.880217762499819	0.273303940748114	0.412338103382795	0.412338103382795	0.391786073378502	0.250358292654956	0.391786073378502	0.872658457307811	0.975682243433943	0.975682243433943	high:low/low:high
chr2R	15139251	15142750	Same	0.566285381832234	0.487399014377076	0.125909904400273	0.306662399852145	0.306662399852145	160203401141921	198959685611691	198959685611691	0.162070040787141	0.126396352941988	0.162070040787141	high:low/low:high
chr2R	15177751	15181250	Same	118180759807893	116591943491993	144890860504543	190603894785062	190603894785062	100058773476955	0.757537995167035	100058773476955	110788901305877	109715905877573	110788901305877	high:high
chr2R	15240751	15244250	Same	0.577917644531182	0.629507995202808	0.0176728942698918	0.13515809698948	0.13515809698948	0.606892827802528	0.784527947324635	0.784527947324635	0.251416925664735	0.133454483074572	0.251416925664735	high:low/low:high
chr2R	15275751	15279250	Same	0.54837382100671	0.449865387115045	0.420359347444795	0.38225255198165	0.420359347444795	0.334437090509379	0.310465854610966	0.334437090509379	0.894747099292427	0.792264853922363	0.894747099292427	high:low/low:high
chr2R	15310751	15314250	Same	0.729536067339908	0.576263321970548	165171923348542	175787952400218	175787952400218	0.740690376094783	0.787907191475452	0.787907191475452	103507881768916	107854081220921	107854081220921	high:high
chr2R	15380751	15384250	Same	141720961943508	154196607902463	0.348933045212473	0.390806659006853	0.390806659006853	0.830814656475235	0.633125500834707	0.830814656475235	0.911154773658729	0.932163798492597	0.932163798492597	high:low/low:high
chr2R	15517251	15520750	Same	0.969446622084385	112739501003643	0.174229570744099	0.187631873716631	0.187631873716631	210451753219865	214010257363817	214010257363817	0.104828476129578	0.207255593633698	0.207255593633698	high:low/low:high
chr2R	15555751	15559250	Same	0.271976482518633	0.0708530988759556	116122007859835	0.977539215352231	116122007859835	0.664371104626101	0.709257951653832	0.709257951653832	107019836765736	111791267929571	111791267929571	high:high
chr2R	15583751	15587250	Same	0.5419336440099	0.584815538858747	0.0771276945774323	0.100790796299603	0.100790796299603	15996733309709	101846496273797	15996733309709	0.0681289485250759	0.0849699109800388	0.0849699109800388	high:low/low:high
chr2R	15601251	15604750	Same	0.555985392954825	0.448071865697146	0.0802444626096845	0.107364175540347	0.107364175540347	0.379153822831531	0.319905733266558	0.379153822831531	0.0130663940886602	0.0223685116629247	0.0223685116629247	low:low
chr2R	15611751	15615250	Same	0.559353861687325	0.453904710189608	0.105139885385042	0.191636146335144	0.191636146335144	0.680204561403054	0.503356425197749	0.680204561403054	0.0748208779828573	0.051205558410673	0.0748208779828573	high:low/low:high
chr2R	15709751	15713250	Same	184221116373248	193124126895312	0.143039944468794	0.147589478983137	0.147589478983137	0.219464540213152	0.236326091185389	0.236326091185389	0.0332684015717319	0.0249992644066111	0.0332684015717319	low:low
chr2R	15779751	15783250	Same	142792676910198	149264451862921	0.119168119606341	0.0679000812811709	0.119168119606341	0.161788803704888	0.19449822326222	0.19449822326222	0.0483533727582707	0.0925539843422205	0.0925539843422205	low:low
chr2R	15797251	15800750	Same	0.832755917494432	0.846433216129189	0.112352234969478	0.163836100068525	0.163836100068525	0.0788841527861494	0.141055117250724	0.141055117250724	0.127820904437622	0.025467779016593	0.127820904437622	low:low
chr2R	15811251	15814750	Same	126163100746835	128816414473239	0.099574675456329	0.158047132884368	0.158047132884368	0.124145276946538	0.224529942408793	0.224529942408793	-0.0468585393201154	0.0614890566672366	0.0614890566672366	low:low
chr2R	15849751	15853250	Same	128519879786306	127921492215293	0.0194324699399212	0.157731243033998	0.157731243033998	0.167829411743307	0.33170504116635	0.33170504116635	0.0207503041675867	-0.0360485845920784	0.0207503041675867	low:low
chr2R	16115751	16119250	Same	0.532345259971629	0.48931031262087	0.0706434545927403	0.185715514439981	0.185715514439981	131954022432721	174293312910321	174293312910321	0.123883224994231	0.228628215031614	0.228628215031614	high:low/low:high
chr2R	16129751	16133250	Same	0.707402841200333	0.680873572254697	15169061258227	167140357110483	167140357110483	0.544453919396003	0.445967197129111	0.544453919396003	119591351038387	102585377797114	119591351038387	high:high
chr2R	16189251	16192750	Same	0.142774849529965	0.202887106212173	0.156470108769139	0.202805426841513	0.202805426841513	0.739529416713796	0.642313365187395	0.739529416713796	0.182688095617435	0.11431725970481	0.182688095617435	high:low/low:high
chr2R	16192751	16196250	Same	0.196628158252582	0.24985324342735	146882603620689	216864171732093	216864171732093	0.892965631528825	104477563494555	104477563494555	132293940895234	120586684018248	132293940895234	high:high
chr2R	16213751	16217250	Same	144700073437435	156494049749926	156727427715799	207510823471629	207510823471629	0.725508532170645	131226804162331	131226804162331	132539224158924	158143592555015	158143592555015	high:high
chr2R	16266251	16269750	Same	161866653273726	147229166113231	0.046629162230553	0.0669776256818236	0.0669776256818236	0.246286379566303	0.0951943269691727	0.246286379566303	0.0179371549777675	0.115993847435408	0.115993847435408	low:low
chr2R	16437751	16441250	Same	0.854267167927339	0.863854857386277	0.491444476025608	0.401636646434449	0.491444476025608	123752911815254	110004414002038	123752911815254	0.897182944740975	0.970643005173422	0.970643005173422	high:low/low:high
chr2R	16472751	16476250	Same	0.711898247725463	0.701995361207477	147634754946887	158347985591008	158347985591008	133692762014214	0.771732393996157	133692762014214	117652305715058	157301760677498	157301760677498	high:high
chr2R	16504251	16507750	Same	0.393851343546758	0.563053663265663	17307553477047	196218422965833	196218422965833	104047927600312	0.79266704122249	104047927600312	112092171876842	122489358993021	122489358993021	high:high
chr2R	16525251	16528750	Same	0.450197059436518	0.468209354773075	0.339113571045499	0.443776957508666	0.443776957508666	0.536524814298051	107147109379778	107147109379778	0.827394197576359	111543869471589	111543869471589	high:low/low:high
chr2R	16528751	16532250	Same	0.488613497010604	0.50473487457766	0.333299732786742	0.383463249776897	0.383463249776897	0.705637810171948	0.67199250765463	0.705637810171948	10193929709815	0.991160052994521	10193929709815	high:low/low:high
chr2R	16553251	16556750	Same	112629436262674	109168318553085	16755099167997	235785373322388	235785373322388	110656107074847	111386962281726	111386962281726	130071146841155	132402330952611	132402330952611	high:high
chr2R	16633751	16637250	Same	175057690298256	180570742807149	0.0198121656941582	0.152494607580351	0.152494607580351	0.120684885878159	0.10575460655193	0.120684885878159	-0.0244773179088622	0.0834075969205363	0.0834075969205363	low:low
chr2R	16675751	16679250	Same	13041416271162	122645998806184	0.181947357567866	0.145815727105221	0.181947357567866	0.29065836118728	0.346183230465333	0.346183230465333	0.110829013389192	-0.0159509055546028	0.110829013389192	low:low
chr2R	16717751	16721250	Same	0.886445842746028	0.922895455989377	0.747751783175901	0.630678913455001	0.747751783175901	242214195351959	158235056789984	242214195351959	119207704354176	122495367829408	122495367829408	high:high
chr2R	16770251	16773750	Same	179792405757245	186293487790361	0.136332256458911	0.234767378735449	0.234767378735449	166816728824898	13359451814813	166816728824898	0.347511791598772	0.336385865513179	0.347511791598772	high:low/low:high
chr2R	16861251	16864750	Same	0.454074982125575	0.498243333425229	0.463194569965405	0.236661858173379	0.463194569965405	160309463754657	122053753979792	160309463754657	122513096902418	122394706931221	122513096902418	high:low/low:high
chr2R	16878751	16882250	Same	0.71631941474113	0.555379859457119	126622107460771	0.808684452004859	126622107460771	0.757977929924994	0.322989375480177	0.757977929924994	117535720047136	0.751515442130449	117535720047136	high:high
chr2R	16882251	16885750	Same	0.768848145110279	0.589816192553974	13232727516474	14719851062085	14719851062085	0.83685179380823	105214084576869	105214084576869	117535720047136	109526396123668	117535720047136	high:high
chr2R	16941751	16945250	Same	0.700170366632521	0.774219772380352	126939698013084	157112507454086	157112507454086	0.515245473283913	0.704907776570213	0.704907776570213	107189892063291	123753837065011	123753837065011	high:high
chr2R	16945251	16948750	Same	0.813694911640481	0.873572295443269	109118930088941	168397932445035	168397932445035	0.630505673793091	0.529708189776807	0.630505673793091	0.995182748112696	113764935543913	113764935543913	high:high
chr2R	17029251	17032750	Same	0.477466161851476	0.483101892391867	146150458986251	201005657559196	201005657559196	0.762574696516902	144912637282948	144912637282948	127703799059515	116225160081198	127703799059515	high:high
chr2R	17137751	17141250	Same	0.426794111286014	0.380919636397431	0.180826301319025	0.145418779482198	0.180826301319025	175469490168353	130550323846614	175469490168353	0.575713195575295	0.776188423839185	0.776188423839185	high:low/low:high
chr2R	17165751	17169250	Same	0.864104725816075	0.912784971502277	0.541009714656219	0.64651913987117	0.64651913987117	0.201825431017037	0.284770724156287	0.284770724156287	0.48483718701088	0.62107290941373	0.62107290941373	high:high
chr2R	17179751	17183250	Same	0.988435547606577	0.997521217559463	140728338968046	166151512461845	166151512461845	135483615687267	140972653044662	140972653044662	125578084592771	116838743264262	125578084592771	high:high
chr2R	17267251	17270750	Same	181450819858635	166881047389761	0.928203644277566	0.481539369094372	0.928203644277566	12390835324261	109540784678261	12390835324261	0.589407149695225	0.730433196210151	0.730433196210151	high:high
chr2R	17365251	17368750	Same	0.524689117738167	0.469730606630612	0.451098827539706	0.594310995054526	0.594310995054526	0.92275471614451	101396260022662	101396260022662	114656999936553	119500663447718	119500663447718	high:high
chr2R	17407251	17410750	Same	1534785512282	17559091878317	0.725584111538123	0.90925689775517	0.90925689775517	111482363334107	175688712508958	175688712508958	0.742778260836372	0.910041707329446	0.910041707329446	high:high
chr2R	17421251	17424750	Same	17011232551151	180959407455686	0.25332541984971	0.127760504627179	0.25332541984971	227010686165039	128596910317111	227010686165039	0.304362800991736	0.235686949203265	0.304362800991736	high:low/low:high
chr2R	17491251	17494750	Same	0.652902941299832	0.645146104112259	0.23421844183372	0.192593633233174	0.23421844183372	0.875256549056568	101689697507849	101689697507849	0.150348364176299	0.254346296193993	0.254346296193993	high:low/low:high
chr2R	17494751	17498250	Same	0.689538753216803	0.684730864778564	0.16818964530063	0.227808745148962	0.227808745148962	157516748716646	180261908093282	180261908093282	0.525763431094926	0.686985344984555	0.686985344984555	high:low/low:high
chr2R	17543751	17547250	Same	0.422351279804612	0.360593066780352	0.666161722618002	0.924657624978239	0.924657624978239	0.561219204533802	0.436089193217864	0.561219204533802	0.735904357467081	0.69386076151311	0.735904357467081	high:high
chr2R	17571751	17575250	Same	0.276989841404583	0.258722051467461	136341980709621	177093787300933	177093787300933	0.831709472069327	123568111361302	123568111361302	114074105272383	115171965464452	115171965464452	high:high
chr2R	17606751	17610250	Same	137963993449915	144837566049463	0.391274240421086	0.624536512815976	0.624536512815976	138252787442954	131612688690736	138252787442954	121380072755299	11811060295834	121380072755299	high:high
chr2R	17634751	17638250	Same	128066105117996	118730628337779	0.100592330374514	0.142165243166683	0.142165243166683	0.144252682953067	0.262186499258269	0.262186499258269	0.0341425996782053	0.0313404603804537	0.0341425996782053	low:low
chr2R	17673251	17676750	Same	189220178284438	185684223305504	0.0364373711201268	0.199998123218122	0.199998123218122	0.151817521383702	0.385292140822441	0.385292140822441	-0.00811002054065076	0.0783455592335315	0.0783455592335315	low:low
chr2R	17694251	17697750	Same	0.812557646509116	0.826340515760359	0.102505020305114	0.194842761146913	0.194842761146913	0.198505088583418	0.127910131605003	0.198505088583418	-0.00183215411854955	0.0986314654340982	0.0986314654340982	low:low
chr2R	17704751	17708250	Same	126032629007455	127066200181568	0.0556784866737301	0.070080897562426	0.070080897562426	-0.0622964005212014	0.142857718611421	0.142857718611421	0.0531510443477135	0.136015451683769	0.136015451683769	low:low
chr2R	17739751	17743250	Same	198225972883773	192889133596098	0.0639242216356274	0.0298942515950686	0.0639242216356274	0.155583502229102	0.117320108373029	0.155583502229102	0.0343152006144045	0.0770856864927559	0.0770856864927559	low:low
chr2R	17757251	17760750	Same	200971848612119	210988102879741	0.0997327837798965	0.229615384043683	0.229615384043683	0.131831418261192	0.262107268149742	0.262107268149742	0.0756717391288116	0.200649340121469	0.200649340121469	low:low
chr2R	17858751	17862250	Same	193425029410998	199464439026279	12847923476877	0.969956183319576	12847923476877	133217922211849	102252279336141	133217922211849	112981261350006	0.937462353424176	112981261350006	high:high
chr2R	17921751	17925250	Same	0.544029867030847	0.647360973117495	0.074754885144186	0.0559204062360206	0.074754885144186	0.23690365734383	0.260399449444322	0.260399449444322	0.0414012311688416	0.0835795279935073	0.0835795279935073	low:low
chr2R	17946251	17949750	Same	0.792398611595363	0.826980353869496	131739927821584	198973402240512	198973402240512	173720216465781	163852243959684	173720216465781	104746861624117	108493158895695	108493158895695	high:high
chr2R	17988251	17991750	Same	100530386478057	0.98781885539712	0.773519864268551	0.994663190779699	0.994663190779699	0.698451760025123	0.768246703415196	0.768246703415196	114353151426745	10336613931588	114353151426745	high:high
chr2R	18058251	18061750	Same	0.581081118339344	0.643380714653924	0.113635846454259	0.229607795727907	0.229607795727907	0.181775696236919	0.205269780426422	0.205269780426422	0.396597100634173	0.388283563744012	0.396597100634173	low:low
chr2R	18100251	18103750	Same	261102389501006	247761804843109	151055655470679	193331116144536	193331116144536	137433718824645	135352745115714	137433718824645	124044680407065	105460459977314	124044680407065	high:high
chr2R	18257751	18261250	Same	0.683833863050473	0.823794303491721	0.111111399443817	0.186239901540146	0.186239901540146	0.60899929723038	0.220690506188537	0.60899929723038	0.284195293669886	0.308399770306649	0.308399770306649	high:low/low:high
chr2R	18261251	18264750	Same	0.668823656028544	0.717229411922046	15106159787918	241769018921732	241769018921732	0.935275512366866	104926075091458	104926075091458	107123429286726	114664415463948	114664415463948	high:high
chr2R	18408251	18411750	Same	0.43454376819346	0.380812836820494	0.0210705751509824	0.168588769408774	0.168588769408774	0.163097626407849	0.410645871689367	0.410645871689367	-0.005240522057171	0.0704993296731345	0.0704993296731345	low:low
chr2R	18418751	18422250	Same	0.765956921341739	0.635184675298831	0.0808947273239106	0.198466312434525	0.198466312434525	0.116081730522412	0.24225438573225	0.24225438573225	0.0490945269048629	0.166871659656962	0.166871659656962	low:low
chr2R	18446751	18450250	Same	0.592771199964249	0.559557623522827	0.436780151433974	0.813471866595928	0.813471866595928	115851647214039	0.861509351276072	115851647214039	0.932298485880257	0.899359054694034	0.932298485880257	high:high
chr2R	18464251	18467750	Same	0.475332835780488	0.508071100762725	0.120123659227259	0.149656927957512	0.149656927957512	0.375736190881727	0.158719725672699	0.375736190881727	0.0577287759516477	0.00867985150401901	0.0577287759516477	low:low
chr2R	18474751	18478250	Same	0.742383289728226	0.84017469723256	0.293025278647595	0.317118350826394	0.317118350826394	0.135620270308194	0.368652268706209	0.368652268706209	0.0269530231068729	0.0595637403196296	0.0595637403196296	low:low
chr2R	18478251	18481750	Same	0.819800332946905	0.924086875213663	0.10111423591343	0.369952605682337	0.369952605682337	0.732550777686259	0.581857050678713	0.732550777686259	0.105398863456135	0.0943127019091404	0.105398863456135	high:low/low:high
chr2R	18481751	18485250	Same	0.775708578301045	0.821714130837279	0.263289285748206	0.211933455521041	0.263289285748206	0.978215305582706	0.831597652167356	0.978215305582706	0.143296089344539	0.128453787752389	0.143296089344539	high:low/low:high
chr2R	18492251	18495750	Same	0.6825853925437	0.628055846707611	141200274805249	13897866317438	141200274805249	155893721670748	140853378971065	155893721670748	131125040911607	11770897305201	131125040911607	high:high
chr2R	18576251	18579750	Same	0.871987115990521	0.96735398184178	0.130235183973325	0.314762309903877	0.314762309903877	0.75627824433029	120794671006393	120794671006393	0.130052535744674	0.0997943392104571	0.130052535744674	high:low/low:high
chr2R	18586751	18590250	Same	145132130920019	144297119452733	140295974306211	176476308187359	176476308187359	186136957467159	176373168192535	186136957467159	112442795161478	110405042826733	112442795161478	high:high
chr2R	18684751	18688250	Same	11964146799564	104125094818961	118159070305105	0.665227969805853	118159070305105	119451626374268	202360895376148	202360895376148	0.911894303702195	103923101535911	103923101535911	high:high
chr2R	18810751	18814250	Same	10336088900684	0.961556648144648	0.774802429472677	108114715979261	108114715979261	115661498723448	0.917828437163072	115661498723448	114807991602652	0.996879654715726	114807991602652	high:high
chr2R	18821251	18824750	Same	152307405209968	1387799913199	140078293771918	167842152840816	167842152840816	0.880410106903947	114969911937723	114969911937723	131574175013624	133338722909551	133338722909551	high:high
chr2R	18852751	18856250	Same	153601245247806	153703114260637	0.016050467954363	0.0381139969408068	0.0381139969408068	0.0385865263715691	0.466213913453603	0.466213913453603	-0.0210541276080828	0.229006932304841	0.229006932304841	low:low
chr2R	18887751	18891250	Same	0.791245118812007	0.757961147503042	0.383157688022535	0.275230517323609	0.383157688022535	0.985074266577182	0.866576067326518	0.985074266577182	0.156415697200723	0.185753720671929	0.185753720671929	high:low/low:high
chr2R	18926251	18929750	Same	0.700840956478131	0.625983728849592	0.0586940476972409	0.0488832852919728	0.0586940476972409	0.159343605872892	0.217743779413557	0.217743779413557	0.0475659062458469	0.0845279131872903	0.0845279131872903	low:low
chr2R	18929751	18933250	Same	0.651443420021823	0.590124130066981	0.0642031458471218	0.201606112878264	0.201606112878264	0.827516838574881	0.983116094349277	0.983116094349277	0.118137308288986	0.110854011817463	0.118137308288986	high:low/low:high
chr2R	18947251	18950750	Same	0.583662016886048	0.526156207613725	0.599428985724683	0.758729924543294	0.758729924543294	14288195181612	128153616583972	14288195181612	106922783667733	109193831233181	109193831233181	high:high
chr2R	18964751	18968250	Same	145905890798242	145807585811123	0.351198246471475	0.606728168284097	0.606728168284097	0.891964357322203	108332064852447	108332064852447	0.860903079684019	10495231759736	10495231759736	high:high
chr2R	19237751	19241250	Same	0.708450274647072	0.544564808297984	0.0624067336212109	0.117707143927769	0.117707143927769	173558129426081	106912858323124	173558129426081	0.174518971327209	0.0903782830529004	0.174518971327209	high:low/low:high
chr2R	19241251	19244750	Same	0.632759994752599	0.513598027836107	0.196520793468191	0.377932320597937	0.377932320597937	0.509168474084126	0.688347372886815	0.688347372886815	0.853758583265679	0.864630596082847	0.864630596082847	high:low/low:high
chr2R	19262251	19265750	Same	0.484148987806211	0.445823082032764	0.946525576452488	12364556270072	12364556270072	0.457848729416251	0.612205868313456	0.612205868313456	103205491886272	101700990890139	103205491886272	high:high
chr2R	19269251	19272750	Same	0.685492320998167	0.536976861676865	107688272437929	0.843330303681006	107688272437929	0.682346615006425	0.368562421496914	0.682346615006425	103200671800356	101101494798947	103200671800356	high:high
chr2R	19297251	19300750	Same	157379216882067	151476776514823	0.0447848683459509	0.202806685998805	0.202806685998805	0.497610150771935	0.563926096217242	0.563926096217242	0.0875127105638124	0.191197749869493	0.191197749869493	high:low/low:high
chr2R	19409251	19412750	Same	0.345136422517979	0.289647085647484	162376361771847	234347484271202	234347484271202	154789440894602	140819578448224	154789440894602	132168810692463	139985883905465	139985883905465	high:high
chr2R	19423251	19426750	Same	0.550641167950915	0.593475193978039	0.0979845893432332	0.121777077149966	0.121777077149966	0.265397475269101	0.327834026200022	0.327834026200022	0.139747673493348	0.118109243961907	0.139747673493348	low:low
chr2R	19430251	19433750	Same	0.722828300420054	0.791524389191602	0.646252521151185	0.595177316326326	0.646252521151185	0.292903500422798	0.272675509506258	0.292903500422798	0.721022141409559	0.77564229092403	0.77564229092403	high:high
chr2R	19538751	19542250	Same	0.632466922128933	0.635013697333129	0.258097220482628	0.260916056482138	0.260916056482138	24482382400689	165244684441263	24482382400689	0.390171888890771	0.315757907808675	0.390171888890771	high:low/low:high
chr2R	19629751	19633250	Same	169666550493088	162286691430956	0.403857642615016	0.310077371863416	0.403857642615016	0.177220101535761	0.273118017943052	0.273118017943052	0.583790818736205	0.445320716467719	0.583790818736205	high:low/low:high
chr2R	19633251	19636750	Same	173636841836766	174603166186263	0.466310849648781	0.641665790453702	0.641665790453702	106841865258791	128685496834567	128685496834567	0.910343435307408	106663018414799	106663018414799	high:high
chr2R	19724251	19727750	Same	0.571590344715175	0.657036550907155	0.0251009367230902	0.100835976814349	0.100835976814349	0.2617379277003	0.32693321711161	0.32693321711161	0.110060558002877	0.0386206518465695	0.110060558002877	low:low
chr2R	19727751	19731250	Same	0.538745186882811	0.595026440330774	0.751760964202998	0.493924050714688	0.751760964202998	0.658776998323511	0.461847948133438	0.658776998323511	0.883057144948318	0.706993167405743	0.883057144948318	high:high
chr2R	19794251	19797750	Same	0.612730934455377	0.586344010951663	168782798976766	219807853096752	219807853096752	111765621961639	153331998310411	153331998310411	125823921721234	118365012717713	125823921721234	high:high
chr2R	19808251	19811750	Same	0.620728241903595	0.660711617638019	0.0246399972338852	0.0990302542291348	0.0990302542291348	0.0335863206878606	0.199896965776568	0.199896965776568	0.00208419869183808	0.0880200099258379	0.0880200099258379	low:low
chr2R	19906251	19909750	Same	0.835314460142844	0.810999598560173	0.850072772070063	0.453842519612716	0.850072772070063	0.37051849876418	0.200617177418897	0.37051849876418	0.650487798340757	0.606831403267241	0.650487798340757	high:high
chr2R	20042751	20046250	Same	0.709753663322807	0.757242101719221	0.142356328825831	0.167480658174188	0.167480658174188	0.0752120144296925	0.156407247921916	0.156407247921916	0.479778464648969	0.32455744216631	0.479778464648969	low:low
chr2R	20060251	20063750	Same	0.42810373819045	0.427629561608492	175859138386041	201056558274604	201056558274604	0.810836581624962	0.598033435078308	0.810836581624962	10869049714104	11228687077427	11228687077427	high:high
chr2R	20070751	20074250	Same	103799309222861	0.99872706741633	102523446255866	115391647667865	115391647667865	0.808972549062034	0.714237739968539	0.808972549062034	116036602296643	116767615727944	116767615727944	high:high
chr2R	20151251	20154750	Same	111352258109923	0.872589697851177	0.487292368416137	0.520702856914586	0.520702856914586	148359550288194	151825729979871	151825729979871	0.901403799091706	0.827300261244676	0.901403799091706	high:high
chr2R	20221251	20224750	Same	116675190491593	112440345675737	0.284258001383737	0.191129022046074	0.284258001383737	0.315806807388903	0.747557620260179	0.747557620260179	0.235056669324446	0.247626267453777	0.247626267453777	high:low/low:high
chr2R	20224751	20228250	Same	106620971551774	105049541520974	0.842965004706706	0.268605689700846	0.842965004706706	148827628742246	110265450360933	148827628742246	0.710855040681428	0.446322059278156	0.710855040681428	high:high
chr2R	20249251	20252750	Same	0.923759047933861	103647693418882	0.108524838369212	0.130338097955041	0.130338097955041	0.0759005058181915	0.194118295802815	0.194118295802815	0.141098747074845	0.0541740451551	0.141098747074845	low:low
chr2R	20287751	20291250	Same	131464548001342	137124230771599	0.478476132530646	0.387157302966468	0.478476132530646	0.916037351669747	0.740754578994866	0.916037351669747	10331016426818	0.990530198213637	10331016426818	high:low/low:high
chr2R	20298251	20301750	Same	201564152958558	20264221899392	0.17651706788961	0.170776541791152	0.17651706788961	0.31077801836753	0.209280677058665	0.31077801836753	0.756179878385962	0.758908013760951	0.758908013760951	high:low/low:high
chr2R	20399751	20403250	Same	0.79918124126324	0.793146295302741	0.366536508845933	0.330822099668391	0.366536508845933	0.878384686676022	0.70353235906977	0.878384686676022	0.969592499940198	0.707944090208224	0.969592499940198	high:low/low:high
chr2R	20445251	20448750	Same	0.718708629390739	0.725369599486552	123750320894253	0.720558446060266	123750320894253	0.237599170364718	0.377010061266695	0.377010061266695	0.795043167649138	0.802897326292697	0.802897326292697	high:high
chr2R	20532751	20536250	Same	0.787583699443786	0.584716373209395	0.0301857135896214	0.0660211204559631	0.0660211204559631	0.0583868395347623	0.0215787616708114	0.0583868395347623	0.0589630039785298	0.049460402100177	0.0589630039785298	low:low
chr2R	20543251	20546750	Same	0.658752752014326	0.655380772188718	0.0677480019311677	0.123218260799665	0.123218260799665	0.0923297846693948	0.29408247772655	0.29408247772655	0.0530516666792429	-0.01298035654015	0.0530516666792429	low:low
chr2R	20613251	20616750	Same	0.284979543008821	0.352639457986681	0.00121932598510456	0.106103091465952	0.106103091465952	0.0656650417906766	0.160529920829977	0.160529920829977	0.0940385110771741	0.0166957551561929	0.0940385110771741	low:low
chr2R	20623751	20627250	Same	0.541681226010435	0.550858571144696	0.0533658217030014	0.203522093731653	0.203522093731653	0.229872790636505	0.286759207425683	0.286759207425683	0.0139988232784469	0.0789482991001779	0.0789482991001779	low:low
chr2R	20627251	20630750	Same	0.563878636264185	0.572802906819963	0.573020219591283	0.516677882265049	0.573020219591283	0.287104851031974	0.4260198589043	0.4260198589043	0.673901697414492	0.616803472046229	0.673901697414492	high:high
chr2R	20630751	20634250	Same	0.521719683398421	0.540881268884958	142141462214644	162296118589858	162296118589858	176867369740471	119077329039552	176867369740471	127031280674217	124548885653038	127031280674217	high:high
chr2R	20753251	20756750	Same	111792011320062	109724272385313	0.424467902449079	0.542900531725118	0.542900531725118	0.151229050081943	0.188346977838201	0.188346977838201	0.350916187137704	0.189513387316652	0.350916187137704	high:low/low:high
chr2R	20823251	20826750	Same	0.775394111811768	0.747274354224805	14294665529522	161445949730283	161445949730283	0.676682799737687	0.63089068568088	0.676682799737687	104909252281954	124957021316098	124957021316098	high:high
chr2R	20851251	20854750	Same	0.842053333017721	0.831808650608803	119424932645749	111246660119429	119424932645749	0.906946602015105	0.464966149751588	0.906946602015105	101390467965673	0.656676579855955	101390467965673	high:high
chr2R	20896751	20900250	Same	166283819991792	154252695585516	165952928534302	193119162673471	193119162673471	164248842768803	128371389259575	164248842768803	115967019888113	110210353474956	115967019888113	high:high
chr2R	20959751	20963250	Same	112274716246196	101339768050338	0.155401533560619	0.168478387721768	0.168478387721768	0.655068358092367	0.975373443029383	0.975373443029383	0.0980914174114453	0.0125115158323939	0.0980914174114453	high:low/low:high
chr2R	20970251	20973750	Same	0.840895761698305	0.716678060615531	0.191841077066818	0.244990490300595	0.244990490300595	192261264488195	0.895987998752269	192261264488195	0.447535542032642	0.438997103617893	0.447535542032642	high:low/low:high
chr2R	21026251	21029750	Same	0.545848064192867	0.517983733812234	0.0724052240363953	0.0344841655885752	0.0724052240363953	0.212197256840337	0.00851112293800103	0.212197256840337	-0.0636068411202884	0.036811007246804	0.036811007246804	low:low
chr2R	21047251	21050750	Same	13945468546856	146945244073234	0.036637020978877	0.215145705485082	0.215145705485082	0.380296399655345	0.257303666663795	0.380296399655345	-0.012883125268528	0.107867364480542	0.107867364480542	low:low
chr2R	127751	131250	Appearing	0.844202337891824	0.650423666899066	0.478532200532477	0.490043751631088	0.490043751631088	0.362782606176262	0.600491167357441	0.600491167357441	111191193265035	104843420787866	111191193265035	high:low/low:high
chr2R	204751	208250	Appearing	155659291744677	223958663888885	0	0	0	0	0	0	0	0	0	low:low
chr2R	341251	344750	Appearing	0.245568674748934	0.23601645903166	-0.0996599902663327	-0.0221531550901481	-0.0221531550901481	-0.141332546611079	0.046135743652064	0.046135743652064	-0.0315701431056166	-0.00307953685348642	-0.00307953685348642	low:low
chr2R	365751	369250	Appearing	120171348998648	0.294870430416755	0.0167702600070645	-0.0214720316907518	0.0167702600070645	0.157981019503821	0.176128636701274	0.176128636701274	-0.00462718297831107	0.14100746963445	0.14100746963445	low:low
chr2R	435751	439250	Appearing	0.762774727648241	0.721246037153098	0.0814332383467034	0.133955391891338	0.133955391891338	-0.0134973015838148	-0.0835946131256732	-0.0134973015838148	0.210797717070828	0.644528194820367	0.644528194820367	high:low/low:high
chr2R	526751	530250	Appearing	0.437599541611719	0.500791915844518	0.0399307438263699	0.0234415117209116	0.0399307438263699	0.0820271744543797	0.00287600128024942	0.0820271744543797	0.0412085107420572	-0.0942912577602387	0.0412085107420572	low:low
chr2R	540751	544250	Appearing	0.724297163996654	0.780212582072146	-0.00711561334368659	0.0621882141929096	0.0621882141929096	0.206361041325212	-0.110794723213666	0.206361041325212	0.0382667488625417	0.0886741432273415	0.0886741432273415	low:low
chr2R	687751	691250	Appearing	0.331100048464445	0.289280671799412	0.108936894920283	0.397816696987469	0.397816696987469	0.475400176001062	0.934064168717926	0.934064168717926	0.458492728446004	0.842829641981737	0.842829641981737	high:low/low:high
chr2R	757751	761250	Appearing	0.970226573142652	0.817262901499003	0.00947642324702544	0.0762082064117181	0.0762082064117181	0.0598271137759972	0.0444444975302224	0.0598271137759972	0.0203728166554534	0.0645220121714764	0.0645220121714764	low:low
chr2R	782251	785750	Appearing	136498079349285	120679346519291	0.043757665757325	0.0296944886806213	0.043757665757325	0.0449156075824036	-0.00362736236786982	0.0449156075824036	-0.0381734812828752	0.0480913575650305	0.0480913575650305	low:low
chr2R	824251	827750	Appearing	129325781443363	102839060426985	-0.00588573059632801	0.0896940659056188	0.0896940659056188	0.152591827384167	0.236297330407263	0.236297330407263	-0.0539553007937435	0.175386113799432	0.175386113799432	low:low
chr2R	915251	918750	Appearing	0.72152354400442	0.66936879447161	0.0622467072923217	0.229314418275092	0.229314418275092	0.0529734753217745	0.0866539403048058	0.0866539403048058	0.0269123880373056	0.159221860933379	0.159221860933379	low:low
chr2R	1170751	1174250	Appearing	125445400017041	110648217660965	0.3785885432263	0.628399274007729	0.628399274007729	0.149508805328758	-0.0852249217877375	0.149508805328758	0.180399570221445	0.544903157923769	0.544903157923769	high:high
chr2R	1226751	1230250	Appearing	102594160559201	0.9250499846302	120483065074475	161630298889597	161630298889597	0.538113909630281	0.416799490136891	0.538113909630281	11621803524911	12040750513638	12040750513638	high:high
chr2R	1261751	1265250	Appearing	0.467474827773771	0.439442396490767	0.13031967997151	0.0919365134048551	0.13031967997151	0.418667007728831	-0.184901428660703	0.418667007728831	0.0163613728404208	0.0196263559222362	0.0196263559222362	low:low
chr2R	1268751	1272250	Appearing	0.372320044175638	0.383814130164015	0	0	0	0	0	0	0	0	0	low:low
chr2R	1412251	1415750	Appearing	0.651304818239052	0.648317978020008	0.00297022242216749	0.20452231426095	0.20452231426095	0.174920110911543	0.152049223102795	0.174920110911543	0.0841495754341312	0.17826501334756	0.17826501334756	low:low
chr2R	1419251	1422750	Appearing	0.944566933027016	0.864911236694938	-0.0955746213253463	0.118352620925858	0.118352620925858	-0.0275784875099187	0.112046785236787	0.112046785236787	-0.0352332387152614	0.0105855696949885	0.0105855696949885	low:low
chr2R	1636251	1639750	Appearing	0.800364150096915	0.720515501481494	0.0229904784079869	0.256139848960782	0.256139848960782	0.135376938906071	0.246068194326524	0.246068194326524	0.244748301780476	0.317869140326697	0.317869140326697	low:low
chr2R	1786751	1790250	Appearing	100053282889876	0.891758850362127	0.0717055365142283	0.114562714058831	0.114562714058831	0.136302015127926	0.221709400494364	0.221709400494364	0.0225627889770499	0.0717372567222672	0.0717372567222672	low:low
chr2R	1898751	1902250	Appearing	133377921994406	13946684319541	0.337448967254138	0.233935752866669	0.337448967254138	0.476380546305197	0.343746185687277	0.476380546305197	0.46332437416047	0.421316734075314	0.46332437416047	low:low
chr2R	2273251	2276750	Appearing	0.167105749478989	0.149553755280553	0	0	0	0	0	0	0	0	0	low:low
chr2R	2304751	2308250	Appearing	1976816139883	226310572082281	0	0	0	0	0	0	0	0	0	low:low
chr2R	2364251	2367750	Appearing	0.851197459344951	184271148191661	0	0	0	0	0	0	0	0	0	low:low
chr2R	2367751	2371250	Appearing	100108218890966	20362557335304	0.149212189224306	0.151843844625797	0.151843844625797	0.0935512051679547	0.00651210413071257	0.0935512051679547	0.135973873587624	0.306101492217265	0.306101492217265	low:low
chr2R	2500751	2504250	Appearing	0.418674489037385	0.370815572713764	0.402989337295526	0.589571913854378	0.589571913854378	132654357019586	147089015044417	147089015044417	109971824173225	115378749141104	115378749141104	high:high
chr2R	2518251	2521750	Appearing	0.541895634639557	0.563255747147143	14459502978598	186715650353964	186715650353964	105650540178926	0.970300392362764	105650540178926	117387170787734	119713209094667	119713209094667	high:high
chr2R	2539251	2542750	Appearing	0.769552645633045	0.739875059733322	0.629702915698562	0.733328078871682	0.733328078871682	185557200776495	145947026827335	185557200776495	114250622866852	11303725075853	114250622866852	high:high
chr2R	2938251	2941750	Appearing	119048315061019	126257690996452	0.13878384200531	0.219628754373625	0.219628754373625	0.126253112352215	0.417212907538229	0.417212907538229	0.0688187607851647	0.0519610358495705	0.0688187607851647	low:low
chr2R	3410751	3414250	Appearing	0.992243995954312	0.937059353933228	0.527748355859232	0.302044571727982	0.527748355859232	103690027441714	0.875439983414096	103690027441714	0.927362795621897	105925208095362	105925208095362	high:high
chr2R	4124751	4128250	Appearing	120715041571841	117901878727579	0.266420987291601	0.221394524073526	0.266420987291601	0.646630396667941	0.505225237875952	0.646630396667941	0.852052858524289	102841359673133	102841359673133	high:low/low:high
chr2R	4135251	4138750	Appearing	16639227469127	168013893033739	0.0517294466869351	0.198118343661403	0.198118343661403	0.582487840646821	0.848078209282789	0.848078209282789	0.169471186705697	0.0699958375732252	0.169471186705697	high:low/low:high
chr2R	4303251	4306750	Appearing	1501833739724	145922534959203	0.167773231627791	0.0134818059353183	0.167773231627791	0.182921773742242	0.215958187876586	0.215958187876586	0.229615809778715	0.207278907315014	0.229615809778715	low:low
chr2R	4401251	4404750	Appearing	107113994705734	113498040330343	0.00628280173293509	0.0621165818684205	0.0621165818684205	0.172971071357503	0.156154549492021	0.172971071357503	-0.00538808484282946	0.0881769622129004	0.0881769622129004	low:low
chr2R	4443251	4446750	Appearing	0.373113867917887	0.413912873344391	0.0484355153203068	0.186242926387329	0.186242926387329	0.144088449465803	0.336042448011551	0.336042448011551	0.0441316135857783	0.0560765248995517	0.0560765248995517	low:low
chr2R	4499251	4502750	Appearing	0.56954219275918	0.494753980154767	0.419356786491629	0.391552956299887	0.419356786491629	0.790222882567477	0.800015531840762	0.800015531840762	0.924616885328765	103334387476626	103334387476626	high:low/low:high
chr2R	4548251	4551750	Appearing	0.864333482716579	0.974249992696319	0.0635436409744021	0.205580109174043	0.205580109174043	0.213071904139954	0.277490859704038	0.277490859704038	0.185259191625985	0.109054119326534	0.185259191625985	low:low
chr2R	4569251	4572750	Appearing	0.655149524434952	0.75300937586998	0.162881361682449	0.371030419908858	0.371030419908858	0.920254217514525	0.501359792930861	0.920254217514525	0.192321122356311	0.343014236995875	0.343014236995875	high:low/low:high
chr2R	4642751	4646250	Appearing	17018843710724	173483109448072	0.0305256835481578	0.100689982266056	0.100689982266056	0.120464383302271	0.405084215089879	0.405084215089879	0.0994816838503113	0.103652944778897	0.103652944778897	low:low
chr2R	4838751	4842250	Appearing	118284905472953	122971490901597	155518606722574	190045953814216	190045953814216	124351556791025	139895851586971	139895851586971	133618320713649	137368666991703	137368666991703	high:high
chr2R	4947251	4950750	Appearing	0.318752283699513	0.374340496402176	0.0956223950753311	0.161160809882397	0.161160809882397	0.795702125631033	0.909503401578101	0.909503401578101	0.106516614271703	0.169545300314667	0.169545300314667	high:low/low:high
chr2R	4971751	4975250	Appearing	0.397662884133556	0.386206933281418	146132151168463	219162783112675	219162783112675	0.450307205800492	0.406789961989958	0.450307205800492	113640679351733	0.938774157034772	113640679351733	high:high
chr2R	5094251	5097750	Appearing	103630325975644	101961106038034	0.548661961406004	0.283003884265883	0.548661961406004	130082805260142	0.878771922347857	130082805260142	113641292169621	1253627307408	1253627307408	high:high
chr2R	5171251	5174750	Appearing	0.376873715598172	0.326134971898307	0.509251470467473	0.724130636580922	0.724130636580922	116729293391835	120008545735817	120008545735817	120674750232597	133136333536625	133136333536625	high:high
chr2R	5286751	5290250	Appearing	0.630208456893701	0.684787096181094	0.333183652122853	0.562648141903014	0.562648141903014	0.901715557035629	0.960987609435513	0.960987609435513	105758819004782	0.950614992201247	105758819004782	high:high
chr2R	5479251	5482750	Appearing	145927951601236	153248710496912	152224766482246	217894754488691	217894754488691	102302897047329	0.977248076024891	102302897047329	118013697908957	12552563485536	12552563485536	high:high
chr2R	5825751	5829250	Appearing	0.586393750236538	0.49858776593584	0.111790308565062	0.0667527395450275	0.111790308565062	0.124697374813474	0.155497599464038	0.155497599464038	0.0717994296147949	0.00920022316969661	0.0717994296147949	low:low
chr2R	5902751	5906250	Appearing	0.649120027887991	0.632165662938194	0.109755220664024	0.0262285811766903	0.109755220664024	0.0355992331040376	0.0995888483018968	0.0995888483018968	-0.0301893260950522	0.157864785299042	0.157864785299042	low:low
chr2R	6161751	6165250	Appearing	114121503500352	120889015048416	0.14641000665512	0.240764026707405	0.240764026707405	0.25483636625613	0.376695736212109	0.376695736212109	0.0585549867370629	0.0761763519203547	0.0761763519203547	low:low
chr2R	6186251	6189750	Appearing	145298121834548	14552012750437	0.0595395843976747	0.183756440725509	0.183756440725509	0.118995769012679	0.277121143776586	0.277121143776586	0.0538031625231035	0.132999576706528	0.132999576706528	low:low
chr2R	6196751	6200250	Appearing	195644732215947	194123059689318	155839028472332	148589997589804	155839028472332	108670287757274	0.530362559431418	108670287757274	123712832074834	135528781521837	135528781521837	high:high
chr2R	6483751	6487250	Appearing	0.981121599992278	0.891127421646304	0.00645599135820141	0.159242579060013	0.159242579060013	0.0866738382395093	0.294380089329981	0.294380089329981	0.0359576436743382	0.134689002770131	0.134689002770131	low:low
chr2R	6497751	6501250	Appearing	0.740249324493464	0.859298598290356	0.0679851201270038	0.230500430842886	0.230500430842886	0.159630050034319	0.259684821662325	0.259684821662325	0.110274239396931	0.0373679550605332	0.110274239396931	low:low
chr2R	6613251	6616750	Appearing	148045044295219	151363614379338	0.0359062343203219	0.115173652467933	0.115173652467933	0.166083238544742	0.484838348922506	0.484838348922506	0.0906585844435213	0.0937406021501945	0.0937406021501945	low:low
chr2R	6833751	6837250	Appearing	0.704465183959229	0.74775616167101	0.029588233090776	0.21203088693635	0.21203088693635	0.118371932366139	0.17491536930245	0.17491536930245	0.00896259289306605	0.0822515945704763	0.0822515945704763	low:low
chr2R	6847751	6851250	Appearing	174260678280752	205716378862081	0.0973562641361581	-0.0145721976543447	0.0973562641361581	0.270634937039975	0.0393726040959142	0.270634937039975	0.079042113211068	0.0190725061045349	0.079042113211068	low:low
chr2R	7015751	7019250	Appearing	0.758561421803562	0.773071041995727	0.0555676899178681	0.147437767268584	0.147437767268584	0.26011895316678	0.95601531120982	0.95601531120982	-0.0208936405806835	0.105194758540611	0.105194758540611	high:low/low:high
chr2R	7089251	7092750	Appearing	0.660912597628998	0.658650369390247	0.357714387275118	0.580315491264559	0.580315491264559	0.777982573530415	0.871476294879675	0.871476294879675	0.491005998680294	0.250295724346052	0.491005998680294	high:high
chr2R	7110251	7113750	Appearing	0.66032568452347	0.652278637484449	0.167248893207202	0.296507129066563	0.296507129066563	0.745574700398733	0.747234103570303	0.747234103570303	0.425932894906926	0.412857372412782	0.425932894906926	high:low/low:high
chr2R	7152251	7155750	Appearing	0.838032704094603	0.869459751539715	0.0719816139717991	0.221563564364846	0.221563564364846	180685949281502	202005426862468	202005426862468	0.0829541451665159	0.0125164518031608	0.0829541451665159	high:low/low:high
chr2R	7253751	7257250	Appearing	100468695425115	105796362423941	0.423146038339088	0.814955498917973	0.814955498917973	0.859716882640201	0.679913888663096	0.859716882640201	121732537224251	113613395459342	121732537224251	high:high
chr2R	8083251	8086750	Appearing	134002809638936	136642031639897	0.33255959409318	0.322128803073726	0.33255959409318	0.84614262813551	0.742835203008144	0.84614262813551	102384378494325	113077208031663	113077208031663	high:low/low:high
chr2R	8219751	8223250	Appearing	103551078669322	10271780579513	0.810538446230668	0.95503686940235	0.95503686940235	116761995119574	13474401104212	13474401104212	0.870404171096566	0.929728038657708	0.929728038657708	high:high
chr2R	8496251	8499750	Appearing	0.703021375989107	0.622842203742035	0.499135418530579	0.208752893580095	0.499135418530579	148194626933448	0.355007450818758	148194626933448	0.603187762438452	0.513966770414253	0.603187762438452	high:low/low:high
chr2R	8520751	8524250	Appearing	0.535454945991781	0.537114399564855	145541350737574	182106776422006	182106776422006	132524829673849	107449643851839	132524829673849	133838837317172	142202539431687	142202539431687	high:high
chr2R	8639751	8643250	Appearing	121372422630087	111884993756556	0.190561252793664	0.323128373813449	0.323128373813449	0.333381515835946	0.743760965072504	0.743760965072504	0.707047928043547	0.991459980716888	0.991459980716888	high:low/low:high
chr2R	8989751	8993250	Appearing	0.448500630912736	0.393601589445678	0.0495179372807123	0.0437167751250575	0.0495179372807123	0.0127869962409739	0.332883429600909	0.332883429600909	-0.0189369107221846	0.0508523617186534	0.0508523617186534	low:low
chr2R	9115751	9119250	Appearing	113117064673985	103480072755181	0.41500972169458	0.543033082158773	0.543033082158773	0.809310578014131	0.48806572697426	0.809310578014131	0.884817964219892	103641519740385	103641519740385	high:high
chr2R	9196251	9199750	Appearing	17908698655902	214851440126724	0.0369435621593837	0.152285382483182	0.152285382483182	0.376128532202468	0.591106568913855	0.591106568913855	0.00336617482767494	0.0375685065665135	0.0375685065665135	high:low/low:high
chr2R	9259251	9262750	Appearing	0.345260222249581	0.384361789255727	0.0218623464826229	0.00315969132534509	0.0218623464826229	0.083092914048954	0.47963059846455	0.47963059846455	-0.033505191748401	0.11530124014851	0.11530124014851	low:low
chr2R	9371251	9374750	Appearing	0.755278641572364	0.689577061594947	0.92115559570336	0.638556009926166	0.92115559570336	0.492850381744148	0.635678450653928	0.635678450653928	0.976688093451367	114280319557218	114280319557218	high:high
chr2R	9462251	9465750	Appearing	0.681755619526935	0.678793049147949	0.154073020784516	0.146134300375917	0.154073020784516	0.811979182939808	0.412203295764153	0.811979182939808	0.116261561832477	0.2439466445948	0.2439466445948	high:low/low:high
chr2R	9479751	9483250	Appearing	152960353186006	155007286048259	0.706834325506826	0.923276414488983	0.923276414488983	108144520090747	13830028012003	13830028012003	129437195642402	134467520702032	134467520702032	high:high
chr2R	9710751	9714250	Appearing	0.613025600638238	0.565916068828048	0.741519041516591	0.865400415208875	0.865400415208875	209726815903397	21908073251252	21908073251252	135129132452797	12000791347486	135129132452797	high:high
chr2R	10218251	10221750	Appearing	0.613443220470777	0.658310827830989	0.0976528849889468	0.163642209330946	0.163642209330946	118657977305115	0.973023747917796	118657977305115	0.0869230523421965	0.104056452783575	0.104056452783575	high:low/low:high
chr2R	10624251	10627750	Appearing	0.489442134988177	0.432621646777852	0.0705644322318294	0.0893763153468126	0.0893763153468126	0.127876252771434	0.216311988684738	0.216311988684738	0.0153028260967188	-0.00280974830371467	0.0153028260967188	low:low
chr2R	10788751	10792250	Appearing	0.781991820236996	0.900896925960033	0.131422351169552	0.225029077563742	0.225029077563742	15558572542718	181925320483713	181925320483713	0.339850154723489	0.473086845319846	0.473086845319846	high:low/low:high
chr2R	10988251	10991750	Appearing	0.666661530463834	0.617490641339045	0.0361576675598252	0.204723981590744	0.204723981590744	0.0155712431917865	0.184359194875262	0.184359194875262	0.0430320763697996	0.049246690774589	0.049246690774589	low:low
chr2R	11030251	11033750	Appearing	118259551450536	120208864570049	0.554993379485106	0.565376055214536	0.565376055214536	10482194559328	0.842435933970096	10482194559328	11881749004075	112502617571736	11881749004075	high:high
chr2R	11079251	11082750	Appearing	0.537098826899415	0.573458938236533	0.100345736742961	0.236026317699136	0.236026317699136	0.0453847882408154	0.224140642904854	0.224140642904854	0.0894827359984588	0.103321938876057	0.103321938876057	low:low
chr2R	11100251	11103750	Appearing	0.893613149686605	0.927475566396787	1836967291817	221394116702333	221394116702333	0.980117610619518	105039224676379	105039224676379	130946262716791	141941897933066	141941897933066	high:high
chr2R	11310251	11313750	Appearing	154724640963736	161136455143965	0.0532957194991953	0.169806287530999	0.169806287530999	0.186269814733958	0.200913095992359	0.200913095992359	0.0456179498110487	0.147730550541368	0.147730550541368	low:low
chr2R	11418751	11422250	Appearing	0.603655011059986	0.582073473466385	124949551529512	148789127426689	148789127426689	122687040203754	117773580487039	122687040203754	108706916494146	105823393750175	108706916494146	high:high
chr2R	11646251	11649750	Appearing	110783666327789	124247454472334	0.0369338137523111	0.167633021554272	0.167633021554272	0.612598020043061	103815612465604	103815612465604	-0.00431740043712724	0.0268733726141092	0.0268733726141092	high:low/low:high
chr2R	12055751	12059250	Appearing	0.423855830708936	0.45064189391902	0.237828613714069	0.317321801240121	0.317321801240121	0.942350374477846	0.736635367636024	0.942350374477846	0.906999954497752	0.855973713265984	0.906999954497752	high:low/low:high
chr2R	12269251	12272750	Appearing	18135001936777	183614642886407	0.0125844826940839	0.0831299314125918	0.0831299314125918	0.134719847661348	0.227234726078359	0.227234726078359	0.0159336638543247	0.0513742054796084	0.0513742054796084	low:low
chr2R	12381251	12384750	Appearing	10695705147364	120877933472694	0.0855491065635892	0.0702632212630002	0.0855491065635892	0.606174848267423	0.828271478348357	0.828271478348357	0.0392560978295954	0.0301758952107386	0.0392560978295954	high:low/low:high
chr2R	12398751	12402250	Appearing	0.51022337613404	0.75580747715166	0.202877871752303	0.350090049234625	0.350090049234625	0.388495488006878	0.411771277678431	0.411771277678431	0.206618573110846	0.346716830409196	0.346716830409196	low:low
chr2R	12419751	12423250	Appearing	0.309464557954182	0.360862482447704	0.0916202070624397	0.174248139025802	0.174248139025802	0.143523072922201	0.278161255896254	0.278161255896254	0.104643972241608	0.130219766683995	0.130219766683995	low:low
chr2R	12454751	12458250	Appearing	0.443715684558382	0.39673619839381	0.159763833976575	0.216912579024118	0.216912579024118	0.192357141373284	0.142750509327534	0.192357141373284	0.33284971794335	0.0933655125726239	0.33284971794335	low:low
chr2R	12972751	12976250	Appearing	0.80435278965941	0.784106340602291	0.12869670865239	0.176987437953073	0.176987437953073	0.163360130196924	0.309337461245034	0.309337461245034	0.13977323641845	0.148193395695776	0.148193395695776	low:low
chr2R	13042751	13046250	Appearing	171242408432391	157709973216024	0.00151917287689312	0.284377726129916	0.284377726129916	0.113456311450198	0.417574267551194	0.417574267551194	0.0118232868369347	0.033925580736957	0.033925580736957	low:low
chr2R	13354251	13357750	Appearing	100808054067012	0.938101539072416	128353265973532	11681937796543	128353265973532	0.27518371543335	0.885340379263623	0.885340379263623	0.964277943016416	12122183516	12122183516	high:high
chr2R	13798751	13802250	Appearing	169630015775737	155984397096069	0.160844650235035	0.262290450229499	0.262290450229499	0.277919269267019	0.179143003910019	0.277919269267019	0.0742280418625038	0.0371639192764535	0.0742280418625038	low:low
chr2R	14068251	14071750	Appearing	205941909769479	195849438544804	154170433328865	18124856536046	18124856536046	0.652772249941897	0.712356320635239	0.712356320635239	104267275155074	0.980338107118048	104267275155074	high:high
chr2R	14173251	14176750	Appearing	204756622142995	212434743515598	0.268396607974843	0.420481834740193	0.420481834740193	0.571682920619322	0.270215402172064	0.571682920619322	0.709695813787024	0.426310929728534	0.709695813787024	high:low/low:high
chr2R	14229251	14232750	Appearing	0.859559213679516	0.630224437985191	149562224074304	176292861764228	176292861764228	0.367716707887656	0.340572424139264	0.367716707887656	0.307139564754915	0.293217091429589	0.307139564754915	high:low/low:high
chr2R	14988751	14992250	Appearing	0.39931198057944	0.417365797935769	0.0368274555863679	0.19012399099129	0.19012399099129	0.235909297546808	0.174828446299062	0.235909297546808	-0.0230065386860587	0.0237178926240129	0.0237178926240129	low:low
chr2R	15044751	15048250	Appearing	121585872710027	129299485398702	0.0853656763330417	0.111568201962184	0.111568201962184	0.243082983199133	0.256222288503706	0.256222288503706	0.173391730325192	0.0428036250971485	0.173391730325192	low:low
chr2R	15048251	15051750	Appearing	123131743063058	132478803942737	0.953267487834249	0.777255423158632	0.953267487834249	0.36614716772896	0.299948336709893	0.36614716772896	0.36471737641761	0.239380013288214	0.36471737641761	high:low/low:high
chr2R	15114751	15118250	Appearing	0.83271936066807	0.860204589750762	0.329601761882208	0.531183898051069	0.531183898051069	0.665632678067475	0.450580021639716	0.665632678067475	0.92736023195963	0.991477174841098	0.991477174841098	high:high
chr2R	15195251	15198750	Appearing	15573724371081	168641150595575	0.266587057947621	0.287912464757073	0.287912464757073	0.850292563675167	0.531826611984893	0.850292563675167	0.87415882766976	0.715263565414341	0.87415882766976	high:low/low:high
chr2R	15489251	15492750	Appearing	0.554645277098358	0.553519627415119	0.0749664868310906	0.166491280735183	0.166491280735183	0.239368287750669	0.12716433589464	0.239368287750669	0.0620854598401316	0.129624367150306	0.129624367150306	low:low
chr2R	15597751	15601250	Appearing	0.630057988740643	0.600669895244313	-0.0125221956809966	0.0941018943768908	0.0941018943768908	0.156806498743631	0.295105003533806	0.295105003533806	0.00809915120948849	0.0834143131079844	0.0834143131079844	low:low
chr2R	15615251	15618750	Appearing	0.399386156085407	0.355516008983826	0	0	0	0	0	0	0	0	0	low:low
chr2R	15653751	15657250	Appearing	130179124964072	116962671673571	-0.0363011379049429	0.121033435030365	0.121033435030365	0.0372484900069656	0.287810492555075	0.287810492555075	-0.068629980241658	-0.00677362177950037	-0.00677362177950037	low:low
chr2R	15828751	15832250	Appearing	127531467685757	118223954352458	0.049003293070126	0.150398699651629	0.150398699651629	150605884363171	186169380848205	186169380848205	0.103960250379303	0.0973894888626436	0.103960250379303	high:low/low:high
chr2R	15853251	15856750	Appearing	128709947168574	128944477368041	0.103414544937533	0.061549324146831	0.103414544937533	0.130704412807259	0.117540664743053	0.130704412807259	-0.00621233253366166	0.125763978338549	0.125763978338549	low:low
chr2R	15856751	15860250	Appearing	127160394934613	132513212170333	0.0438913663866289	0.276121433758676	0.276121433758676	0.0269387490153748	0.403610660415479	0.403610660415479	0.0399526965664009	0.0891772540343838	0.0891772540343838	low:low
chr2R	15884751	15888250	Appearing	133976421014806	130003748255671	0.152323793095069	0.201314440446697	0.201314440446697	105591745930353	10904298227119	10904298227119	0.0821231337342286	0.11097957530837	0.11097957530837	high:low/low:high
chr2R	15986251	15989750	Appearing	149857258562639	156606123652443	0.101826557194137	0.127219878633067	0.127219878633067	0.210732802250476	0.252411829623832	0.252411829623832	0.113558688390595	0.000534745385546547	0.113558688390595	low:low
chr2R	16014251	16017750	Appearing	171453244084968	16384546030249	0.0642095588111042	0.158405000626798	0.158405000626798	0.0933577853344897	0.303741644467771	0.303741644467771	0.0136807963058464	0.0605918872761887	0.0605918872761887	low:low
chr2R	16038751	16042250	Appearing	150848076299463	161269572617099	0.0215932679402957	0.115435533966516	0.115435533966516	0.101504846012176	0.316400741042373	0.316400741042373	0.0344648380738493	0.0529243884924884	0.0529243884924884	low:low
chr2R	16329251	16332750	Appearing	154429240325097	159020202457668	0.0672344879589487	0.0127395582484795	0.0672344879589487	0.26377020017618	0.177016134478241	0.26377020017618	-0.0339119474494047	0.00689028937706569	0.00689028937706569	low:low
chr2R	16343251	16346750	Appearing	157181307539837	172271335483641	0.0524068942584042	0.0984943583833659	0.0984943583833659	0.00348873843445887	0.195921931000384	0.195921931000384	0.0109281429266322	0.0821413463904216	0.0821413463904216	low:low
chr2R	16490251	16493750	Appearing	0.599690705953477	0.672207258039789	0.125285431755557	0.157367115894493	0.157367115894493	12554685192386	11698694365164	12554685192386	0.25909051843121	0.375152067267042	0.375152067267042	high:low/low:high
chr2R	16665251	16668750	Appearing	112830307332908	109557109400955	0.0596530901487891	-0.0196882782124222	0.0596530901487891	0.0713172317886552	0.446871964544201	0.446871964544201	-0.0470901427489828	-0.0473531118405394	-0.0470901427489828	low:low
chr2R	17025751	17029250	Appearing	0.498376504463694	0.479184943164614	0.304379958595171	0.613048476620098	0.613048476620098	0.341807265950556	0.400225257800879	0.400225257800879	0.642942522732529	0.549468313550719	0.642942522732529	high:high
chr2R	17067751	17071250	Appearing	0.805404243249429	0.886242899098295	145412629309734	189933451867257	189933451867257	0.78653667307632	0.628522724099541	0.78653667307632	0.961210114111169	114700117086057	114700117086057	high:high
chr2R	17263751	17267250	Appearing	151502961556176	147767292623802	0.577377434047747	0.631520538901842	0.631520538901842	0.665023307394256	0.507053431025057	0.665023307394256	0.0898514750897806	0.174546847087728	0.174546847087728	high:high
chr2R	17270751	17274250	Appearing	213466458455694	191044277146411	110566413117375	0.64382323258694	110566413117375	0.90862248702436	0.809050327207206	0.90862248702436	0.991172906318822	0.886475805049297	0.991172906318822	high:high
chr2R	17354751	17358250	Appearing	0.452597299905835	0.478304810934233	0.0564847221495891	0.13800938768062	0.13800938768062	0.117549122944969	0.419790334167123	0.419790334167123	0.0463872816148699	0.087381174386291	0.087381174386291	low:low
chr2R	17368751	17372250	Appearing	0.546157460200691	0.513249279478011	0.435464775035203	0.614943941908701	0.614943941908701	0.728745833181523	115170374160788	115170374160788	111378597194833	122579922281591	122579922281591	high:high
chr2R	17652251	17655750	Appearing	198658532136998	185931462060315	0.106504347120709	0.138494125576742	0.138494125576742	0.180422824149014	0.132641320972206	0.180422824149014	0.0245393660343622	-0.00799442590719678	0.0245393660343622	low:low
chr2R	17690751	17694250	Appearing	100908445359133	104336074494441	0.038804001732937	0.107740386107506	0.107740386107506	0.055868678124019	0.43131650739994	0.43131650739994	0.0065627061144065	0.100353151032617	0.100353151032617	low:low
chr2R	17928751	17932250	Appearing	0.449396593038055	0.638675295323887	0.068025977820906	0.292151838514534	0.292151838514534	0.120680233238927	0.724359588103063	0.724359588103063	0.0875177142679993	0.141494880346275	0.141494880346275	high:low/low:high
chr2R	17949751	17953250	Appearing	0.840395616180364	0.825153319631551	0.0963854957757156	0.18381271286392	0.18381271286392	0.222450335943103	0.309227780852435	0.309227780852435	0.198098032282263	0.260881849073623	0.260881849073623	low:low
chr2R	18250751	18254250	Appearing	0.748565714749452	0.921225771328543	0.0635506677485248	0.0913739325618763	0.0913739325618763	0.0906397942125688	0.121695048818704	0.121695048818704	0.00335320780168821	0.0894924136997646	0.0894924136997646	low:low
chr2R	18296251	18299750	Appearing	143894965033403	143087499044387	117400087320515	121759814728179	121759814728179	0.508063493793702	0.256426808728235	0.508063493793702	107232586876187	0.93442709322121	107232586876187	high:high
chr2R	18352251	18355750	Appearing	103495028483885	106006566618817	0.0854986346248881	0.170073029248256	0.170073029248256	0.26347491101526	0.259183429130864	0.26347491101526	0.0466479622662164	0.0137047179523197	0.0466479622662164	low:low
chr2R	18450251	18453750	Appearing	0.521683552732919	0.536480373627546	0.0694370504270566	0.198073577578196	0.198073577578196	0.164404104414507	0.4999014887517	0.4999014887517	0.194301196500954	0.290774026109239	0.290774026109239	low:low
[truncated: 2,900 more rows]
