# Supplementary material for: Global chromatin conformation differences in the Drosophila dosage compensated chromosome X
Source: Nat Commun. 2019 Nov 25;10:5355. doi: 10.1038/s41467-019-13350-8 (PMC6877619; doi:10.1038/s41467-019-13350-8)
Supplement: Supplementary file 6 — Supplementary Data 3 [file 41467_2019_13350_MOESM6_ESM.xlsx]

## Sheet: Sheet1
Supplementary Table 4
MSL binding site mid-points as defined by three alternative groups (column 4)
Chromsome	start	end	group
chrX	366390	366391	Kuroda.sites
chrX	546603	546604	Kuroda.sites
chrX	655425	655426	Kuroda.sites
chrX	691829	691830	Kuroda.sites
chrX	936445	936446	Kuroda.sites
chrX	1267881	1267882	Kuroda.sites
chrX	1356309	1356310	Kuroda.sites
chrX	1374493	1374494	Kuroda.sites
chrX	1587060	1587061	Kuroda.sites
chrX	1774480	1774481	Kuroda.sites
chrX	1786722	1786723	Kuroda.sites
chrX	1918163	1918164	Kuroda.sites
chrX	1955928	1955929	Kuroda.sites
chrX	2072201	2072202	Kuroda.sites
chrX	2125312	2125313	Kuroda.sites
chrX	2236530	2236531	Kuroda.sites
chrX	2339621	2339622	Kuroda.sites
chrX	2492710	2492711	Kuroda.sites
chrX	2520597	2520598	Kuroda.sites
chrX	2628439	2628440	Kuroda.sites
chrX	3375765	3375766	Kuroda.sites
chrX	3694068	3694069	Kuroda.sites
chrX	3684985	3684986	Kuroda.sites
chrX	3753268	3753269	Kuroda.sites
chrX	3843793	3843794	Kuroda.sites
chrX	4020713	4020714	Kuroda.sites
chrX	4438063	4438064	Kuroda.sites
chrX	4578089	4578090	Kuroda.sites
chrX	4598677	4598678	Kuroda.sites
chrX	4969274	4969275	Kuroda.sites
chrX	5308545	5308546	Kuroda.sites
chrX	5563745	5563746	Kuroda.sites
chrX	5653268	5653269	Kuroda.sites
chrX	5681510	5681511	Kuroda.sites
chrX	5804451	5804452	Kuroda.sites
chrX	5976245	5976246	Kuroda.sites
chrX	6122783	6122784	Kuroda.sites
chrX	6125383	6125384	Kuroda.sites
chrX	6172809	6172810	Kuroda.sites
chrX	6264168	6264169	Kuroda.sites
chrX	6431763	6431764	Kuroda.sites
chrX	6563384	6563385	Kuroda.sites
chrX	6705400	6705401	Kuroda.sites
chrX	7181094	7181095	Kuroda.sites
chrX	7213876	7213877	Kuroda.sites
chrX	7618472	7618473	Kuroda.sites
chrX	7790451	7790452	Kuroda.sites
chrX	7942825	7942826	Kuroda.sites
chrX	7981841	7981842	Kuroda.sites
chrX	8028174	8028175	Kuroda.sites
chrX	8142104	8142105	Kuroda.sites
chrX	8297145	8297146	Kuroda.sites
chrX	8582587	8582588	Kuroda.sites
chrX	8799008	8799009	Kuroda.sites
chrX	9038744	9038745	Kuroda.sites
chrX	9224784	9224785	Kuroda.sites
chrX	9446480	9446481	Kuroda.sites
chrX	9578393	9578394	Kuroda.sites
chrX	9769835	9769836	Kuroda.sites
chrX	9966323	9966324	Kuroda.sites
chrX	10118520	10118521	Kuroda.sites
chrX	10276207	10276208	Kuroda.sites
chrX	10357313	10357314	Kuroda.sites
chrX	10367323	10367324	Kuroda.sites
chrX	10665610	10665611	Kuroda.sites
chrX	10745605	10745606	Kuroda.sites
chrX	10758754	10758755	Kuroda.sites
chrX	10815961	10815962	Kuroda.sites
chrX	11038326	11038327	Kuroda.sites
chrX	11057400	11057401	Kuroda.sites
chrX	11290632	11290633	Kuroda.sites
chrX	11293774	11293775	Kuroda.sites
chrX	11472953	11472954	Kuroda.sites
chrX	11595401	11595402	Kuroda.sites
chrX	11616668	11616669	Kuroda.sites
chrX	11722160	11722161	Kuroda.sites
chrX	11758511	11758512	Kuroda.sites
chrX	11904033	11904034	Kuroda.sites
chrX	12542747	12542748	Kuroda.sites
chrX	12604385	12604386	Kuroda.sites
chrX	12609483	12609484	Kuroda.sites
chrX	12646261	12646262	Kuroda.sites
chrX	12653827	12653828	Kuroda.sites
chrX	12804471	12804472	Kuroda.sites
chrX	13093353	13093354	Kuroda.sites
chrX	13157101	13157102	Kuroda.sites
chrX	13234896	13234897	Kuroda.sites
chrX	13283549	13283550	Kuroda.sites
chrX	13314325	13314326	Kuroda.sites
chrX	13630255	13630256	Kuroda.sites
chrX	13664247	13664248	Kuroda.sites
chrX	13720782	13720783	Kuroda.sites
chrX	13889981	13889982	Kuroda.sites
chrX	13996764	13996765	Kuroda.sites
chrX	14010329	14010330	Kuroda.sites
chrX	14720985	14720986	Kuroda.sites
chrX	14944690	14944691	Kuroda.sites
chrX	14979863	14979864	Kuroda.sites
chrX	15477142	15477143	Kuroda.sites
chrX	15623738	15623739	Kuroda.sites
chrX	15693722	15693723	Kuroda.sites
chrX	15728080	15728081	Kuroda.sites
chrX	15754121	15754122	Kuroda.sites
chrX	15769177	15769178	Kuroda.sites
chrX	15889446	15889447	Kuroda.sites
chrX	16167399	16167400	Kuroda.sites
chrX	16203823	16203824	Kuroda.sites
chrX	16250181	16250182	Kuroda.sites
chrX	16455838	16455839	Kuroda.sites
chrX	16501012	16501013	Kuroda.sites
chrX	16621477	16621478	Kuroda.sites
chrX	16689604	16689605	Kuroda.sites
chrX	16775983	16775984	Kuroda.sites
chrX	16969751	16969752	Kuroda.sites
chrX	17030560	17030561	Kuroda.sites
chrX	17048415	17048416	Kuroda.sites
chrX	17178939	17178940	Kuroda.sites
chrX	17538938	17538939	Kuroda.sites
chrX	17547893	17547894	Kuroda.sites
chrX	17598986	17598987	Kuroda.sites
chrX	17714956	17714957	Kuroda.sites
chrX	17819963	17819964	Kuroda.sites
chrX	17987153	17987154	Kuroda.sites
chrX	17991993	17991994	Kuroda.sites
chrX	18268228	18268229	Kuroda.sites
chrX	18388748	18388749	Kuroda.sites
chrX	18547720	18547721	Kuroda.sites
chrX	18683463	18683464	Kuroda.sites
chrX	18742623	18742624	Kuroda.sites
chrX	18781253	18781254	Kuroda.sites
chrX	19089662	19089663	Kuroda.sites
chrX	19166379	19166380	Kuroda.sites
chrX	19383500	19383501	Kuroda.sites
chrX	19471825	19471826	Kuroda.sites
chrX	19518350	19518351	Kuroda.sites
chrX	19534337	19534338	Kuroda.sites
chrX	19582304	19582305	Kuroda.sites
chrX	19624437	19624438	Kuroda.sites
chrX	19635080	19635081	Kuroda.sites
chrX	19752914	19752915	Kuroda.sites
chrX	19917716	19917717	Kuroda.sites
chrX	20052603	20052604	Kuroda.sites
chrX	20102872	20102873	Kuroda.sites
chrX	20282194	20282195	Kuroda.sites
chrX	20920307	20920308	Kuroda.sites
chrX	21102348	21102349	Kuroda.sites
chrX	21187950	21187951	Kuroda.sites
chrX	21239454	21239455	Kuroda.sites
chrX	21869967	21869968	Kuroda.sites
chrX	21936497	21936498	Kuroda.sites
chrX	366874	366875	Becker.sites
chrX	548875	548876	Becker.sites
chrX	656175	656176	Becker.sites
chrX	937275	937276	Becker.sites
chrX	1112775	1112776	Becker.sites
chrX	1375925	1375926	Becker.sites
chrX	1587140	1587141	Becker.sites
chrX	1774740	1774741	Becker.sites
chrX	1793790	1793791	Becker.sites
chrX	1802390	1802391	Becker.sites
chrX	1935690	1935691	Becker.sites
chrX	1956590	1956591	Becker.sites
chrX	2015990	2015991	Becker.sites
chrX	2043940	2043941	Becker.sites
chrX	2073390	2073391	Becker.sites
chrX	2237490	2237491	Becker.sites
chrX	2340440	2340441	Becker.sites
chrX	2503040	2503041	Becker.sites
chrX	2521040	2521041	Becker.sites
chrX	2613290	2613291	Becker.sites
chrX	2626340	2626341	Becker.sites
chrX	2628340	2628341	Becker.sites
chrX	3685209	3685210	Becker.sites
chrX	3694559	3694560	Becker.sites
chrX	3755259	3755260	Becker.sites
chrX	4021809	4021810	Becker.sites
chrX	4578659	4578660	Becker.sites
chrX	4582109	4582110	Becker.sites
chrX	4596809	4596810	Becker.sites
chrX	4599009	4599010	Becker.sites
chrX	5223259	5223260	Becker.sites
chrX	5511309	5511310	Becker.sites
chrX	5583959	5583960	Becker.sites
chrX	5654110	5654111	Becker.sites
chrX	5682810	5682811	Becker.sites
chrX	5806710	5806711	Becker.sites
chrX	5977460	5977461	Becker.sites
chrX	6705660	6705661	Becker.sites
chrX	7181310	7181311	Becker.sites
chrX	7215110	7215111	Becker.sites
chrX	7619360	7619361	Becker.sites
chrX	7790610	7790611	Becker.sites
chrX	7943610	7943611	Becker.sites
chrX	7958160	7958161	Becker.sites
chrX	8142610	8142611	Becker.sites
chrX	8455110	8455111	Becker.sites
chrX	8583510	8583511	Becker.sites
chrX	8799710	8799711	Becker.sites
chrX	9039075	9039076	Becker.sites
chrX	9447525	9447526	Becker.sites
chrX	9467525	9467526	Becker.sites
chrX	9579825	9579826	Becker.sites
chrX	10119175	10119176	Becker.sites
chrX	10276475	10276476	Becker.sites
chrX	10357375	10357376	Becker.sites
chrX	10367928	10367929	Becker.sites
chrX	10370528	10370529	Becker.sites
chrX	10745228	10745229	Becker.sites
chrX	10746278	10746279	Becker.sites
chrX	11038828	11038829	Becker.sites
chrX	11058378	11058379	Becker.sites
chrX	11291678	11291679	Becker.sites
chrX	11351028	11351029	Becker.sites
chrX	11474028	11474029	Becker.sites
chrX	11597275	11597276	Becker.sites
chrX	11617275	11617276	Becker.sites
chrX	11686710	11686711	Becker.sites
chrX	11760259	11760260	Becker.sites
chrX	11905609	11905610	Becker.sites
chrX	11917409	11917410	Becker.sites
chrX	12610059	12610060	Becker.sites
chrX	12654909	12654910	Becker.sites
chrX	12804959	12804960	Becker.sites
chrX	12974759	12974760	Becker.sites
chrX	12984459	12984460	Becker.sites
chrX	13094809	13094810	Becker.sites
chrX	13191159	13191160	Becker.sites
chrX	13231909	13231910	Becker.sites
chrX	13235959	13235960	Becker.sites
chrX	13314959	13314960	Becker.sites
chrX	13630409	13630410	Becker.sites
chrX	13721109	13721110	Becker.sites
chrX	13890709	13890710	Becker.sites
chrX	14722509	14722510	Becker.sites
chrX	14946259	14946260	Becker.sites
chrX	14979459	14979460	Becker.sites
chrX	15379109	15379110	Becker.sites
chrX	15478059	15478060	Becker.sites
chrX	15625009	15625010	Becker.sites
chrX	15628209	15628210	Becker.sites
chrX	15694709	15694710	Becker.sites
chrX	15754609	15754610	Becker.sites
chrX	16168559	16168560	Becker.sites
chrX	16214459	16214460	Becker.sites
chrX	16493809	16493810	Becker.sites
chrX	16501709	16501710	Becker.sites
chrX	16504809	16504810	Becker.sites
chrX	16549109	16549110	Becker.sites
chrX	16692209	16692210	Becker.sites
chrX	17031609	17031610	Becker.sites
chrX	17049059	17049060	Becker.sites
chrX	17549509	17549510	Becker.sites
chrX	17714559	17714560	Becker.sites
chrX	17715309	17715310	Becker.sites
chrX	17716709	17716710	Becker.sites
chrX	17988759	17988760	Becker.sites
chrX	17992409	17992410	Becker.sites
chrX	18269059	18269060	Becker.sites
chrX	18270059	18270060	Becker.sites
chrX	18389759	18389760	Becker.sites
chrX	18548309	18548310	Becker.sites
chrX	18684359	18684360	Becker.sites
chrX	18743009	18743010	Becker.sites
chrX	18782509	18782510	Becker.sites
chrX	19384459	19384460	Becker.sites
chrX	19472909	19472910	Becker.sites
chrX	19518709	19518710	Becker.sites
chrX	19534859	19534860	Becker.sites
chrX	19635509	19635510	Becker.sites
chrX	19918759	19918760	Becker.sites
chrX	20107364	20107365	Becker.sites
chrX	20282664	20282665	Becker.sites
chrX	20901564	20901565	Becker.sites
chrX	20921314	20921315	Becker.sites
chrX	20924064	20924065	Becker.sites
chrX	21189364	21189365	Becker.sites
chrX	21194914	21194915	Becker.sites
chrX	21239664	21239665	Becker.sites
chrX	21240664	21240665	Becker.sites
chrX	21863200	21863201	Becker.sites
chrX	147841	147842	Akhtar.sites
chrX	366894	366895	Akhtar.sites
chrX	517100	517101	Akhtar.sites
chrX	548547	548548	Akhtar.sites
chrX	656427	656428	Akhtar.sites
chrX	692287	692288	Akhtar.sites
chrX	818016	818017	Akhtar.sites
chrX	937135	937136	Akhtar.sites
chrX	1112721	1112722	Akhtar.sites
chrX	1268823	1268824	Akhtar.sites
chrX	1356647	1356648	Akhtar.sites
chrX	1375009	1375010	Akhtar.sites
chrX	1375616	1375617	Akhtar.sites
chrX	1409093	1409094	Akhtar.sites
chrX	1588015	1588016	Akhtar.sites
chrX	1679121	1679122	Akhtar.sites
chrX	1754043	1754044	Akhtar.sites
chrX	1775025	1775026	Akhtar.sites
chrX	1787755	1787756	Akhtar.sites
chrX	1798236	1798237	Akhtar.sites
chrX	1819545	1819546	Akhtar.sites
chrX	1918989	1918990	Akhtar.sites
chrX	1956476	1956477	Akhtar.sites
chrX	1972291	1972292	Akhtar.sites
chrX	2007235	2007236	Akhtar.sites
chrX	2015927	2015928	Akhtar.sites
chrX	2044335	2044336	Akhtar.sites
chrX	2050114	2050115	Akhtar.sites
chrX	2072937	2072938	Akhtar.sites
chrX	2126007	2126008	Akhtar.sites
chrX	2162302	2162303	Akhtar.sites
chrX	2237610	2237611	Akhtar.sites
chrX	2340287	2340288	Akhtar.sites
chrX	2493295	2493296	Akhtar.sites
chrX	2503119	2503120	Akhtar.sites
chrX	2520611	2520612	Akhtar.sites
chrX	2521079	2521080	Akhtar.sites
chrX	2613112	2613113	Akhtar.sites
chrX	2628624	2628625	Akhtar.sites
chrX	3382405	3382406	Akhtar.sites
chrX	3593688	3593689	Akhtar.sites
chrX	3596515	3596516	Akhtar.sites
chrX	3755342	3755343	Akhtar.sites
chrX	3848197	3848198	Akhtar.sites
chrX	4021813	4021814	Akhtar.sites
chrX	4255826	4255827	Akhtar.sites
chrX	4439148	4439149	Akhtar.sites
chrX	4550476	4550477	Akhtar.sites
chrX	4578569	4578570	Akhtar.sites
chrX	4599411	4599412	Akhtar.sites
chrX	4808798	4808799	Akhtar.sites
chrX	4821611	4821612	Akhtar.sites
chrX	4970023	4970024	Akhtar.sites
chrX	4978016	4978017	Akhtar.sites
chrX	5222142	5222143	Akhtar.sites
chrX	5309299	5309300	Akhtar.sites
chrX	5510824	5510825	Akhtar.sites
chrX	5564051	5564052	Akhtar.sites
chrX	5653868	5653869	Akhtar.sites
chrX	5682922	5682923	Akhtar.sites
chrX	5771930	5771931	Akhtar.sites
chrX	5798502	5798503	Akhtar.sites
chrX	5806326	5806327	Akhtar.sites
chrX	5977273	5977274	Akhtar.sites
chrX	6126024	6126025	Akhtar.sites
chrX	6134445	6134446	Akhtar.sites
chrX	6151669	6151670	Akhtar.sites
chrX	6173267	6173268	Akhtar.sites
chrX	6186733	6186734	Akhtar.sites
chrX	6264988	6264989	Akhtar.sites
chrX	6430868	6430869	Akhtar.sites
chrX	6431939	6431940	Akhtar.sites
chrX	6563223	6563224	Akhtar.sites
chrX	6564027	6564028	Akhtar.sites
chrX	6564556	6564557	Akhtar.sites
chrX	6706225	6706226	Akhtar.sites
chrX	7182299	7182300	Akhtar.sites
chrX	7215058	7215059	Akhtar.sites
chrX	7579809	7579810	Akhtar.sites
chrX	7619175	7619176	Akhtar.sites
chrX	7790871	7790872	Akhtar.sites
chrX	7853567	7853568	Akhtar.sites
chrX	7855149	7855150	Akhtar.sites
chrX	7943488	7943489	Akhtar.sites
chrX	7957632	7957633	Akhtar.sites
chrX	7981966	7981967	Akhtar.sites
chrX	8029109	8029110	Akhtar.sites
chrX	8061770	8061771	Akhtar.sites
chrX	8142575	8142576	Akhtar.sites
chrX	8298405	8298406	Akhtar.sites
chrX	8325193	8325194	Akhtar.sites
chrX	8455026	8455027	Akhtar.sites
chrX	8499144	8499145	Akhtar.sites
chrX	8583329	8583330	Akhtar.sites
chrX	8610942	8610943	Akhtar.sites
chrX	8767924	8767925	Akhtar.sites
chrX	8799715	8799716	Akhtar.sites
chrX	8917584	8917585	Akhtar.sites
chrX	8988138	8988139	Akhtar.sites
chrX	9039015	9039016	Akhtar.sites
chrX	9068144	9068145	Akhtar.sites
chrX	9140025	9140026	Akhtar.sites
chrX	9149240	9149241	Akhtar.sites
chrX	9225795	9225796	Akhtar.sites
chrX	9447226	9447227	Akhtar.sites
chrX	9467556	9467557	Akhtar.sites
chrX	9517107	9517108	Akhtar.sites
chrX	9560674	9560675	Akhtar.sites
chrX	9561756	9561757	Akhtar.sites
chrX	9580748	9580749	Akhtar.sites
chrX	9675125	9675126	Akhtar.sites
chrX	9770580	9770581	Akhtar.sites
chrX	9966546	9966547	Akhtar.sites
chrX	10118902	10118903	Akhtar.sites
chrX	10276634	10276635	Akhtar.sites
chrX	10357577	10357578	Akhtar.sites
chrX	10370543	10370544	Akhtar.sites
chrX	10492208	10492209	Akhtar.sites
chrX	10654204	10654205	Akhtar.sites
chrX	10666042	10666043	Akhtar.sites
chrX	10684569	10684570	Akhtar.sites
chrX	10685793	10685794	Akhtar.sites
chrX	10745690	10745691	Akhtar.sites
chrX	10759817	10759818	Akhtar.sites
chrX	11039108	11039109	Akhtar.sites
chrX	11057456	11057457	Akhtar.sites
chrX	11058316	11058317	Akhtar.sites
chrX	11254868	11254869	Akhtar.sites
chrX	11291599	11291600	Akhtar.sites
chrX	11351058	11351059	Akhtar.sites
chrX	11474271	11474272	Akhtar.sites
chrX	11498389	11498390	Akhtar.sites
chrX	11597312	11597313	Akhtar.sites
chrX	11617352	11617353	Akhtar.sites
chrX	11690443	11690444	Akhtar.sites
chrX	11722833	11722834	Akhtar.sites
chrX	11725465	11725466	Akhtar.sites
chrX	11760355	11760356	Akhtar.sites
chrX	11787891	11787892	Akhtar.sites
chrX	11814957	11814958	Akhtar.sites
chrX	11904960	11904961	Akhtar.sites
chrX	11917273	11917274	Akhtar.sites
chrX	12353797	12353798	Akhtar.sites
chrX	12479335	12479336	Akhtar.sites
chrX	12496431	12496432	Akhtar.sites
chrX	12528159	12528160	Akhtar.sites
chrX	12543568	12543569	Akhtar.sites
chrX	12610126	12610127	Akhtar.sites
chrX	12805054	12805055	Akhtar.sites
chrX	12974647	12974648	Akhtar.sites
chrX	12984216	12984217	Akhtar.sites
chrX	13025221	13025222	Akhtar.sites
chrX	13095053	13095054	Akhtar.sites
chrX	13157515	13157516	Akhtar.sites
chrX	13187743	13187744	Akhtar.sites
chrX	13236132	13236133	Akhtar.sites
chrX	13275160	13275161	Akhtar.sites
chrX	13315207	13315208	Akhtar.sites
chrX	13513711	13513712	Akhtar.sites
chrX	13519156	13519157	Akhtar.sites
chrX	13558233	13558234	Akhtar.sites
chrX	13625240	13625241	Akhtar.sites
chrX	13630455	13630456	Akhtar.sites
chrX	13664854	13664855	Akhtar.sites
chrX	13699762	13699763	Akhtar.sites
chrX	13721056	13721057	Akhtar.sites
chrX	13721656	13721657	Akhtar.sites
chrX	13890946	13890947	Akhtar.sites
chrX	13998352	13998353	Akhtar.sites
chrX	14011481	14011482	Akhtar.sites
chrX	14126626	14126627	Akhtar.sites
chrX	14479145	14479146	Akhtar.sites
chrX	14722555	14722556	Akhtar.sites
chrX	14946216	14946217	Akhtar.sites
chrX	14980478	14980479	Akhtar.sites
chrX	15220133	15220134	Akhtar.sites
chrX	15341304	15341305	Akhtar.sites
chrX	15378876	15378877	Akhtar.sites
chrX	15478308	15478309	Akhtar.sites
chrX	15624776	15624777	Akhtar.sites
chrX	15636692	15636693	Akhtar.sites
chrX	15695032	15695033	Akhtar.sites
chrX	15728790	15728791	Akhtar.sites
chrX	15754639	15754640	Akhtar.sites
chrX	15769875	15769876	Akhtar.sites
chrX	15776847	15776848	Akhtar.sites
chrX	15821808	15821809	Akhtar.sites
chrX	15890636	15890637	Akhtar.sites
chrX	15975527	15975528	Akhtar.sites
chrX	16168198	16168199	Akhtar.sites
chrX	16184680	16184681	Akhtar.sites
chrX	16204060	16204061	Akhtar.sites
chrX	16250666	16250667	Akhtar.sites
chrX	16275885	16275886	Akhtar.sites
chrX	16337331	16337332	Akhtar.sites
chrX	16346232	16346233	Akhtar.sites
chrX	16442689	16442690	Akhtar.sites
chrX	16456482	16456483	Akhtar.sites
chrX	16457500	16457501	Akhtar.sites
chrX	16494065	16494066	Akhtar.sites
chrX	16502068	16502069	Akhtar.sites
chrX	16508664	16508665	Akhtar.sites
chrX	16547219	16547220	Akhtar.sites
chrX	16692412	16692413	Akhtar.sites
chrX	16776592	16776593	Akhtar.sites
chrX	16850658	16850659	Akhtar.sites
chrX	16970805	16970806	Akhtar.sites
chrX	17031456	17031457	Akhtar.sites
chrX	17048841	17048842	Akhtar.sites
chrX	17087223	17087224	Akhtar.sites
chrX	17179860	17179861	Akhtar.sites
chrX	17500399	17500400	Akhtar.sites
chrX	17539851	17539852	Akhtar.sites
chrX	17549618	17549619	Akhtar.sites
chrX	17600104	17600105	Akhtar.sites
chrX	17715761	17715762	Akhtar.sites
chrX	17742043	17742044	Akhtar.sites
chrX	17761928	17761929	Akhtar.sites
chrX	17820853	17820854	Akhtar.sites
chrX	17992566	17992567	Akhtar.sites
chrX	18268738	18268739	Akhtar.sites
chrX	18389703	18389704	Akhtar.sites
chrX	18530534	18530535	Akhtar.sites
chrX	18548549	18548550	Akhtar.sites
chrX	18684103	18684104	Akhtar.sites
chrX	18743237	18743238	Akhtar.sites
chrX	18782232	18782233	Akhtar.sites
chrX	19090432	19090433	Akhtar.sites
chrX	19158614	19158615	Akhtar.sites
chrX	19167160	19167161	Akhtar.sites
chrX	19384088	19384089	Akhtar.sites
chrX	19404486	19404487	Akhtar.sites
chrX	19463949	19463950	Akhtar.sites
chrX	19473287	19473288	Akhtar.sites
chrX	19518687	19518688	Akhtar.sites
chrX	19535125	19535126	Akhtar.sites
chrX	19583417	19583418	Akhtar.sites
chrX	19635680	19635681	Akhtar.sites
chrX	19753485	19753486	Akhtar.sites
chrX	19918709	19918710	Akhtar.sites
chrX	20053218	20053219	Akhtar.sites
chrX	20102098	20102099	Akhtar.sites
chrX	20102693	20102694	Akhtar.sites
chrX	20282846	20282847	Akhtar.sites
chrX	20341907	20341908	Akhtar.sites
chrX	20392974	20392975	Akhtar.sites
chrX	20901339	20901340	Akhtar.sites
chrX	20921226	20921227	Akhtar.sites
chrX	21103025	21103026	Akhtar.sites
chrX	21188877	21188878	Akhtar.sites
chrX	21199188	21199189	Akhtar.sites
chrX	21203568	21203569	Akhtar.sites
chrX	21240510	21240511	Akhtar.sites
chrX	21256414	21256415	Akhtar.sites
chrX	21870623	21870624	Akhtar.sites
chrX	21937509	21937510	Akhtar.sites
chrX	22410699	22410700	Akhtar.sites
