# Supplementary material for: Global chromatin conformation differences in the Drosophila dosage compensated chromosome X
Source: Nat Commun. 2019 Nov 25;10:5355. doi: 10.1038/s41467-019-13350-8 (PMC6877619; doi:10.1038/s41467-019-13350-8)
Supplement: Supplementary file 7 — Supplementary Data 4 [file 41467_2019_13350_MOESM7_ESM.xlsx]

## Sheet: Sheet1
Supplementary Table 5
CLAMP binding site mid-points grouped by their MSL binding specificity (Group A - MSL dependent binding, Group B - Partial dependence on MSL binding, Group C - Independent of MSL binding)
Chromosome	start	end	group
chrX	16531125	16531125	Group A
chrX	16189798	16189798	Group A
chrX	19557130	19557130	Group A
chrX	20924204	20924204	Group A
chrX	1793584	1793584	Group A
chrX	19415248	19415248	Group A
chrX	12377393	12377393	Group A
chrX	13500371	13500371	Group A
chrX	6151634	6151634	Group A
chrX	18411635	18411635	Group A
chrX	11028547	11028547	Group A
chrX	15478359	15478359	Group A
chrX	11690408	11690408	Group A
chrX	7579876	7579876	Group A
chrX	17987981	17987981	Group A
chrX	2340260	2340260	Group A
chrX	4439145	4439145	Group A
chrX	8917629	8917629	Group A
chrX	2628637	2628637	Group A
chrX	18530589	18530589	Group A
chrX	19404443	19404443	Group A
chrX	19167145	19167145	Group A
chrX	8988154	8988154	Group A
chrX	2125856	2125856	Group A
chrX	8768034	8768034	Group A
chrX	13664853	13664853	Group A
chrX	9770616	9770616	Group A
chrX	17600087	17600087	Group A
chrX	5806305	5806305	Group A
chrX	17741841	17741841	Group A
chrX	18389692	18389692	Group A
chrX	17311497	17311497	Group A
chrX	5998985	5998985	Group A
chrX	13625231	13625231	Group A
chrX	20341962	20341962	Group A
chrX	1956479	1956479	Group A
chrX	1798247	1798247	Group A
chrX	516945	516945	Group A
chrX	1918996	1918996	Group A
chrX	4970032	4970032	Group A
chrX	2502931	2502931	Group A
chrX	9068138	9068138	Group A
chrX	13513680	13513680	Group A
chrX	16346235	16346235	Group A
chrX	6126019	6126019	Group A
chrX	1754027	1754027	Group A
chrX	5614330	5614330	Group A
chrX	11787953	11787953	Group A
chrX	9225778	9225778	Group A
chrX	8061791	8061791	Group A
chrX	2162251	2162251	Group A
chrX	3596556	3596556	Group A
chrX	13721027	13721027	Group A
chrX	9447253	9447253	Group A
chrX	16207147	16207147	Group A
chrX	1356654	1356654	Group A
chrX	5309312	5309312	Group A
chrX	16204038	16204038	Group A
chrX	10118946	10118946	Group A
chrX	9566352	9566352	Group A
chrX	16508655	16508655	Group A
chrX	18548520	18548520	Group A
chrX	13187752	13187752	Group A
chrX	12604739	12604739	Group A
chrX	19464006	19464006	Group A
chrX	14946204	14946204	Group A
chrX	21203570	21203570	Group A
chrX	16547183	16547183	Group A
chrX	11057415	11057415	Group A
chrX	818026	818026	Group A
chrX	11617352	11617352	Group A
chrX	12974665	12974665	Group A
chrX	11351014	11351014	Group A
chrX	4821613	4821613	Group A
chrX	17992605	17992605	Group A
chrX	19518692	19518692	Group A
chrX	10276600	10276600	Group A
chrX	7619172	7619172	Group A
chrX	21870626	21870626	Group A
chrX	10745748	10745748	Group A
chrX	6186731	6186731	Group A
chrX	2072978	2072978	Group A
chrX	15624768	15624768	Group A
chrX	9039023	9039023	Group A
chrX	937160	937160	Group A
chrX	15890650	15890650	Group A
chrX	21188853	21188853	Group A
chrX	11297134	11297134	Group A
chrX	20392932	20392932	Group A
chrX	11905008	11905008	Group A
chrX	15220249	15220249	Group A
chrX	13998406	13998406	Group A
chrX	13630460	13630460	Group A
chrX	13095036	13095036	Group A
chrX	1409128	1409128	Group A
chrX	4599396	4599396	Group A
chrX	16776671	16776671	Group A
chrX	8461056	8461056	Group A
chrX	17031424	17031424	Group A
chrX	2613124	2613124	Group A
chrX	16168205	16168205	Group A
chrX	6706224	6706224	Group A
chrX	3848206	3848206	Group A
chrX	2521053	2521053	Group A
chrX	9251576	9251576	Group A
chrX	8029113	8029113	Group A
chrX	5564049	5564049	Group A
chrX	1679124	1679124	Group A
chrX	7790905	7790905	Group A
chrX	1245070	1245070	Group A
chrX	17761957	17761957	Group A
chrX	1112699	1112699	Group A
chrX	5977295	5977295	Group A
chrX	9675200	9675200	Group A
chrX	8142580	8142580	Group A
chrX	15636659	15636659	Group A
chrX	5653868	5653868	Group A
chrX	14479118	14479118	Group A
chrX	19753490	19753490	Group A
chrX	5222116	5222116	Group A
chrX	8583332	8583332	Group A
chrX	21937487	21937487	Group A
chrX	6431910	6431910	Group A
chrX	17549607	17549607	Group A
chrX	17087221	17087221	Group A
chrX	11498353	11498353	Group A
chrX	1972317	1972317	Group A
chrX	10492227	10492227	Group A
chrX	8298407	8298407	Group A
chrX	5682909	5682909	Group A
chrX	5510886	5510886	Group A
chrX	21256374	21256374	Group A
chrX	692277	692277	Group A
chrX	13157555	13157555	Group A
chrX	20901407	20901407	Group A
chrX	15728442	15728442	Group A
chrX	16442691	16442691	Group A
chrX	4526800	4526800	Group A
chrX	3382357	3382357	Group A
chrX	8610941	8610941	Group A
chrX	10684674	10684674	Group A
chrX	11595759	11595759	Group A
chrX	4021840	4021840	Group A
chrX	4808801	4808801	Group A
chrX	16337314	16337314	Group A
chrX	12206323	12206323	Group A
chrX	656386	656386	Group A
chrX	12496463	12496463	Group A
chrX	15975531	15975531	Group A
chrX	19090428	19090428	Group A
chrX	8499161	8499161	Group A
chrX	6134441	6134441	Group A
chrX	17048811	17048811	Group A
chrX	15341292	15341292	Group A
chrX	9517097	9517097	Group A
chrX	14126639	14126639	Group A
chrX	19583395	19583395	Group A
chrX	366919	366919	Group A
chrX	12479395	12479395	Group A
chrX	6612036	6612036	Group A
chrX	11760360	11760360	Group A
chrX	6265067	6265067	Group A
chrX	15695055	15695055	Group A
chrX	10654238	10654238	Group A
chrX	14722568	14722568	Group A
chrX	11917033	11917033	Group A
chrX	8444767	8444767	Group A
chrX	14011574	14011574	Group A
chrX	12214487	12214487	Group A
chrX	15769834	15769834	Group A
chrX	6585643	6585643	Group A
chrX	21199205	21199205	Group A
chrX	13769348	13769348	Group A
chrX	5320489	5320489	Group A
chrX	12353754	12353754	Group A
chrX	16275886	16275886	Group A
chrX	7943529	7943529	Group B
chrX	21240544	21240544	Group B
chrX	13558202	13558202	Group B
chrX	15239554	15239554	Group B
chrX	11039116	11039116	Group B
chrX	1375633	1375633	Group B
chrX	9966601	9966601	Group B
chrX	18268774	18268774	Group B
chrX	3755452	3755452	Group B
chrX	16692394	16692394	Group B
chrX	20282867	20282867	Group B
chrX	10357608	10357608	Group B
chrX	11583853	11583853	Group B
chrX	7957620	7957620	Group B
chrX	13699763	13699763	Group B
chrX	11474270	11474270	Group B
chrX	18782227	18782227	Group B
chrX	13890982	13890982	Group B
chrX	12490812	12490812	Group B
chrX	19918722	19918722	Group B
chrX	12528206	12528206	Group B
chrX	11722824	11722824	Group B
chrX	13315226	13315226	Group B
chrX	10759843	10759843	Group B
chrX	1268824	1268824	Group B
chrX	1775057	1775057	Group B
chrX	12544973	12544973	Group B
chrX	20921199	20921199	Group B
chrX	11291584	11291584	Group B
chrX	13235886	13235886	Group B
chrX	21863247	21863247	Group B
chrX	9482786	9482786	Group B
chrX	20102680	20102680	Group B
chrX	1588018	1588018	Group B
chrX	17179865	17179865	Group B
chrX	7853577	7853577	Group B
chrX	2044303	2044303	Group B
chrX	6564053	6564053	Group B
chrX	12805027	12805027	Group B
chrX	17500395	17500395	Group B
chrX	2007316	2007316	Group B
chrX	19635374	19635374	Group B
chrX	18743223	18743223	Group B
chrX	3844633	3844633	Group B
chrX	15378849	15378849	Group B
chrX	15754707	15754707	Group C
chrX	20053190	20053190	Group C
chrX	2050053	2050053	Group C
chrX	4578482	4578482	Group C
chrX	10368421	10368421	Group C
chrX	12610103	12610103	Group C
chrX	9580787	9580787	Group C
chrX	15347509	15347509	Group C
chrX	6428355	6428355	Group C
chrX	16453649	16453649	Group C
chrX	19577128	19577128	Group C
chrX	4255657	4255657	Group C
chrX	21941976	21941976	Group C
chrX	7215106	7215106	Group C
chrX	5312777	5312777	Group C
chrX	19158615	19158615	Group C
chrX	16577602	16577602	Group C
chrX	19535151	19535151	Group C
chrX	7596699	7596699	Group C
chrX	12984221	12984221	Group C
chrX	11604628	11604628	Group C
chrX	548347	548347	Group C
chrX	2015893	2015893	Group C
chrX	17715734	17715734	Group C
chrX	8455008	8455008	Group C
chrX	6173582	6173582	Group C
chrX	9149249	9149249	Group C
chrX	12654565	12654565	Group C
chrX	15603959	15603959	Group C
chrX	16505052	16505052	Group C
chrX	13724162	13724162	Group C
chrX	1787736	1787736	Group C
chrX	16493991	16493991	Group C
chrX	21103032	21103032	Group C
chrX	14980466	14980466	Group C
chrX	16502037	16502037	Group C
chrX	9560654	9560654	Group C
chrX	8799773	8799773	Group C
chrX	19473298	19473298	Group C
chrX	2237633	2237633	Group C
chrX	16970798	16970798	Group C
chrX	2690580	2690580	Group C
chrX	18684116	18684116	Group C
