# Supplementary material for: Global chromatin conformation differences in the Drosophila dosage compensated chromosome X
Source: Nat Commun. 2019 Nov 25;10:5355. doi: 10.1038/s41467-019-13350-8 (PMC6877619; doi:10.1038/s41467-019-13350-8)
Supplement: Supplementary file 8 — Supplementary Data 5 [file 41467_2019_13350_MOESM8_ESM.xlsx]

## Sheet: Ramirez-et-al-2015-probes
Supplementary Table 6
4C-seq probes from Schauer et al., 2017 and Ramiréz et al., 2015 with their corresponding GEO IDs. Only the used GEO IDs are listed here. 4C seq probes originating from each study are listed in separated sheets
seqnames	start	end	truseq	sample	replicate	GEO
chrX	11617040	11617416	4	Kc	1	GSM1575625
chrX	10492014	10492351	5	Kc	1	GSM1575626
chrX	4549789	4550088	6	Kc	1	GSM1575612
chrX	15975264	15975866	9	Kc	1	GSM1575627
chrX	14723838	14724109	10	Kc	1	GSM1575613
chrX	9566192	9566734	11	Kc	1	GSM1575609
chrX	16507391	16507937	12	Kc	1	GSM1575614
chrX	11473755	11474214	13	Kc	1	GSM1575607
chrX	14945696	14946316	15	Kc	1	GSM1575616
chrX	12804785	12805146	16	Kc	1	GSM1575617
chrX	14978839	14979363	19	Kc	1	GSM1575619
chrX	20106053	20106507	20	Kc	1	GSM1575610
chrX	19634873	19635245	21	Kc	1	GSM1575620
chrX	18684153	18684665	22	Kc	1	GSM1575621
chrX	11583467	11583972	23	Kc	1	GSM1575622
chrX	11498459	11498776	25	Kc	1	GSM1575623
chrX	8988141	8988577	27	Kc	1	GSM1575624
chrX	11617040	11617416	4	Kc	2	GSM1575642
chrX	10492014	10492351	5	Kc	2	GSM1575643
chrX	4549789	4550088	6	Kc	2	GSM1575644
chrX	15975264	15975866	9	Kc	2	GSM1575645
chrX	14723838	14724109	10	Kc	2	GSM1575628
chrX	9566192	9566734	11	Kc	2	GSM1575629
chrX	16507391	16507937	12	Kc	2	GSM1575630
chrX	11473755	11474214	13	Kc	2	GSM1575608
chrX	14945696	14946316	15	Kc	2	GSM1575632
chrX	12804785	12805146	16	Kc	2	GSM1575633
chrX	14978839	14979363	19	Kc	2	GSM1575635
chrX	20106053	20106507	20	Kc	2	GSM1575636
chrX	19634873	19635245	21	Kc	2	GSM1575637
chrX	18684153	18684665	22	Kc	2	GSM1575638
chrX	11583467	11583972	23	Kc	2	GSM1575639
chrX	11498459	11498776	25	Kc	2	GSM1575640
chrX	8988141	8988577	27	Kc	2	GSM1575641
chrX	11617040	11617416	4	S2	1	GSM1575660
chrX	10492014	10492351	5	S2	1	GSM1575661
chrX	4549789	4550088	6	S2	1	GSM1575662
chrX	15975264	15975866	9	S2	1	GSM1575663
chrX	14723838	14724109	10	S2	1	GSM1575646
chrX	9566192	9566734	11	S2	1	GSM1575647
chrX	16507391	16507937	12	S2	1	GSM1575648
chrX	11473755	11474214	13	S2	1	GSM1575649
chrX	14945696	14946316	15	S2	1	GSM1575651
chrX	12804785	12805146	16	S2	1	GSM1575652
chrX	14978839	14979363	19	S2	1	GSM1575654
chrX	20106053	20106507	20	S2	1	GSM1575611
chrX	19634873	19635245	21	S2	1	GSM1575655
chrX	18684153	18684665	22	S2	1	GSM1575656
chrX	11583467	11583972	23	S2	1	GSM1575657
chrX	11498459	11498776	25	S2	1	GSM1575658
chrX	8988141	8988577	27	S2	1	GSM1575659
chrX	11617040	11617416	4	S2	2	GSM1575679
chrX	10492014	10492351	5	S2	2	GSM1575680
chrX	4549789	4550088	6	S2	2	GSM1575678
chrX	15975264	15975866	9	S2	2	GSM1575682
chrX	14723838	14724109	10	S2	2	GSM1575664
chrX	9566192	9566734	11	S2	2	GSM1575665
chrX	16507391	16507937	12	S2	2	GSM1575666
chrX	11473755	11474214	13	S2	2	GSM1575667
chrX	14945696	14946316	15	S2	2	GSM1575673
chrX	12804785	12805146	16	S2	2	GSM1575675
chrX	14978839	14979363	19	S2	2	GSM1575670
chrX	20106053	20106507	20	S2	2	GSM1575671
chrX	19634873	19635245	21	S2	2	GSM1575672
chrX	18684153	18684665	22	S2	2	GSM1575676
chrX	11583467	11583972	23	S2	2	GSM1575677
chrX	11498459	11498776	25	S2	2	GSM1575681
chrX	8988141	8988577	27	S2	2	GSM1575674

## Sheet: Schauer-et-al-2017-probes
seqnames	start	end	sample	replicate	GEO
chrX	548695	550836	S2.GFP	1	GSM2469426
chrX	3756095	3756668	S2.GFP	1	GSM2469427
chrX	11469762	11470331	S2.GFP	1	GSM2469428
chrX	12539263	12540191	S2.GFP	1	GSM2469429
chrX	12655272	12656192	S2.GFP	1	GSM2469431
chrX	12803063	12804329	S2.GFP	1	GSM2469432
chrX	14720365	14721388	S2.GFP	1	GSM2469433
chrX	15757793	15758687	S2.GFP	1	GSM2469434
chrX	16498094	16498970	S2.GFP	1	GSM2469435
chrX	17713900	17715342	S2.GFP	1	GSM2469436
chrX	19920786	19922019	S2.GFP	1	GSM2469437
chrX	548695	550836	S2.GFP	2	GSM2469438
chrX	3756095	3756668	S2.GFP	2	GSM2469439
chrX	11469762	11470331	S2.GFP	2	GSM2469440
chrX	12539263	12540191	S2.GFP	2	GSM2469441
chrX	12655272	12656192	S2.GFP	2	GSM2469443
chrX	12803063	12804329	S2.GFP	2	GSM2469444
chrX	14720365	14721388	S2.GFP	2	GSM2469445
chrX	15757793	15758687	S2.GFP	2	GSM2469446
chrX	16498094	16498970	S2.GFP	2	GSM2469447
chrX	17713900	17715342	S2.GFP	2	GSM2469448
chrX	19920786	19922019	S2.GFP	2	GSM2469449
chrX	548695	550836	S2.MSL2	1	GSM2469450
chrX	12539263	12540191	S2.MSL2	1	GSM2469451
chrX	12655272	12656192	S2.MSL2	1	GSM2469452
chrX	12803063	12804329	S2.MSL2	1	GSM2469453
chrX	14720365	14721388	S2.MSL2	1	GSM2469454
chrX	15757793	15758687	S2.MSL2	1	GSM2469455
chrX	16498094	16498970	S2.MSL2	1	GSM2469456
chrX	17713900	17715342	S2.MSL2	1	GSM2469457
chrX	19920786	19922019	S2.MSL2	1	GSM2469458
chrX	548695	550836	S2.MSL2	2	GSM2469459
chrX	12539263	12540191	S2.MSL2	2	GSM2469460
chrX	12655272	12656192	S2.MSL2	2	GSM2469461
chrX	12803063	12804329	S2.MSL2	2	GSM2469462
chrX	14720365	14721388	S2.MSL2	2	GSM2469463
chrX	15757793	15758687	S2.MSL2	2	GSM2469464
chrX	16498094	16498970	S2.MSL2	2	GSM2469465
chrX	17713900	17715342	S2.MSL2	2	GSM2469466
chrX	19920786	19922019	S2.MSL2	2	GSM2469467
chrX	548695	550836	Kc.GFP	1	GSM2469468
chrX	3756095	3756668	Kc.GFP	1	GSM2469469
chrX	11469762	11470331	Kc.GFP	1	GSM2469470
chrX	12655272	12656192	Kc.GFP	1	GSM2469472
chrX	12803063	12804329	Kc.GFP	1	GSM2469473
chrX	14720365	14721388	Kc.GFP	1	GSM2469474
chrX	15757793	15758687	Kc.GFP	1	GSM2469475
chrX	16498094	16498970	Kc.GFP	1	GSM2469476
chrX	17713900	17715342	Kc.GFP	1	GSM2469477
chrX	19920786	19922019	Kc.GFP	1	GSM2469478
chrX	548695	550836	Kc.GFP	2	GSM2469479
chrX	3756095	3756668	Kc.GFP	2	GSM2469480
chrX	11469762	11470331	Kc.GFP	2	GSM2469481
chrX	12655272	12656192	Kc.GFP	2	GSM2469483
chrX	12803063	12804329	Kc.GFP	2	GSM2469484
chrX	14720365	14721388	Kc.GFP	2	GSM2469485
chrX	15757793	15758687	Kc.GFP	2	GSM2469486
chrX	16498094	16498970	Kc.GFP	2	GSM2469487
chrX	17713900	17715342	Kc.GFP	2	GSM2469488
chrX	19920786	19922019	Kc.GFP	2	GSM2469489
chrX	548695	550836	Kc.SXL	1	GSM2469490
chrX	12655272	12656192	Kc.SXL	1	GSM2469491
chrX	12803063	12804329	Kc.SXL	1	GSM2469492
chrX	14720365	14721388	Kc.SXL	1	GSM2469493
chrX	15757793	15758687	Kc.SXL	1	GSM2469494
chrX	16498094	16498970	Kc.SXL	1	GSM2469495
chrX	17713900	17715342	Kc.SXL	1	GSM2469496
chrX	19920786	19922019	Kc.SXL	1	GSM2469497
chrX	548695	550836	Kc.SXL	2	GSM2469498
chrX	12655272	12656192	Kc.SXL	2	GSM2469499
chrX	12803063	12804329	Kc.SXL	2	GSM2469500
chrX	14720365	14721388	Kc.SXL	2	GSM2469501
chrX	15757793	15758687	Kc.SXL	2	GSM2469502
chrX	16498094	16498970	Kc.SXL	2	GSM2469503
chrX	17713900	17715342	Kc.SXL	2	GSM2469504
chrX	19920786	19922019	Kc.SXL	2	GSM2469505
