# Supplementary material for: Global chromatin conformation differences in the Drosophila dosage compensated chromosome X
Source: Nat Commun. 2019 Nov 25;10:5355. doi: 10.1038/s41467-019-13350-8 (PMC6877619; doi:10.1038/s41467-019-13350-8)
Supplement: Supplementary file 9 — Supplementary Data 6 [file 41467_2019_13350_MOESM9_ESM.xlsx]

## Sheet: Table S3 Gene TSS definitions
Supplementary Table 7
Gene TSS for genes obtained from Zhang et al., 2010. Only those genes which were used are shown here.
seqnames	start	end	width	strand	region	gene_group
chr2L	16768579	16768579	1	+	TSS	high expression
chr2L	5242707	5242707	1	+	TSS	high expression
chr2L	13550141	13550141	1	+	TSS	high expression
chr2L	1177706	1177706	1	+	TSS	high expression
chr2L	1555159	1555159	1	+	TSS	high expression
chr2L	2226523	2226523	1	+	TSS	high expression
chr2L	3013501	3013501	1	+	TSS	high expression
chr2L	3663273	3663273	1	+	TSS	high expression
chr2L	4031379	4031379	1	+	TSS	high expression
chr2L	4694721	4694721	1	+	TSS	high expression
chr2L	11269727	11269727	1	+	TSS	high expression
chr2L	12448486	12448486	1	+	TSS	high expression
chr2L	12974322	12974322	1	+	TSS	high expression
chr2L	13079005	13079005	1	+	TSS	high expression
chr2L	13369193	13369193	1	+	TSS	high expression
chr2L	13496085	13496085	1	+	TSS	high expression
chr2L	13835567	13835567	1	+	TSS	high expression
chr2L	14263522	14263522	1	+	TSS	high expression
chr2L	14810788	14810788	1	+	TSS	high expression
chr2L	15061656	15061656	1	+	TSS	high expression
chr2L	15333864	15333864	1	+	TSS	high expression
chr2L	16545033	16545033	1	+	TSS	high expression
chr2L	18320101	18320101	1	+	TSS	high expression
chr2L	7529	7529	1	+	TSS	high expression
chr2L	72388	72388	1	+	TSS	high expression
chr2L	76446	76446	1	+	TSS	high expression
chr2L	94752	94752	1	+	TSS	high expression
chr2L	102382	102382	1	+	TSS	high expression
chr2L	106903	106903	1	+	TSS	high expression
chr2L	132060	132060	1	+	TSS	high expression
chr2L	203784	203784	1	+	TSS	high expression
chr2L	207399	207399	1	+	TSS	high expression
chr2L	269088	269088	1	+	TSS	high expression
chr2L	273955	273955	1	+	TSS	high expression
chr2L	292466	292466	1	+	TSS	high expression
chr2L	295109	295109	1	+	TSS	high expression
chr2L	297882	297882	1	+	TSS	high expression
chr2L	305941	305941	1	+	TSS	high expression
chr2L	322131	322131	1	+	TSS	high expression
chr2L	378116	378116	1	+	TSS	high expression
chr2L	419931	419931	1	+	TSS	high expression
chr2L	568346	568346	1	+	TSS	high expression
chr2L	624644	624644	1	+	TSS	high expression
chr2L	625663	625663	1	+	TSS	high expression
chr2L	728412	728412	1	+	TSS	high expression
chr2L	752800	752800	1	+	TSS	high expression
chr2L	773575	773575	1	+	TSS	high expression
chr2L	776536	776536	1	+	TSS	high expression
chr2L	779204	779204	1	+	TSS	high expression
chr2L	780482	780482	1	+	TSS	high expression
chr2L	784336	784336	1	+	TSS	high expression
chr2L	810646	810646	1	+	TSS	high expression
chr2L	811632	811632	1	+	TSS	high expression
chr2L	816083	816083	1	+	TSS	high expression
chr2L	877293	877293	1	+	TSS	high expression
chr2L	1037235	1037235	1	+	TSS	high expression
chr2L	1077980	1077980	1	+	TSS	high expression
chr2L	1080913	1080913	1	+	TSS	high expression
chr2L	1147833	1147833	1	+	TSS	high expression
chr2L	1158679	1158679	1	+	TSS	high expression
chr2L	1164470	1164470	1	+	TSS	high expression
chr2L	1166560	1166560	1	+	TSS	high expression
chr2L	1170234	1170234	1	+	TSS	high expression
chr2L	1200237	1200237	1	+	TSS	high expression
chr2L	1204241	1204241	1	+	TSS	high expression
chr2L	1219363	1219363	1	+	TSS	high expression
chr2L	1240038	1240038	1	+	TSS	high expression
chr2L	1256826	1256826	1	+	TSS	high expression
chr2L	1329161	1329161	1	+	TSS	high expression
chr2L	1334269	1334269	1	+	TSS	high expression
chr2L	1611421	1611421	1	+	TSS	high expression
chr2L	1651260	1651260	1	+	TSS	high expression
chr2L	1710466	1710466	1	+	TSS	high expression
chr2L	1784062	1784062	1	+	TSS	high expression
chr2L	1869867	1869867	1	+	TSS	high expression
chr2L	1884984	1884984	1	+	TSS	high expression
chr2L	2008530	2008530	1	+	TSS	high expression
chr2L	2045525	2045525	1	+	TSS	high expression
chr2L	2054589	2054589	1	+	TSS	high expression
chr2L	2079977	2079977	1	+	TSS	high expression
chr2L	2130815	2130815	1	+	TSS	high expression
chr2L	2147519	2147519	1	+	TSS	high expression
chr2L	2151664	2151664	1	+	TSS	high expression
chr2L	2155760	2155760	1	+	TSS	high expression
chr2L	2242378	2242378	1	+	TSS	high expression
chr2L	2244673	2244673	1	+	TSS	high expression
chr2L	2253079	2253079	1	+	TSS	high expression
chr2L	2285174	2285174	1	+	TSS	high expression
chr2L	2300119	2300119	1	+	TSS	high expression
chr2L	2308027	2308027	1	+	TSS	high expression
chr2L	2311693	2311693	1	+	TSS	high expression
chr2L	2365335	2365335	1	+	TSS	high expression
chr2L	2374689	2374689	1	+	TSS	high expression
chr2L	2375894	2375894	1	+	TSS	high expression
chr2L	2381140	2381140	1	+	TSS	high expression
chr2L	2383299	2383299	1	+	TSS	high expression
chr2L	2400306	2400306	1	+	TSS	high expression
chr2L	2428454	2428454	1	+	TSS	high expression
chr2L	2752799	2752799	1	+	TSS	high expression
chr2L	2770137	2770137	1	+	TSS	high expression
chr2L	2812437	2812437	1	+	TSS	high expression
chr2L	2838414	2838414	1	+	TSS	high expression
chr2L	2847632	2847632	1	+	TSS	high expression
chr2L	2857159	2857159	1	+	TSS	high expression
chr2L	2869652	2869652	1	+	TSS	high expression
chr2L	2885952	2885952	1	+	TSS	high expression
chr2L	2954762	2954762	1	+	TSS	high expression
chr2L	3037411	3037411	1	+	TSS	high expression
chr2L	3039976	3039976	1	+	TSS	high expression
chr2L	3128720	3128720	1	+	TSS	high expression
chr2L	3163647	3163647	1	+	TSS	high expression
chr2L	3173992	3173992	1	+	TSS	high expression
chr2L	3259802	3259802	1	+	TSS	high expression
chr2L	3327936	3327936	1	+	TSS	high expression
chr2L	3332911	3332911	1	+	TSS	high expression
chr2L	3449686	3449686	1	+	TSS	high expression
chr2L	3457329	3457329	1	+	TSS	high expression
chr2L	3470182	3470182	1	+	TSS	high expression
chr2L	3478434	3478434	1	+	TSS	high expression
chr2L	3514737	3514737	1	+	TSS	high expression
chr2L	3520262	3520262	1	+	TSS	high expression
chr2L	3525133	3525133	1	+	TSS	high expression
chr2L	3539251	3539251	1	+	TSS	high expression
chr2L	3619191	3619191	1	+	TSS	high expression
chr2L	3745692	3745692	1	+	TSS	high expression
chr2L	3760068	3760068	1	+	TSS	high expression
chr2L	3771706	3771706	1	+	TSS	high expression
chr2L	3784946	3784946	1	+	TSS	high expression
chr2L	3785819	3785819	1	+	TSS	high expression
chr2L	3825680	3825680	1	+	TSS	high expression
chr2L	3836842	3836842	1	+	TSS	high expression
chr2L	4005056	4005056	1	+	TSS	high expression
chr2L	4006041	4006041	1	+	TSS	high expression
chr2L	4188123	4188123	1	+	TSS	high expression
chr2L	4227642	4227642	1	+	TSS	high expression
chr2L	4257571	4257571	1	+	TSS	high expression
chr2L	4283151	4283151	1	+	TSS	high expression
chr2L	4333926	4333926	1	+	TSS	high expression
chr2L	4352975	4352975	1	+	TSS	high expression
chr2L	4362549	4362549	1	+	TSS	high expression
chr2L	4388321	4388321	1	+	TSS	high expression
chr2L	4394198	4394198	1	+	TSS	high expression
chr2L	4400953	4400953	1	+	TSS	high expression
chr2L	4403255	4403255	1	+	TSS	high expression
chr2L	4433908	4433908	1	+	TSS	high expression
chr2L	4442429	4442429	1	+	TSS	high expression
chr2L	4444732	4444732	1	+	TSS	high expression
chr2L	4454665	4454665	1	+	TSS	high expression
chr2L	4459835	4459835	1	+	TSS	high expression
chr2L	4463642	4463642	1	+	TSS	high expression
chr2L	4465200	4465200	1	+	TSS	high expression
chr2L	4641296	4641296	1	+	TSS	high expression
chr2L	4651403	4651403	1	+	TSS	high expression
chr2L	4813025	4813025	1	+	TSS	high expression
chr2L	4892115	4892115	1	+	TSS	high expression
chr2L	4937409	4937409	1	+	TSS	high expression
chr2L	4942748	4942748	1	+	TSS	high expression
chr2L	4945598	4945598	1	+	TSS	high expression
chr2L	4955519	4955519	1	+	TSS	high expression
chr2L	5029615	5029615	1	+	TSS	high expression
chr2L	5038053	5038053	1	+	TSS	high expression
chr2L	5052846	5052846	1	+	TSS	high expression
chr2L	5100876	5100876	1	+	TSS	high expression
chr2L	5218260	5218260	1	+	TSS	high expression
chr2L	5329857	5329857	1	+	TSS	high expression
chr2L	5346237	5346237	1	+	TSS	high expression
chr2L	5526963	5526963	1	+	TSS	high expression
chr2L	5528087	5528087	1	+	TSS	high expression
chr2L	5542527	5542527	1	+	TSS	high expression
chr2L	5547203	5547203	1	+	TSS	high expression
chr2L	5552046	5552046	1	+	TSS	high expression
chr2L	5555074	5555074	1	+	TSS	high expression
chr2L	5559342	5559342	1	+	TSS	high expression
chr2L	5596833	5596833	1	+	TSS	high expression
chr2L	5708449	5708449	1	+	TSS	high expression
chr2L	5805479	5805479	1	+	TSS	high expression
chr2L	5824842	5824842	1	+	TSS	high expression
chr2L	5907180	5907180	1	+	TSS	high expression
chr2L	5943682	5943682	1	+	TSS	high expression
chr2L	5957004	5957004	1	+	TSS	high expression
chr2L	5968597	5968597	1	+	TSS	high expression
chr2L	5969883	5969883	1	+	TSS	high expression
chr2L	6000231	6000231	1	+	TSS	high expression
chr2L	6020850	6020850	1	+	TSS	high expression
chr2L	6050829	6050829	1	+	TSS	high expression
chr2L	6063018	6063018	1	+	TSS	high expression
chr2L	6066186	6066186	1	+	TSS	high expression
chr2L	6069103	6069103	1	+	TSS	high expression
chr2L	6070989	6070989	1	+	TSS	high expression
chr2L	6078453	6078453	1	+	TSS	high expression
chr2L	6081808	6081808	1	+	TSS	high expression
chr2L	6118512	6118512	1	+	TSS	high expression
chr2L	6125138	6125138	1	+	TSS	high expression
chr2L	6139461	6139461	1	+	TSS	high expression
chr2L	6151971	6151971	1	+	TSS	high expression
chr2L	6338772	6338772	1	+	TSS	high expression
chr2L	6367884	6367884	1	+	TSS	high expression
chr2L	6372415	6372415	1	+	TSS	high expression
chr2L	6412315	6412315	1	+	TSS	high expression
chr2L	6424337	6424337	1	+	TSS	high expression
chr2L	6456106	6456106	1	+	TSS	high expression
chr2L	6480956	6480956	1	+	TSS	high expression
chr2L	6489092	6489092	1	+	TSS	high expression
chr2L	6491122	6491122	1	+	TSS	high expression
chr2L	6497053	6497053	1	+	TSS	high expression
chr2L	6498642	6498642	1	+	TSS	high expression
chr2L	6557800	6557800	1	+	TSS	high expression
chr2L	6562318	6562318	1	+	TSS	high expression
chr2L	6611023	6611023	1	+	TSS	high expression
chr2L	6623123	6623123	1	+	TSS	high expression
chr2L	6649430	6649430	1	+	TSS	high expression
chr2L	6663965	6663965	1	+	TSS	high expression
chr2L	6673963	6673963	1	+	TSS	high expression
chr2L	6732866	6732866	1	+	TSS	high expression
chr2L	6854170	6854170	1	+	TSS	high expression
chr2L	6896830	6896830	1	+	TSS	high expression
chr2L	7067983	7067983	1	+	TSS	high expression
chr2L	7182236	7182236	1	+	TSS	high expression
chr2L	7377718	7377718	1	+	TSS	high expression
chr2L	7395832	7395832	1	+	TSS	high expression
chr2L	7410934	7410934	1	+	TSS	high expression
chr2L	7426866	7426866	1	+	TSS	high expression
chr2L	7437506	7437506	1	+	TSS	high expression
chr2L	7474702	7474702	1	+	TSS	high expression
chr2L	7581932	7581932	1	+	TSS	high expression
chr2L	7605600	7605600	1	+	TSS	high expression
chr2L	7608390	7608390	1	+	TSS	high expression
chr2L	7666047	7666047	1	+	TSS	high expression
chr2L	7702807	7702807	1	+	TSS	high expression
chr2L	7747343	7747343	1	+	TSS	high expression
chr2L	7754191	7754191	1	+	TSS	high expression
chr2L	7756317	7756317	1	+	TSS	high expression
chr2L	7767649	7767649	1	+	TSS	high expression
chr2L	7780085	7780085	1	+	TSS	high expression
chr2L	7781503	7781503	1	+	TSS	high expression
chr2L	7782857	7782857	1	+	TSS	high expression
chr2L	7800189	7800189	1	+	TSS	high expression
chr2L	7827743	7827743	1	+	TSS	high expression
chr2L	7857090	7857090	1	+	TSS	high expression
chr2L	7998934	7998934	1	+	TSS	high expression
chr2L	8011407	8011407	1	+	TSS	high expression
chr2L	8029464	8029464	1	+	TSS	high expression
chr2L	8030723	8030723	1	+	TSS	high expression
chr2L	8041115	8041115	1	+	TSS	high expression
chr2L	8043715	8043715	1	+	TSS	high expression
chr2L	8124392	8124392	1	+	TSS	high expression
chr2L	8127024	8127024	1	+	TSS	high expression
chr2L	8147630	8147630	1	+	TSS	high expression
chr2L	8148950	8148950	1	+	TSS	high expression
chr2L	8156827	8156827	1	+	TSS	high expression
chr2L	8159840	8159840	1	+	TSS	high expression
chr2L	8163298	8163298	1	+	TSS	high expression
chr2L	8180222	8180222	1	+	TSS	high expression
chr2L	8198959	8198959	1	+	TSS	high expression
chr2L	8206206	8206206	1	+	TSS	high expression
chr2L	8242667	8242667	1	+	TSS	high expression
chr2L	8303433	8303433	1	+	TSS	high expression
chr2L	8305590	8305590	1	+	TSS	high expression
chr2L	8308440	8308440	1	+	TSS	high expression
chr2L	8320324	8320324	1	+	TSS	high expression
chr2L	8338312	8338312	1	+	TSS	high expression
chr2L	8396713	8396713	1	+	TSS	high expression
chr2L	8399044	8399044	1	+	TSS	high expression
chr2L	8488959	8488959	1	+	TSS	high expression
chr2L	8515098	8515098	1	+	TSS	high expression
chr2L	8521899	8521899	1	+	TSS	high expression
chr2L	8825625	8825625	1	+	TSS	high expression
chr2L	8967537	8967537	1	+	TSS	high expression
chr2L	8991989	8991989	1	+	TSS	high expression
chr2L	8994463	8994463	1	+	TSS	high expression
chr2L	8997641	8997641	1	+	TSS	high expression
chr2L	8998537	8998537	1	+	TSS	high expression
chr2L	9077121	9077121	1	+	TSS	high expression
chr2L	9084107	9084107	1	+	TSS	high expression
chr2L	9256561	9256561	1	+	TSS	high expression
chr2L	9327744	9327744	1	+	TSS	high expression
chr2L	9333568	9333568	1	+	TSS	high expression
chr2L	9342832	9342832	1	+	TSS	high expression
chr2L	9350477	9350477	1	+	TSS	high expression
chr2L	9367706	9367706	1	+	TSS	high expression
chr2L	9387389	9387389	1	+	TSS	high expression
chr2L	9416593	9416593	1	+	TSS	high expression
chr2L	9426860	9426860	1	+	TSS	high expression
chr2L	9431407	9431407	1	+	TSS	high expression
chr2L	9435510	9435510	1	+	TSS	high expression
chr2L	9436953	9436953	1	+	TSS	high expression
chr2L	9437513	9437513	1	+	TSS	high expression
chr2L	9540644	9540644	1	+	TSS	high expression
chr2L	9544175	9544175	1	+	TSS	high expression
chr2L	9546017	9546017	1	+	TSS	high expression
chr2L	9568892	9568892	1	+	TSS	high expression
chr2L	9589630	9589630	1	+	TSS	high expression
chr2L	9641350	9641350	1	+	TSS	high expression
chr2L	9656645	9656645	1	+	TSS	high expression
chr2L	9729940	9729940	1	+	TSS	high expression
chr2L	9782390	9782390	1	+	TSS	high expression
chr2L	9790952	9790952	1	+	TSS	high expression
chr2L	9890885	9890885	1	+	TSS	high expression
chr2L	9895289	9895289	1	+	TSS	high expression
chr2L	9915255	9915255	1	+	TSS	high expression
chr2L	9918635	9918635	1	+	TSS	high expression
chr2L	9920351	9920351	1	+	TSS	high expression
chr2L	9926613	9926613	1	+	TSS	high expression
chr2L	9930446	9930446	1	+	TSS	high expression
chr2L	9938865	9938865	1	+	TSS	high expression
chr2L	9954449	9954449	1	+	TSS	high expression
chr2L	9957287	9957287	1	+	TSS	high expression
chr2L	9967312	9967312	1	+	TSS	high expression
chr2L	9984647	9984647	1	+	TSS	high expression
chr2L	10009386	10009386	1	+	TSS	high expression
chr2L	10026740	10026740	1	+	TSS	high expression
chr2L	10054215	10054215	1	+	TSS	high expression
chr2L	10060897	10060897	1	+	TSS	high expression
chr2L	10094088	10094088	1	+	TSS	high expression
chr2L	10144850	10144850	1	+	TSS	high expression
chr2L	10173043	10173043	1	+	TSS	high expression
chr2L	10211183	10211183	1	+	TSS	high expression
chr2L	10221353	10221353	1	+	TSS	high expression
chr2L	10232511	10232511	1	+	TSS	high expression
chr2L	10250737	10250737	1	+	TSS	high expression
chr2L	10251838	10251838	1	+	TSS	high expression
chr2L	10264131	10264131	1	+	TSS	high expression
chr2L	10265338	10265338	1	+	TSS	high expression
chr2L	10266702	10266702	1	+	TSS	high expression
chr2L	10268895	10268895	1	+	TSS	high expression
chr2L	10270091	10270091	1	+	TSS	high expression
chr2L	10306903	10306903	1	+	TSS	high expression
chr2L	10322476	10322476	1	+	TSS	high expression
chr2L	10331463	10331463	1	+	TSS	high expression
chr2L	10333914	10333914	1	+	TSS	high expression
chr2L	10408353	10408353	1	+	TSS	high expression
chr2L	10414034	10414034	1	+	TSS	high expression
chr2L	10419211	10419211	1	+	TSS	high expression
chr2L	10426867	10426867	1	+	TSS	high expression
chr2L	10428833	10428833	1	+	TSS	high expression
chr2L	10431344	10431344	1	+	TSS	high expression
chr2L	10517337	10517337	1	+	TSS	high expression
chr2L	10529417	10529417	1	+	TSS	high expression
chr2L	10639946	10639946	1	+	TSS	high expression
chr2L	10643983	10643983	1	+	TSS	high expression
chr2L	10646435	10646435	1	+	TSS	high expression
chr2L	10651978	10651978	1	+	TSS	high expression
chr2L	10662087	10662087	1	+	TSS	high expression
chr2L	10677370	10677370	1	+	TSS	high expression
chr2L	10681047	10681047	1	+	TSS	high expression
chr2L	10681973	10681973	1	+	TSS	high expression
chr2L	10703621	10703621	1	+	TSS	high expression
chr2L	10761147	10761147	1	+	TSS	high expression
chr2L	10790242	10790242	1	+	TSS	high expression
chr2L	10819123	10819123	1	+	TSS	high expression
chr2L	10820710	10820710	1	+	TSS	high expression
chr2L	10870240	10870240	1	+	TSS	high expression
chr2L	10976774	10976774	1	+	TSS	high expression
chr2L	11114183	11114183	1	+	TSS	high expression
chr2L	11123779	11123779	1	+	TSS	high expression
chr2L	11282093	11282093	1	+	TSS	high expression
chr2L	11365305	11365305	1	+	TSS	high expression
chr2L	11486189	11486189	1	+	TSS	high expression
chr2L	11505884	11505884	1	+	TSS	high expression
chr2L	11531995	11531995	1	+	TSS	high expression
chr2L	11652448	11652448	1	+	TSS	high expression
chr2L	11694856	11694856	1	+	TSS	high expression
chr2L	11738952	11738952	1	+	TSS	high expression
chr2L	11839912	11839912	1	+	TSS	high expression
chr2L	11840691	11840691	1	+	TSS	high expression
chr2L	11947965	11947965	1	+	TSS	high expression
chr2L	11982003	11982003	1	+	TSS	high expression
chr2L	11996811	11996811	1	+	TSS	high expression
chr2L	11999654	11999654	1	+	TSS	high expression
chr2L	12008376	12008376	1	+	TSS	high expression
chr2L	12027440	12027440	1	+	TSS	high expression
chr2L	12076823	12076823	1	+	TSS	high expression
chr2L	12093771	12093771	1	+	TSS	high expression
chr2L	12103734	12103734	1	+	TSS	high expression
chr2L	12109457	12109457	1	+	TSS	high expression
chr2L	12111124	12111124	1	+	TSS	high expression
chr2L	12125098	12125098	1	+	TSS	high expression
chr2L	12142784	12142784	1	+	TSS	high expression
chr2L	12205843	12205843	1	+	TSS	high expression
chr2L	12338870	12338870	1	+	TSS	high expression
chr2L	12344381	12344381	1	+	TSS	high expression
chr2L	12356441	12356441	1	+	TSS	high expression
chr2L	12373715	12373715	1	+	TSS	high expression
chr2L	12398300	12398300	1	+	TSS	high expression
chr2L	12453682	12453682	1	+	TSS	high expression
chr2L	12657829	12657829	1	+	TSS	high expression
chr2L	12692986	12692986	1	+	TSS	high expression
chr2L	12704723	12704723	1	+	TSS	high expression
chr2L	13004786	13004786	1	+	TSS	high expression
chr2L	13165551	13165551	1	+	TSS	high expression
chr2L	13177172	13177172	1	+	TSS	high expression
chr2L	13179245	13179245	1	+	TSS	high expression
chr2L	13183450	13183450	1	+	TSS	high expression
chr2L	13192206	13192206	1	+	TSS	high expression
chr2L	13203768	13203768	1	+	TSS	high expression
chr2L	13219988	13219988	1	+	TSS	high expression
chr2L	13232039	13232039	1	+	TSS	high expression
chr2L	13347791	13347791	1	+	TSS	high expression
chr2L	13374179	13374179	1	+	TSS	high expression
chr2L	13382648	13382648	1	+	TSS	high expression
chr2L	13387636	13387636	1	+	TSS	high expression
chr2L	13412519	13412519	1	+	TSS	high expression
chr2L	13457636	13457636	1	+	TSS	high expression
chr2L	13461781	13461781	1	+	TSS	high expression
chr2L	13475222	13475222	1	+	TSS	high expression
chr2L	13527841	13527841	1	+	TSS	high expression
chr2L	13529042	13529042	1	+	TSS	high expression
chr2L	13771087	13771087	1	+	TSS	high expression
chr2L	13780696	13780696	1	+	TSS	high expression
chr2L	13790963	13790963	1	+	TSS	high expression
chr2L	13793547	13793547	1	+	TSS	high expression
chr2L	13846757	13846757	1	+	TSS	high expression
chr2L	13847943	13847943	1	+	TSS	high expression
chr2L	13909640	13909640	1	+	TSS	high expression
chr2L	13957895	13957895	1	+	TSS	high expression
chr2L	13963546	13963546	1	+	TSS	high expression
chr2L	14615555	14615555	1	+	TSS	high expression
chr2L	14712665	14712665	1	+	TSS	high expression
chr2L	14713829	14713829	1	+	TSS	high expression
chr2L	14765908	14765908	1	+	TSS	high expression
chr2L	15285027	15285027	1	+	TSS	high expression
chr2L	15292545	15292545	1	+	TSS	high expression
chr2L	15297353	15297353	1	+	TSS	high expression
chr2L	15852673	15852673	1	+	TSS	high expression
chr2L	15885041	15885041	1	+	TSS	high expression
chr2L	15916888	15916888	1	+	TSS	high expression
chr2L	15923395	15923395	1	+	TSS	high expression
chr2L	15957858	15957858	1	+	TSS	high expression
chr2L	15968418	15968418	1	+	TSS	high expression
chr2L	15979535	15979535	1	+	TSS	high expression
chr2L	16000537	16000537	1	+	TSS	high expression
chr2L	16004572	16004572	1	+	TSS	high expression
chr2L	16133508	16133508	1	+	TSS	high expression
chr2L	16170657	16170657	1	+	TSS	high expression
chr2L	16211459	16211459	1	+	TSS	high expression
chr2L	16257993	16257993	1	+	TSS	high expression
chr2L	16262123	16262123	1	+	TSS	high expression
chr2L	16294207	16294207	1	+	TSS	high expression
chr2L	16300253	16300253	1	+	TSS	high expression
chr2L	16310929	16310929	1	+	TSS	high expression
chr2L	16329927	16329927	1	+	TSS	high expression
chr2L	16352936	16352936	1	+	TSS	high expression
chr2L	16365919	16365919	1	+	TSS	high expression
chr2L	16445280	16445280	1	+	TSS	high expression
chr2L	16447338	16447338	1	+	TSS	high expression
chr2L	16450907	16450907	1	+	TSS	high expression
chr2L	16542546	16542546	1	+	TSS	high expression
chr2L	16605945	16605945	1	+	TSS	high expression
chr2L	16680056	16680056	1	+	TSS	high expression
chr2L	16682619	16682619	1	+	TSS	high expression
chr2L	16715858	16715858	1	+	TSS	high expression
chr2L	16738852	16738852	1	+	TSS	high expression
chr2L	16743404	16743404	1	+	TSS	high expression
chr2L	16791053	16791053	1	+	TSS	high expression
chr2L	16794236	16794236	1	+	TSS	high expression
chr2L	16889003	16889003	1	+	TSS	high expression
chr2L	16902529	16902529	1	+	TSS	high expression
chr2L	16973091	16973091	1	+	TSS	high expression
chr2L	17087641	17087641	1	+	TSS	high expression
chr2L	17171407	17171407	1	+	TSS	high expression
chr2L	17173597	17173597	1	+	TSS	high expression
chr2L	17176618	17176618	1	+	TSS	high expression
chr2L	17178772	17178772	1	+	TSS	high expression
chr2L	17180338	17180338	1	+	TSS	high expression
chr2L	17181938	17181938	1	+	TSS	high expression
chr2L	17363495	17363495	1	+	TSS	high expression
chr2L	17589507	17589507	1	+	TSS	high expression
chr2L	18084268	18084268	1	+	TSS	high expression
chr2L	18096568	18096568	1	+	TSS	high expression
chr2L	18114547	18114547	1	+	TSS	high expression
chr2L	18154864	18154864	1	+	TSS	high expression
chr2L	18156043	18156043	1	+	TSS	high expression
chr2L	18454722	18454722	1	+	TSS	high expression
chr2L	18485487	18485487	1	+	TSS	high expression
chr2L	18509572	18509572	1	+	TSS	high expression
chr2L	18517493	18517493	1	+	TSS	high expression
chr2L	18590897	18590897	1	+	TSS	high expression
chr2L	18605942	18605942	1	+	TSS	high expression
chr2L	18606833	18606833	1	+	TSS	high expression
chr2L	18663937	18663937	1	+	TSS	high expression
chr2L	18689581	18689581	1	+	TSS	high expression
chr2L	18695733	18695733	1	+	TSS	high expression
chr2L	18740410	18740410	1	+	TSS	high expression
chr2L	18813010	18813010	1	+	TSS	high expression
chr2L	18819344	18819344	1	+	TSS	high expression
chr2L	18823579	18823579	1	+	TSS	high expression
chr2L	18826772	18826772	1	+	TSS	high expression
chr2L	18845184	18845184	1	+	TSS	high expression
chr2L	18969032	18969032	1	+	TSS	high expression
chr2L	18974710	18974710	1	+	TSS	high expression
chr2L	18987727	18987727	1	+	TSS	high expression
chr2L	18997995	18997995	1	+	TSS	high expression
chr2L	19045361	19045361	1	+	TSS	high expression
chr2L	19049079	19049079	1	+	TSS	high expression
chr2L	19051830	19051830	1	+	TSS	high expression
chr2L	19054081	19054081	1	+	TSS	high expression
chr2L	19059647	19059647	1	+	TSS	high expression
chr2L	19063325	19063325	1	+	TSS	high expression
chr2L	19114401	19114401	1	+	TSS	high expression
chr2L	19127262	19127262	1	+	TSS	high expression
chr2L	19132329	19132329	1	+	TSS	high expression
chr2L	19190346	19190346	1	+	TSS	high expression
chr2L	19300306	19300306	1	+	TSS	high expression
chr2L	19364394	19364394	1	+	TSS	high expression
chr2L	19370478	19370478	1	+	TSS	high expression
chr2L	19380930	19380930	1	+	TSS	high expression
chr2L	19417447	19417447	1	+	TSS	high expression
chr2L	19418313	19418313	1	+	TSS	high expression
chr2L	19419097	19419097	1	+	TSS	high expression
chr2L	19426322	19426322	1	+	TSS	high expression
chr2L	19427225	19427225	1	+	TSS	high expression
chr2L	19430657	19430657	1	+	TSS	high expression
chr2L	19442041	19442041	1	+	TSS	high expression
chr2L	19454256	19454256	1	+	TSS	high expression
chr2L	19487524	19487524	1	+	TSS	high expression
chr2L	19490486	19490486	1	+	TSS	high expression
chr2L	19518787	19518787	1	+	TSS	high expression
chr2L	19535448	19535448	1	+	TSS	high expression
chr2L	19538429	19538429	1	+	TSS	high expression
chr2L	19542446	19542446	1	+	TSS	high expression
chr2L	19549793	19549793	1	+	TSS	high expression
chr2L	19558047	19558047	1	+	TSS	high expression
chr2L	19564338	19564338	1	+	TSS	high expression
chr2L	19565862	19565862	1	+	TSS	high expression
chr2L	19577705	19577705	1	+	TSS	high expression
chr2L	19758879	19758879	1	+	TSS	high expression
chr2L	19958712	19958712	1	+	TSS	high expression
chr2L	19962678	19962678	1	+	TSS	high expression
chr2L	20061477	20061477	1	+	TSS	high expression
chr2L	20225875	20225875	1	+	TSS	high expression
chr2L	20235921	20235921	1	+	TSS	high expression
chr2L	20257777	20257777	1	+	TSS	high expression
chr2L	20350436	20350436	1	+	TSS	high expression
chr2L	20459395	20459395	1	+	TSS	high expression
chr2L	20495106	20495106	1	+	TSS	high expression
chr2L	20544641	20544641	1	+	TSS	high expression
chr2L	20614618	20614618	1	+	TSS	high expression
chr2L	20634557	20634557	1	+	TSS	high expression
chr2L	20640146	20640146	1	+	TSS	high expression
chr2L	20656428	20656428	1	+	TSS	high expression
chr2L	20676234	20676234	1	+	TSS	high expression
chr2L	20682370	20682370	1	+	TSS	high expression
chr2L	20734915	20734915	1	+	TSS	high expression
chr2L	20770735	20770735	1	+	TSS	high expression
chr2L	20787649	20787649	1	+	TSS	high expression
chr2L	20840800	20840800	1	+	TSS	high expression
chr2L	20852581	20852581	1	+	TSS	high expression
chr2L	20859169	20859169	1	+	TSS	high expression
chr2L	20867757	20867757	1	+	TSS	high expression
chr2L	20869848	20869848	1	+	TSS	high expression
chr2L	21071009	21071009	1	+	TSS	high expression
chr2L	21089565	21089565	1	+	TSS	high expression
chr2L	21091241	21091241	1	+	TSS	high expression
chr2L	21096922	21096922	1	+	TSS	high expression
chr2L	21102739	21102739	1	+	TSS	high expression
chr2L	21104599	21104599	1	+	TSS	high expression
chr2L	21143232	21143232	1	+	TSS	high expression
chr2L	21158878	21158878	1	+	TSS	high expression
chr2L	21163611	21163611	1	+	TSS	high expression
chr2L	21173267	21173267	1	+	TSS	high expression
chr2L	21179941	21179941	1	+	TSS	high expression
chr2L	21206520	21206520	1	+	TSS	high expression
chr2L	21237237	21237237	1	+	TSS	high expression
chr2L	21262961	21262961	1	+	TSS	high expression
chr2L	21536471	21536471	1	+	TSS	high expression
chr2L	21538245	21538245	1	+	TSS	high expression
chr2L	21541153	21541153	1	+	TSS	high expression
chr2L	21573378	21573378	1	+	TSS	high expression
chr2L	21632599	21632599	1	+	TSS	high expression
chr2L	21658752	21658752	1	+	TSS	high expression
chr2L	21684536	21684536	1	+	TSS	high expression
chr2L	21758002	21758002	1	+	TSS	high expression
chr2L	21903062	21903062	1	+	TSS	high expression
chr2L	22015231	22015231	1	+	TSS	high expression
chr2L	22108964	22108964	1	+	TSS	high expression
chr2L	22121836	22121836	1	+	TSS	high expression
chr2L	22161300	22161300	1	+	TSS	high expression
chr2L	22239906	22239906	1	+	TSS	high expression
chr2L	22249878	22249878	1	+	TSS	high expression
chr2L	22311931	22311931	1	+	TSS	high expression
chr2L	22430964	22430964	1	+	TSS	high expression
chr2L	22442846	22442846	1	+	TSS	high expression
chr2L	22736958	22736958	1	+	TSS	high expression
chr2L	22817519	22817519	1	+	TSS	high expression
chr2L	22874534	22874534	1	+	TSS	high expression
chr2R	8383030	8383030	1	+	TSS	high expression
chr2R	14670806	14670806	1	+	TSS	high expression
chr2R	17759537	17759537	1	+	TSS	high expression
chr2R	19921732	19921732	1	+	TSS	high expression
chr2R	1301241	1301241	1	+	TSS	high expression
chr2R	2880181	2880181	1	+	TSS	high expression
chr2R	3274719	3274719	1	+	TSS	high expression
chr2R	3406785	3406785	1	+	TSS	high expression
chr2R	3510749	3510749	1	+	TSS	high expression
chr2R	3788458	3788458	1	+	TSS	high expression
chr2R	6156528	6156528	1	+	TSS	high expression
chr2R	7061325	7061325	1	+	TSS	high expression
chr2R	7732831	7732831	1	+	TSS	high expression
chr2R	7858179	7858179	1	+	TSS	high expression
chr2R	8254903	8254903	1	+	TSS	high expression
chr2R	8649617	8649617	1	+	TSS	high expression
chr2R	8771794	8771794	1	+	TSS	high expression
chr2R	11002762	11002762	1	+	TSS	high expression
chr2R	11136290	11136290	1	+	TSS	high expression
chr2R	11919465	11919465	1	+	TSS	high expression
chr2R	12845007	12845007	1	+	TSS	high expression
chr2R	13761452	13761452	1	+	TSS	high expression
chr2R	14414937	14414937	1	+	TSS	high expression
chr2R	17169805	17169805	1	+	TSS	high expression
chr2R	17410510	17410510	1	+	TSS	high expression
chr2R	17948458	17948458	1	+	TSS	high expression
chr2R	19266056	19266056	1	+	TSS	high expression
chr2R	19520135	19520135	1	+	TSS	high expression
chr2R	19791500	19791500	1	+	TSS	high expression
chr2R	20181621	20181621	1	+	TSS	high expression
chr2R	20702353	20702353	1	+	TSS	high expression
chr2R	20836170	20836170	1	+	TSS	high expression
chr2R	18442	18442	1	+	TSS	high expression
chr2R	631836	631836	1	+	TSS	high expression
chr2R	837172	837172	1	+	TSS	high expression
chr2R	978092	978092	1	+	TSS	high expression
chr2R	1032202	1032202	1	+	TSS	high expression
chr2R	1237998	1237998	1	+	TSS	high expression
chr2R	1241499	1241499	1	+	TSS	high expression
chr2R	1555898	1555898	1	+	TSS	high expression
chr2R	1589612	1589612	1	+	TSS	high expression
chr2R	1682978	1682978	1	+	TSS	high expression
chr2R	1734466	1734466	1	+	TSS	high expression
chr2R	1812362	1812362	1	+	TSS	high expression
chr2R	1868785	1868785	1	+	TSS	high expression
chr2R	1885303	1885303	1	+	TSS	high expression
chr2R	1938477	1938477	1	+	TSS	high expression
chr2R	2524023	2524023	1	+	TSS	high expression
chr2R	2536246	2536246	1	+	TSS	high expression
chr2R	2540738	2540738	1	+	TSS	high expression
chr2R	2549774	2549774	1	+	TSS	high expression
chr2R	2555655	2555655	1	+	TSS	high expression
chr2R	2561114	2561114	1	+	TSS	high expression
chr2R	2580945	2580945	1	+	TSS	high expression
chr2R	2584227	2584227	1	+	TSS	high expression
chr2R	2629372	2629372	1	+	TSS	high expression
chr2R	2633890	2633890	1	+	TSS	high expression
chr2R	2636697	2636697	1	+	TSS	high expression
chr2R	2695116	2695116	1	+	TSS	high expression
chr2R	2698525	2698525	1	+	TSS	high expression
chr2R	2702565	2702565	1	+	TSS	high expression
chr2R	2715863	2715863	1	+	TSS	high expression
chr2R	2770508	2770508	1	+	TSS	high expression
chr2R	2779268	2779268	1	+	TSS	high expression
chr2R	2810876	2810876	1	+	TSS	high expression
chr2R	2836987	2836987	1	+	TSS	high expression
chr2R	2837890	2837890	1	+	TSS	high expression
chr2R	2873233	2873233	1	+	TSS	high expression
chr2R	2893952	2893952	1	+	TSS	high expression
chr2R	2899761	2899761	1	+	TSS	high expression
chr2R	2916418	2916418	1	+	TSS	high expression
chr2R	2921068	2921068	1	+	TSS	high expression
chr2R	2922632	2922632	1	+	TSS	high expression
chr2R	2926737	2926737	1	+	TSS	high expression
chr2R	2927644	2927644	1	+	TSS	high expression
chr2R	2951921	2951921	1	+	TSS	high expression
chr2R	2994447	2994447	1	+	TSS	high expression
chr2R	3035203	3035203	1	+	TSS	high expression
chr2R	3038207	3038207	1	+	TSS	high expression
chr2R	3063391	3063391	1	+	TSS	high expression
chr2R	3065895	3065895	1	+	TSS	high expression
chr2R	3070502	3070502	1	+	TSS	high expression
chr2R	3165972	3165972	1	+	TSS	high expression
chr2R	3182813	3182813	1	+	TSS	high expression
chr2R	3289373	3289373	1	+	TSS	high expression
chr2R	3330369	3330369	1	+	TSS	high expression
chr2R	3350876	3350876	1	+	TSS	high expression
chr2R	3421013	3421013	1	+	TSS	high expression
chr2R	3454770	3454770	1	+	TSS	high expression
chr2R	3477624	3477624	1	+	TSS	high expression
chr2R	3528417	3528417	1	+	TSS	high expression
chr2R	3544701	3544701	1	+	TSS	high expression
chr2R	3553337	3553337	1	+	TSS	high expression
chr2R	3561958	3561958	1	+	TSS	high expression
chr2R	3586786	3586786	1	+	TSS	high expression
chr2R	3719704	3719704	1	+	TSS	high expression
chr2R	3814182	3814182	1	+	TSS	high expression
chr2R	3843714	3843714	1	+	TSS	high expression
chr2R	3859680	3859680	1	+	TSS	high expression
chr2R	3875967	3875967	1	+	TSS	high expression
chr2R	3892308	3892308	1	+	TSS	high expression
chr2R	3894769	3894769	1	+	TSS	high expression
chr2R	4052390	4052390	1	+	TSS	high expression
chr2R	4055452	4055452	1	+	TSS	high expression
chr2R	4057541	4057541	1	+	TSS	high expression
chr2R	4094023	4094023	1	+	TSS	high expression
chr2R	4141761	4141761	1	+	TSS	high expression
chr2R	4146836	4146836	1	+	TSS	high expression
chr2R	4147541	4147541	1	+	TSS	high expression
chr2R	4235044	4235044	1	+	TSS	high expression
chr2R	4245631	4245631	1	+	TSS	high expression
chr2R	4258578	4258578	1	+	TSS	high expression
chr2R	4308493	4308493	1	+	TSS	high expression
chr2R	4334974	4334974	1	+	TSS	high expression
chr2R	4341137	4341137	1	+	TSS	high expression
chr2R	4346329	4346329	1	+	TSS	high expression
chr2R	4350278	4350278	1	+	TSS	high expression
chr2R	4352675	4352675	1	+	TSS	high expression
chr2R	4359470	4359470	1	+	TSS	high expression
chr2R	4458007	4458007	1	+	TSS	high expression
chr2R	4478001	4478001	1	+	TSS	high expression
chr2R	4487938	4487938	1	+	TSS	high expression
chr2R	4515382	4515382	1	+	TSS	high expression
chr2R	4537140	4537140	1	+	TSS	high expression
chr2R	4553360	4553360	1	+	TSS	high expression
chr2R	4583931	4583931	1	+	TSS	high expression
chr2R	4597268	4597268	1	+	TSS	high expression
chr2R	4600949	4600949	1	+	TSS	high expression
chr2R	4611765	4611765	1	+	TSS	high expression
chr2R	4781129	4781129	1	+	TSS	high expression
chr2R	4787746	4787746	1	+	TSS	high expression
chr2R	4788908	4788908	1	+	TSS	high expression
chr2R	4795025	4795025	1	+	TSS	high expression
chr2R	4802033	4802033	1	+	TSS	high expression
chr2R	4813194	4813194	1	+	TSS	high expression
chr2R	4821003	4821003	1	+	TSS	high expression
chr2R	4827974	4827974	1	+	TSS	high expression
chr2R	4839193	4839193	1	+	TSS	high expression
chr2R	4839848	4839848	1	+	TSS	high expression
chr2R	4905360	4905360	1	+	TSS	high expression
chr2R	5009798	5009798	1	+	TSS	high expression
chr2R	5025979	5025979	1	+	TSS	high expression
chr2R	5031464	5031464	1	+	TSS	high expression
chr2R	5032754	5032754	1	+	TSS	high expression
chr2R	5036332	5036332	1	+	TSS	high expression
chr2R	5095067	5095067	1	+	TSS	high expression
chr2R	5127548	5127548	1	+	TSS	high expression
chr2R	5174341	5174341	1	+	TSS	high expression
chr2R	5278412	5278412	1	+	TSS	high expression
chr2R	5301849	5301849	1	+	TSS	high expression
chr2R	5313947	5313947	1	+	TSS	high expression
chr2R	5333554	5333554	1	+	TSS	high expression
chr2R	5381674	5381674	1	+	TSS	high expression
chr2R	5447103	5447103	1	+	TSS	high expression
chr2R	5449154	5449154	1	+	TSS	high expression
chr2R	5464932	5464932	1	+	TSS	high expression
chr2R	5472172	5472172	1	+	TSS	high expression
chr2R	5476611	5476611	1	+	TSS	high expression
chr2R	5599828	5599828	1	+	TSS	high expression
chr2R	5735566	5735566	1	+	TSS	high expression
chr2R	5753154	5753154	1	+	TSS	high expression
chr2R	5758977	5758977	1	+	TSS	high expression
chr2R	5762789	5762789	1	+	TSS	high expression
chr2R	5775153	5775153	1	+	TSS	high expression
chr2R	5777403	5777403	1	+	TSS	high expression
chr2R	5779505	5779505	1	+	TSS	high expression
chr2R	5793796	5793796	1	+	TSS	high expression
chr2R	5798398	5798398	1	+	TSS	high expression
chr2R	5854737	5854737	1	+	TSS	high expression
chr2R	5856465	5856465	1	+	TSS	high expression
chr2R	5858654	5858654	1	+	TSS	high expression
chr2R	5866746	5866746	1	+	TSS	high expression
chr2R	5914346	5914346	1	+	TSS	high expression
chr2R	5920799	5920799	1	+	TSS	high expression
chr2R	5936988	5936988	1	+	TSS	high expression
chr2R	5940048	5940048	1	+	TSS	high expression
chr2R	5954154	5954154	1	+	TSS	high expression
chr2R	5965870	5965870	1	+	TSS	high expression
chr2R	5983985	5983985	1	+	TSS	high expression
chr2R	6005198	6005198	1	+	TSS	high expression
chr2R	6012851	6012851	1	+	TSS	high expression
chr2R	6025161	6025161	1	+	TSS	high expression
chr2R	6029845	6029845	1	+	TSS	high expression
chr2R	6445409	6445409	1	+	TSS	high expression
chr2R	6505169	6505169	1	+	TSS	high expression
chr2R	6533230	6533230	1	+	TSS	high expression
chr2R	6536417	6536417	1	+	TSS	high expression
chr2R	6612775	6612775	1	+	TSS	high expression
chr2R	6618861	6618861	1	+	TSS	high expression
chr2R	6678964	6678964	1	+	TSS	high expression
chr2R	6767496	6767496	1	+	TSS	high expression
chr2R	6774320	6774320	1	+	TSS	high expression
chr2R	6791075	6791075	1	+	TSS	high expression
chr2R	6797428	6797428	1	+	TSS	high expression
chr2R	7023433	7023433	1	+	TSS	high expression
chr2R	7033873	7033873	1	+	TSS	high expression
chr2R	7107046	7107046	1	+	TSS	high expression
chr2R	7110376	7110376	1	+	TSS	high expression
chr2R	7121508	7121508	1	+	TSS	high expression
chr2R	7122759	7122759	1	+	TSS	high expression
chr2R	7131795	7131795	1	+	TSS	high expression
chr2R	7133624	7133624	1	+	TSS	high expression
chr2R	7142674	7142674	1	+	TSS	high expression
chr2R	7167231	7167231	1	+	TSS	high expression
chr2R	7171921	7171921	1	+	TSS	high expression
chr2R	7180033	7180033	1	+	TSS	high expression
chr2R	7189426	7189426	1	+	TSS	high expression
chr2R	7216767	7216767	1	+	TSS	high expression
chr2R	7224353	7224353	1	+	TSS	high expression
chr2R	7233844	7233844	1	+	TSS	high expression
chr2R	7249405	7249405	1	+	TSS	high expression
chr2R	7261484	7261484	1	+	TSS	high expression
chr2R	7293191	7293191	1	+	TSS	high expression
chr2R	7302257	7302257	1	+	TSS	high expression
chr2R	7323751	7323751	1	+	TSS	high expression
chr2R	7330031	7330031	1	+	TSS	high expression
chr2R	7361970	7361970	1	+	TSS	high expression
chr2R	7539382	7539382	1	+	TSS	high expression
chr2R	7578801	7578801	1	+	TSS	high expression
chr2R	7729229	7729229	1	+	TSS	high expression
chr2R	7740124	7740124	1	+	TSS	high expression
chr2R	7748815	7748815	1	+	TSS	high expression
chr2R	7773572	7773572	1	+	TSS	high expression
chr2R	7968781	7968781	1	+	TSS	high expression
chr2R	8028110	8028110	1	+	TSS	high expression
chr2R	8033231	8033231	1	+	TSS	high expression
chr2R	8040966	8040966	1	+	TSS	high expression
chr2R	8051256	8051256	1	+	TSS	high expression
chr2R	8062281	8062281	1	+	TSS	high expression
chr2R	8070144	8070144	1	+	TSS	high expression
chr2R	8127914	8127914	1	+	TSS	high expression
chr2R	8128747	8128747	1	+	TSS	high expression
chr2R	8141497	8141497	1	+	TSS	high expression
chr2R	8144787	8144787	1	+	TSS	high expression
chr2R	8146913	8146913	1	+	TSS	high expression
chr2R	8180922	8180922	1	+	TSS	high expression
chr2R	8194029	8194029	1	+	TSS	high expression
chr2R	8198194	8198194	1	+	TSS	high expression
chr2R	8201624	8201624	1	+	TSS	high expression
chr2R	8208817	8208817	1	+	TSS	high expression
chr2R	8214179	8214179	1	+	TSS	high expression
chr2R	8222854	8222854	1	+	TSS	high expression
chr2R	8232591	8232591	1	+	TSS	high expression
chr2R	8250877	8250877	1	+	TSS	high expression
chr2R	8262794	8262794	1	+	TSS	high expression
chr2R	8264175	8264175	1	+	TSS	high expression
chr2R	8271125	8271125	1	+	TSS	high expression
chr2R	8274484	8274484	1	+	TSS	high expression
chr2R	8280988	8280988	1	+	TSS	high expression
chr2R	8295341	8295341	1	+	TSS	high expression
chr2R	8303960	8303960	1	+	TSS	high expression
chr2R	8312963	8312963	1	+	TSS	high expression
chr2R	8323602	8323602	1	+	TSS	high expression
chr2R	8324840	8324840	1	+	TSS	high expression
chr2R	8340696	8340696	1	+	TSS	high expression
chr2R	8361949	8361949	1	+	TSS	high expression
chr2R	8453692	8453692	1	+	TSS	high expression
chr2R	8457861	8457861	1	+	TSS	high expression
chr2R	8459617	8459617	1	+	TSS	high expression
chr2R	8476808	8476808	1	+	TSS	high expression
chr2R	8481088	8481088	1	+	TSS	high expression
chr2R	8500246	8500246	1	+	TSS	high expression
chr2R	8511225	8511225	1	+	TSS	high expression
chr2R	8520179	8520179	1	+	TSS	high expression
chr2R	8521122	8521122	1	+	TSS	high expression
chr2R	8524123	8524123	1	+	TSS	high expression
chr2R	8574114	8574114	1	+	TSS	high expression
chr2R	8587600	8587600	1	+	TSS	high expression
chr2R	8621914	8621914	1	+	TSS	high expression
chr2R	8635945	8635945	1	+	TSS	high expression
chr2R	8643904	8643904	1	+	TSS	high expression
chr2R	8811409	8811409	1	+	TSS	high expression
chr2R	8841061	8841061	1	+	TSS	high expression
chr2R	8881402	8881402	1	+	TSS	high expression
chr2R	8884030	8884030	1	+	TSS	high expression
chr2R	9003810	9003810	1	+	TSS	high expression
chr2R	9047243	9047243	1	+	TSS	high expression
chr2R	9056005	9056005	1	+	TSS	high expression
chr2R	9109902	9109902	1	+	TSS	high expression
chr2R	9144088	9144088	1	+	TSS	high expression
chr2R	9145391	9145391	1	+	TSS	high expression
chr2R	9147617	9147617	1	+	TSS	high expression
chr2R	9187107	9187107	1	+	TSS	high expression
chr2R	9281210	9281210	1	+	TSS	high expression
chr2R	9320600	9320600	1	+	TSS	high expression
chr2R	9321717	9321717	1	+	TSS	high expression
chr2R	9390306	9390306	1	+	TSS	high expression
chr2R	9393947	9393947	1	+	TSS	high expression
chr2R	9395063	9395063	1	+	TSS	high expression
chr2R	9402764	9402764	1	+	TSS	high expression
chr2R	9409269	9409269	1	+	TSS	high expression
chr2R	9412984	9412984	1	+	TSS	high expression
chr2R	9441587	9441587	1	+	TSS	high expression
chr2R	9443398	9443398	1	+	TSS	high expression
chr2R	9446050	9446050	1	+	TSS	high expression
chr2R	9552619	9552619	1	+	TSS	high expression
chr2R	9555241	9555241	1	+	TSS	high expression
chr2R	9682308	9682308	1	+	TSS	high expression
chr2R	9713880	9713880	1	+	TSS	high expression
chr2R	9723926	9723926	1	+	TSS	high expression
chr2R	9734358	9734358	1	+	TSS	high expression
chr2R	9737387	9737387	1	+	TSS	high expression
chr2R	9746462	9746462	1	+	TSS	high expression
chr2R	9871157	9871157	1	+	TSS	high expression
chr2R	10040661	10040661	1	+	TSS	high expression
chr2R	10048940	10048940	1	+	TSS	high expression
chr2R	10052560	10052560	1	+	TSS	high expression
chr2R	10056361	10056361	1	+	TSS	high expression
chr2R	10057971	10057971	1	+	TSS	high expression
chr2R	10061175	10061175	1	+	TSS	high expression
chr2R	10107425	10107425	1	+	TSS	high expression
chr2R	10131192	10131192	1	+	TSS	high expression
chr2R	10239744	10239744	1	+	TSS	high expression
chr2R	10249449	10249449	1	+	TSS	high expression
chr2R	10253201	10253201	1	+	TSS	high expression
chr2R	10254337	10254337	1	+	TSS	high expression
chr2R	10256747	10256747	1	+	TSS	high expression
chr2R	10258687	10258687	1	+	TSS	high expression
chr2R	10278291	10278291	1	+	TSS	high expression
chr2R	10299340	10299340	1	+	TSS	high expression
chr2R	10308544	10308544	1	+	TSS	high expression
chr2R	10329744	10329744	1	+	TSS	high expression
chr2R	10336443	10336443	1	+	TSS	high expression
chr2R	10346241	10346241	1	+	TSS	high expression
chr2R	10391514	10391514	1	+	TSS	high expression
chr2R	10414076	10414076	1	+	TSS	high expression
chr2R	10488860	10488860	1	+	TSS	high expression
chr2R	10517418	10517418	1	+	TSS	high expression
chr2R	10532776	10532776	1	+	TSS	high expression
chr2R	10555921	10555921	1	+	TSS	high expression
chr2R	10633461	10633461	1	+	TSS	high expression
chr2R	10634864	10634864	1	+	TSS	high expression
chr2R	10644026	10644026	1	+	TSS	high expression
chr2R	10685784	10685784	1	+	TSS	high expression
chr2R	10720338	10720338	1	+	TSS	high expression
chr2R	10740470	10740470	1	+	TSS	high expression
chr2R	10759197	10759197	1	+	TSS	high expression
chr2R	10761477	10761477	1	+	TSS	high expression
chr2R	10850819	10850819	1	+	TSS	high expression
chr2R	10898903	10898903	1	+	TSS	high expression
chr2R	11035382	11035382	1	+	TSS	high expression
chr2R	11042944	11042944	1	+	TSS	high expression
chr2R	11089029	11089029	1	+	TSS	high expression
chr2R	11095498	11095498	1	+	TSS	high expression
chr2R	11103714	11103714	1	+	TSS	high expression
chr2R	11105886	11105886	1	+	TSS	high expression
chr2R	11146272	11146272	1	+	TSS	high expression
chr2R	11237659	11237659	1	+	TSS	high expression
chr2R	11296351	11296351	1	+	TSS	high expression
chr2R	11297677	11297677	1	+	TSS	high expression
chr2R	11346436	11346436	1	+	TSS	high expression
chr2R	11348416	11348416	1	+	TSS	high expression
chr2R	11391706	11391706	1	+	TSS	high expression
chr2R	11394087	11394087	1	+	TSS	high expression
chr2R	11422700	11422700	1	+	TSS	high expression
chr2R	11425718	11425718	1	+	TSS	high expression
chr2R	11428922	11428922	1	+	TSS	high expression
chr2R	11430175	11430175	1	+	TSS	high expression
chr2R	11443303	11443303	1	+	TSS	high expression
chr2R	11568076	11568076	1	+	TSS	high expression
chr2R	11570221	11570221	1	+	TSS	high expression
chr2R	11577348	11577348	1	+	TSS	high expression
chr2R	11578657	11578657	1	+	TSS	high expression
chr2R	11614903	11614903	1	+	TSS	high expression
chr2R	11680829	11680829	1	+	TSS	high expression
chr2R	11736111	11736111	1	+	TSS	high expression
chr2R	11743466	11743466	1	+	TSS	high expression
chr2R	11822393	11822393	1	+	TSS	high expression
chr2R	11830386	11830386	1	+	TSS	high expression
chr2R	11888628	11888628	1	+	TSS	high expression
chr2R	11895877	11895877	1	+	TSS	high expression
chr2R	11986498	11986498	1	+	TSS	high expression
chr2R	11990191	11990191	1	+	TSS	high expression
chr2R	12004616	12004616	1	+	TSS	high expression
chr2R	12010943	12010943	1	+	TSS	high expression
chr2R	12012488	12012488	1	+	TSS	high expression
chr2R	12025857	12025857	1	+	TSS	high expression
chr2R	12029737	12029737	1	+	TSS	high expression
chr2R	12030655	12030655	1	+	TSS	high expression
chr2R	12074090	12074090	1	+	TSS	high expression
chr2R	12152180	12152180	1	+	TSS	high expression
chr2R	12167519	12167519	1	+	TSS	high expression
chr2R	12168455	12168455	1	+	TSS	high expression
chr2R	12181907	12181907	1	+	TSS	high expression
chr2R	12209693	12209693	1	+	TSS	high expression
chr2R	12333491	12333491	1	+	TSS	high expression
chr2R	12387701	12387701	1	+	TSS	high expression
chr2R	12422455	12422455	1	+	TSS	high expression
chr2R	12439765	12439765	1	+	TSS	high expression
chr2R	12453552	12453552	1	+	TSS	high expression
chr2R	12528745	12528745	1	+	TSS	high expression
chr2R	12642012	12642012	1	+	TSS	high expression
chr2R	12642606	12642606	1	+	TSS	high expression
chr2R	12665870	12665870	1	+	TSS	high expression
chr2R	12667410	12667410	1	+	TSS	high expression
chr2R	12671196	12671196	1	+	TSS	high expression
chr2R	12680162	12680162	1	+	TSS	high expression
chr2R	12714402	12714402	1	+	TSS	high expression
chr2R	12743726	12743726	1	+	TSS	high expression
chr2R	12861465	12861465	1	+	TSS	high expression
chr2R	12889519	12889519	1	+	TSS	high expression
chr2R	12892958	12892958	1	+	TSS	high expression
chr2R	12907570	12907570	1	+	TSS	high expression
chr2R	12914746	12914746	1	+	TSS	high expression
chr2R	12932461	12932461	1	+	TSS	high expression
chr2R	12934350	12934350	1	+	TSS	high expression
chr2R	12950282	12950282	1	+	TSS	high expression
chr2R	13021028	13021028	1	+	TSS	high expression
chr2R	13021662	13021662	1	+	TSS	high expression
chr2R	13023962	13023962	1	+	TSS	high expression
chr2R	13024746	13024746	1	+	TSS	high expression
chr2R	13042204	13042204	1	+	TSS	high expression
chr2R	13082708	13082708	1	+	TSS	high expression
chr2R	13282101	13282101	1	+	TSS	high expression
chr2R	13300269	13300269	1	+	TSS	high expression
chr2R	13307938	13307938	1	+	TSS	high expression
chr2R	13318556	13318556	1	+	TSS	high expression
chr2R	13328109	13328109	1	+	TSS	high expression
chr2R	13340924	13340924	1	+	TSS	high expression
chr2R	13343979	13343979	1	+	TSS	high expression
chr2R	13357137	13357137	1	+	TSS	high expression
chr2R	13372502	13372502	1	+	TSS	high expression
chr2R	13381267	13381267	1	+	TSS	high expression
chr2R	13397455	13397455	1	+	TSS	high expression
chr2R	13399028	13399028	1	+	TSS	high expression
chr2R	13405771	13405771	1	+	TSS	high expression
chr2R	13423718	13423718	1	+	TSS	high expression
chr2R	13426827	13426827	1	+	TSS	high expression
chr2R	13429409	13429409	1	+	TSS	high expression
chr2R	13431833	13431833	1	+	TSS	high expression
chr2R	13432397	13432397	1	+	TSS	high expression
chr2R	13435329	13435329	1	+	TSS	high expression
chr2R	13460335	13460335	1	+	TSS	high expression
chr2R	13478471	13478471	1	+	TSS	high expression
chr2R	13480319	13480319	1	+	TSS	high expression
chr2R	13553183	13553183	1	+	TSS	high expression
chr2R	13557687	13557687	1	+	TSS	high expression
chr2R	13644922	13644922	1	+	TSS	high expression
chr2R	13673642	13673642	1	+	TSS	high expression
chr2R	13677197	13677197	1	+	TSS	high expression
chr2R	13680387	13680387	1	+	TSS	high expression
chr2R	13690294	13690294	1	+	TSS	high expression
chr2R	13730950	13730950	1	+	TSS	high expression
chr2R	13734206	13734206	1	+	TSS	high expression
chr2R	13740846	13740846	1	+	TSS	high expression
chr2R	13748304	13748304	1	+	TSS	high expression
chr2R	13907754	13907754	1	+	TSS	high expression
chr2R	14068001	14068001	1	+	TSS	high expression
chr2R	14076484	14076484	1	+	TSS	high expression
chr2R	14095260	14095260	1	+	TSS	high expression
chr2R	14120268	14120268	1	+	TSS	high expression
chr2R	14165031	14165031	1	+	TSS	high expression
chr2R	14176597	14176597	1	+	TSS	high expression
chr2R	14176726	14176726	1	+	TSS	high expression
chr2R	14185683	14185683	1	+	TSS	high expression
chr2R	14199327	14199327	1	+	TSS	high expression
chr2R	14271457	14271457	1	+	TSS	high expression
chr2R	14272070	14272070	1	+	TSS	high expression
chr2R	14274102	14274102	1	+	TSS	high expression
chr2R	14277463	14277463	1	+	TSS	high expression
chr2R	14281167	14281167	1	+	TSS	high expression
chr2R	14285895	14285895	1	+	TSS	high expression
chr2R	14286993	14286993	1	+	TSS	high expression
chr2R	14290780	14290780	1	+	TSS	high expression
chr2R	14292139	14292139	1	+	TSS	high expression
chr2R	14293518	14293518	1	+	TSS	high expression
chr2R	14295361	14295361	1	+	TSS	high expression
chr2R	14308915	14308915	1	+	TSS	high expression
chr2R	14424272	14424272	1	+	TSS	high expression
chr2R	14502586	14502586	1	+	TSS	high expression
chr2R	14503493	14503493	1	+	TSS	high expression
chr2R	14509050	14509050	1	+	TSS	high expression
chr2R	14512772	14512772	1	+	TSS	high expression
chr2R	14515399	14515399	1	+	TSS	high expression
chr2R	14527699	14527699	1	+	TSS	high expression
chr2R	14589464	14589464	1	+	TSS	high expression
chr2R	14593487	14593487	1	+	TSS	high expression
chr2R	14706972	14706972	1	+	TSS	high expression
chr2R	14718751	14718751	1	+	TSS	high expression
chr2R	14722766	14722766	1	+	TSS	high expression
chr2R	14860449	14860449	1	+	TSS	high expression
chr2R	14865228	14865228	1	+	TSS	high expression
chr2R	14874846	14874846	1	+	TSS	high expression
chr2R	14946926	14946926	1	+	TSS	high expression
chr2R	15024882	15024882	1	+	TSS	high expression
chr2R	15029140	15029140	1	+	TSS	high expression
chr2R	15051652	15051652	1	+	TSS	high expression
chr2R	15114835	15114835	1	+	TSS	high expression
chr2R	15116570	15116570	1	+	TSS	high expression
chr2R	15137266	15137266	1	+	TSS	high expression
chr2R	15147419	15147419	1	+	TSS	high expression
chr2R	15175527	15175527	1	+	TSS	high expression
chr2R	15176631	15176631	1	+	TSS	high expression
chr2R	15177610	15177610	1	+	TSS	high expression
chr2R	15180073	15180073	1	+	TSS	high expression
chr2R	15192668	15192668	1	+	TSS	high expression
chr2R	15220213	15220213	1	+	TSS	high expression
chr2R	15585228	15585228	1	+	TSS	high expression
chr2R	15599850	15599850	1	+	TSS	high expression
chr2R	15600924	15600924	1	+	TSS	high expression
chr2R	15601581	15601581	1	+	TSS	high expression
chr2R	15714410	15714410	1	+	TSS	high expression
chr2R	15838938	15838938	1	+	TSS	high expression
chr2R	15868574	15868574	1	+	TSS	high expression
chr2R	16033652	16033652	1	+	TSS	high expression
chr2R	16204913	16204913	1	+	TSS	high expression
chr2R	16229533	16229533	1	+	TSS	high expression
chr2R	16231350	16231350	1	+	TSS	high expression
chr2R	16234541	16234541	1	+	TSS	high expression
chr2R	16311840	16311840	1	+	TSS	high expression
chr2R	16391755	16391755	1	+	TSS	high expression
chr2R	16413832	16413832	1	+	TSS	high expression
chr2R	16420879	16420879	1	+	TSS	high expression
chr2R	16422015	16422015	1	+	TSS	high expression
chr2R	16580375	16580375	1	+	TSS	high expression
chr2R	16661234	16661234	1	+	TSS	high expression
chr2R	16680472	16680472	1	+	TSS	high expression
chr2R	16757930	16757930	1	+	TSS	high expression
chr2R	16758311	16758311	1	+	TSS	high expression
chr2R	16767554	16767554	1	+	TSS	high expression
chr2R	16797209	16797209	1	+	TSS	high expression
chr2R	16863021	16863021	1	+	TSS	high expression
chr2R	16864561	16864561	1	+	TSS	high expression
chr2R	16866849	16866849	1	+	TSS	high expression
chr2R	16882407	16882407	1	+	TSS	high expression
chr2R	16884146	16884146	1	+	TSS	high expression
chr2R	16899477	16899477	1	+	TSS	high expression
chr2R	16912585	16912585	1	+	TSS	high expression
chr2R	16945296	16945296	1	+	TSS	high expression
chr2R	16948329	16948329	1	+	TSS	high expression
chr2R	17016084	17016084	1	+	TSS	high expression
chr2R	17029948	17029948	1	+	TSS	high expression
chr2R	17033713	17033713	1	+	TSS	high expression
chr2R	17058508	17058508	1	+	TSS	high expression
chr2R	17062822	17062822	1	+	TSS	high expression
chr2R	17143745	17143745	1	+	TSS	high expression
chr2R	17210949	17210949	1	+	TSS	high expression
chr2R	17273859	17273859	1	+	TSS	high expression
chr2R	17276895	17276895	1	+	TSS	high expression
chr2R	17369424	17369424	1	+	TSS	high expression
chr2R	17389591	17389591	1	+	TSS	high expression
chr2R	17470997	17470997	1	+	TSS	high expression
chr2R	17477891	17477891	1	+	TSS	high expression
chr2R	17512540	17512540	1	+	TSS	high expression
chr2R	17519791	17519791	1	+	TSS	high expression
chr2R	17533683	17533683	1	+	TSS	high expression
chr2R	17545585	17545585	1	+	TSS	high expression
chr2R	17551938	17551938	1	+	TSS	high expression
chr2R	17553456	17553456	1	+	TSS	high expression
chr2R	17660852	17660852	1	+	TSS	high expression
chr2R	17839196	17839196	1	+	TSS	high expression
chr2R	17860631	17860631	1	+	TSS	high expression
chr2R	17864167	17864167	1	+	TSS	high expression
chr2R	17922349	17922349	1	+	TSS	high expression
chr2R	17963547	17963547	1	+	TSS	high expression
chr2R	17967676	17967676	1	+	TSS	high expression
chr2R	17990693	17990693	1	+	TSS	high expression
chr2R	18066686	18066686	1	+	TSS	high expression
chr2R	18070651	18070651	1	+	TSS	high expression
chr2R	18073483	18073483	1	+	TSS	high expression
chr2R	18098946	18098946	1	+	TSS	high expression
chr2R	18131468	18131468	1	+	TSS	high expression
chr2R	18180964	18180964	1	+	TSS	high expression
chr2R	18205167	18205167	1	+	TSS	high expression
chr2R	18220631	18220631	1	+	TSS	high expression
chr2R	18291678	18291678	1	+	TSS	high expression
chr2R	18296156	18296156	1	+	TSS	high expression
chr2R	18308544	18308544	1	+	TSS	high expression
chr2R	18314984	18314984	1	+	TSS	high expression
chr2R	18365892	18365892	1	+	TSS	high expression
chr2R	18370846	18370846	1	+	TSS	high expression
chr2R	18379719	18379719	1	+	TSS	high expression
chr2R	18437605	18437605	1	+	TSS	high expression
chr2R	18449865	18449865	1	+	TSS	high expression
chr2R	18671809	18671809	1	+	TSS	high expression
chr2R	18686559	18686559	1	+	TSS	high expression
chr2R	18712713	18712713	1	+	TSS	high expression
chr2R	18717220	18717220	1	+	TSS	high expression
chr2R	18719979	18719979	1	+	TSS	high expression
chr2R	18722529	18722529	1	+	TSS	high expression
chr2R	18724886	18724886	1	+	TSS	high expression
chr2R	18728358	18728358	1	+	TSS	high expression
chr2R	18741901	18741901	1	+	TSS	high expression
chr2R	18754044	18754044	1	+	TSS	high expression
chr2R	18758815	18758815	1	+	TSS	high expression
chr2R	18762313	18762313	1	+	TSS	high expression
chr2R	18824802	18824802	1	+	TSS	high expression
chr2R	19171803	19171803	1	+	TSS	high expression
chr2R	19211182	19211182	1	+	TSS	high expression
chr2R	19234158	19234158	1	+	TSS	high expression
chr2R	19239107	19239107	1	+	TSS	high expression
chr2R	19241998	19241998	1	+	TSS	high expression
chr2R	19242752	19242752	1	+	TSS	high expression
chr2R	19245202	19245202	1	+	TSS	high expression
chr2R	19246281	19246281	1	+	TSS	high expression
chr2R	19343498	19343498	1	+	TSS	high expression
chr2R	19387255	19387255	1	+	TSS	high expression
chr2R	19390853	19390853	1	+	TSS	high expression
chr2R	19411381	19411381	1	+	TSS	high expression
chr2R	19451602	19451602	1	+	TSS	high expression
chr2R	19452420	19452420	1	+	TSS	high expression
chr2R	19545099	19545099	1	+	TSS	high expression
chr2R	19560399	19560399	1	+	TSS	high expression
chr2R	19569147	19569147	1	+	TSS	high expression
chr2R	19570904	19570904	1	+	TSS	high expression
chr2R	19638208	19638208	1	+	TSS	high expression
chr2R	19639467	19639467	1	+	TSS	high expression
chr2R	19640287	19640287	1	+	TSS	high expression
chr2R	19692334	19692334	1	+	TSS	high expression
chr2R	19696768	19696768	1	+	TSS	high expression
chr2R	19717519	19717519	1	+	TSS	high expression
chr2R	19732415	19732415	1	+	TSS	high expression
chr2R	19752944	19752944	1	+	TSS	high expression
chr2R	19765982	19765982	1	+	TSS	high expression
chr2R	19774497	19774497	1	+	TSS	high expression
chr2R	19782601	19782601	1	+	TSS	high expression
chr2R	19786102	19786102	1	+	TSS	high expression
chr2R	19795651	19795651	1	+	TSS	high expression
chr2R	19827936	19827936	1	+	TSS	high expression
chr2R	19838029	19838029	1	+	TSS	high expression
chr2R	19841616	19841616	1	+	TSS	high expression
chr2R	19845630	19845630	1	+	TSS	high expression
chr2R	19850498	19850498	1	+	TSS	high expression
chr2R	19852224	19852224	1	+	TSS	high expression
chr2R	19857830	19857830	1	+	TSS	high expression
chr2R	19874197	19874197	1	+	TSS	high expression
chr2R	19876240	19876240	1	+	TSS	high expression
chr2R	19909896	19909896	1	+	TSS	high expression
chr2R	19911721	19911721	1	+	TSS	high expression
chr2R	19914056	19914056	1	+	TSS	high expression
chr2R	19916844	19916844	1	+	TSS	high expression
chr2R	19925507	19925507	1	+	TSS	high expression
chr2R	19936728	19936728	1	+	TSS	high expression
chr2R	19942829	19942829	1	+	TSS	high expression
chr2R	19956433	19956433	1	+	TSS	high expression
chr2R	19962536	19962536	1	+	TSS	high expression
chr2R	19987404	19987404	1	+	TSS	high expression
chr2R	20021528	20021528	1	+	TSS	high expression
chr2R	20027108	20027108	1	+	TSS	high expression
chr2R	20046888	20046888	1	+	TSS	high expression
chr2R	20142912	20142912	1	+	TSS	high expression
chr2R	20231236	20231236	1	+	TSS	high expression
chr2R	20382041	20382041	1	+	TSS	high expression
chr2R	20403248	20403248	1	+	TSS	high expression
chr2R	20407171	20407171	1	+	TSS	high expression
chr2R	20419122	20419122	1	+	TSS	high expression
chr2R	20423711	20423711	1	+	TSS	high expression
chr2R	20427495	20427495	1	+	TSS	high expression
chr2R	20449151	20449151	1	+	TSS	high expression
chr2R	20453082	20453082	1	+	TSS	high expression
chr2R	20468795	20468795	1	+	TSS	high expression
chr2R	20487489	20487489	1	+	TSS	high expression
chr2R	20489995	20489995	1	+	TSS	high expression
chr2R	20494812	20494812	1	+	TSS	high expression
chr2R	20518598	20518598	1	+	TSS	high expression
chr2R	20549047	20549047	1	+	TSS	high expression
chr2R	20551948	20551948	1	+	TSS	high expression
chr2R	20631335	20631335	1	+	TSS	high expression
chr2R	20644903	20644903	1	+	TSS	high expression
chr2R	20648286	20648286	1	+	TSS	high expression
chr2R	20650687	20650687	1	+	TSS	high expression
chr2R	20668468	20668468	1	+	TSS	high expression
chr2R	20671095	20671095	1	+	TSS	high expression
chr2R	20686321	20686321	1	+	TSS	high expression
chr2R	20736499	20736499	1	+	TSS	high expression
chr2R	20757590	20757590	1	+	TSS	high expression
chr2R	20785801	20785801	1	+	TSS	high expression
chr2R	20825862	20825862	1	+	TSS	high expression
chr2R	20873478	20873478	1	+	TSS	high expression
chr2R	21140837	21140837	1	+	TSS	high expression
chr3L	4194285	4194285	1	+	TSS	high expression
chr3L	9436364	9436364	1	+	TSS	high expression
chr3L	10483961	10483961	1	+	TSS	high expression
chr3L	14665968	14665968	1	+	TSS	high expression
chr3L	17822058	17822058	1	+	TSS	high expression
chr3L	19921907	19921907	1	+	TSS	high expression
chr3L	24067329	24067329	1	+	TSS	high expression
chr3L	129452	129452	1	+	TSS	high expression
chr3L	654361	654361	1	+	TSS	high expression
chr3L	1963143	1963143	1	+	TSS	high expression
chr3L	2466903	2466903	1	+	TSS	high expression
chr3L	2488819	2488819	1	+	TSS	high expression
chr3L	3515685	3515685	1	+	TSS	high expression
chr3L	4062304	4062304	1	+	TSS	high expression
chr3L	4692784	4692784	1	+	TSS	high expression
chr3L	5624083	5624083	1	+	TSS	high expression
chr3L	5762102	5762102	1	+	TSS	high expression
chr3L	6543839	6543839	1	+	TSS	high expression
chr3L	7972149	7972149	1	+	TSS	high expression
chr3L	8231747	8231747	1	+	TSS	high expression
chr3L	9540320	9540320	1	+	TSS	high expression
chr3L	11129149	11129149	1	+	TSS	high expression
chr3L	12843260	12843260	1	+	TSS	high expression
chr3L	13221789	13221789	1	+	TSS	high expression
chr3L	13495840	13495840	1	+	TSS	high expression
chr3L	14024593	14024593	1	+	TSS	high expression
chr3L	14267447	14267447	1	+	TSS	high expression
chr3L	14798352	14798352	1	+	TSS	high expression
chr3L	15581980	15581980	1	+	TSS	high expression
chr3L	16858400	16858400	1	+	TSS	high expression
chr3L	17039264	17039264	1	+	TSS	high expression
chr3L	17432511	17432511	1	+	TSS	high expression
chr3L	17683113	17683113	1	+	TSS	high expression
chr3L	17954760	17954760	1	+	TSS	high expression
chr3L	180294	180294	1	+	TSS	high expression
chr3L	203699	203699	1	+	TSS	high expression
chr3L	206192	206192	1	+	TSS	high expression
chr3L	212275	212275	1	+	TSS	high expression
chr3L	216134	216134	1	+	TSS	high expression
chr3L	218067	218067	1	+	TSS	high expression
chr3L	224131	224131	1	+	TSS	high expression
chr3L	247495	247495	1	+	TSS	high expression
chr3L	258350	258350	1	+	TSS	high expression
chr3L	264782	264782	1	+	TSS	high expression
chr3L	290727	290727	1	+	TSS	high expression
chr3L	328099	328099	1	+	TSS	high expression
chr3L	356422	356422	1	+	TSS	high expression
chr3L	357981	357981	1	+	TSS	high expression
chr3L	528339	528339	1	+	TSS	high expression
chr3L	593246	593246	1	+	TSS	high expression
chr3L	841718	841718	1	+	TSS	high expression
chr3L	865396	865396	1	+	TSS	high expression
chr3L	895951	895951	1	+	TSS	high expression
chr3L	902898	902898	1	+	TSS	high expression
chr3L	909139	909139	1	+	TSS	high expression
chr3L	987211	987211	1	+	TSS	high expression
chr3L	993988	993988	1	+	TSS	high expression
chr3L	1034697	1034697	1	+	TSS	high expression
chr3L	1189590	1189590	1	+	TSS	high expression
chr3L	1196321	1196321	1	+	TSS	high expression
chr3L	1212924	1212924	1	+	TSS	high expression
chr3L	1227768	1227768	1	+	TSS	high expression
chr3L	1232904	1232904	1	+	TSS	high expression
chr3L	1235729	1235729	1	+	TSS	high expression
chr3L	1248019	1248019	1	+	TSS	high expression
chr3L	1250696	1250696	1	+	TSS	high expression
chr3L	1252012	1252012	1	+	TSS	high expression
chr3L	1256452	1256452	1	+	TSS	high expression
chr3L	1275972	1275972	1	+	TSS	high expression
chr3L	1295742	1295742	1	+	TSS	high expression
chr3L	1331729	1331729	1	+	TSS	high expression
chr3L	1398586	1398586	1	+	TSS	high expression
chr3L	1463792	1463792	1	+	TSS	high expression
chr3L	1477619	1477619	1	+	TSS	high expression
chr3L	1546081	1546081	1	+	TSS	high expression
chr3L	1553493	1553493	1	+	TSS	high expression
chr3L	1558235	1558235	1	+	TSS	high expression
chr3L	1602954	1602954	1	+	TSS	high expression
chr3L	1618392	1618392	1	+	TSS	high expression
chr3L	1639702	1639702	1	+	TSS	high expression
chr3L	1647869	1647869	1	+	TSS	high expression
chr3L	1653005	1653005	1	+	TSS	high expression
chr3L	1694619	1694619	1	+	TSS	high expression
chr3L	1738572	1738572	1	+	TSS	high expression
chr3L	1746910	1746910	1	+	TSS	high expression
chr3L	1756159	1756159	1	+	TSS	high expression
chr3L	1775633	1775633	1	+	TSS	high expression
chr3L	1803146	1803146	1	+	TSS	high expression
chr3L	1865431	1865431	1	+	TSS	high expression
chr3L	1870119	1870119	1	+	TSS	high expression
chr3L	1885659	1885659	1	+	TSS	high expression
chr3L	1941062	1941062	1	+	TSS	high expression
chr3L	1947564	1947564	1	+	TSS	high expression
chr3L	1971662	1971662	1	+	TSS	high expression
chr3L	2026991	2026991	1	+	TSS	high expression
chr3L	2197013	2197013	1	+	TSS	high expression
chr3L	2229646	2229646	1	+	TSS	high expression
chr3L	2237610	2237610	1	+	TSS	high expression
chr3L	2244530	2244530	1	+	TSS	high expression
chr3L	2266394	2266394	1	+	TSS	high expression
chr3L	2267870	2267870	1	+	TSS	high expression
chr3L	2268827	2268827	1	+	TSS	high expression
chr3L	2276550	2276550	1	+	TSS	high expression
chr3L	2373727	2373727	1	+	TSS	high expression
chr3L	2413998	2413998	1	+	TSS	high expression
chr3L	2465038	2465038	1	+	TSS	high expression
chr3L	2587450	2587450	1	+	TSS	high expression
chr3L	2589402	2589402	1	+	TSS	high expression
chr3L	2599302	2599302	1	+	TSS	high expression
chr3L	2600870	2600870	1	+	TSS	high expression
chr3L	2631720	2631720	1	+	TSS	high expression
chr3L	2645373	2645373	1	+	TSS	high expression
chr3L	2652134	2652134	1	+	TSS	high expression
chr3L	2780921	2780921	1	+	TSS	high expression
chr3L	2782272	2782272	1	+	TSS	high expression
chr3L	2981023	2981023	1	+	TSS	high expression
chr3L	3002157	3002157	1	+	TSS	high expression
chr3L	3042375	3042375	1	+	TSS	high expression
chr3L	3046956	3046956	1	+	TSS	high expression
chr3L	3165182	3165182	1	+	TSS	high expression
chr3L	3169287	3169287	1	+	TSS	high expression
chr3L	3199021	3199021	1	+	TSS	high expression
chr3L	3280247	3280247	1	+	TSS	high expression
chr3L	3314349	3314349	1	+	TSS	high expression
chr3L	3319557	3319557	1	+	TSS	high expression
chr3L	3319569	3319569	1	+	TSS	high expression
chr3L	3326291	3326291	1	+	TSS	high expression
chr3L	3330142	3330142	1	+	TSS	high expression
chr3L	3337103	3337103	1	+	TSS	high expression
chr3L	3369569	3369569	1	+	TSS	high expression
chr3L	3466414	3466414	1	+	TSS	high expression
chr3L	3485642	3485642	1	+	TSS	high expression
chr3L	3615382	3615382	1	+	TSS	high expression
chr3L	3626874	3626874	1	+	TSS	high expression
chr3L	3811269	3811269	1	+	TSS	high expression
chr3L	3814185	3814185	1	+	TSS	high expression
chr3L	4019094	4019094	1	+	TSS	high expression
chr3L	4021439	4021439	1	+	TSS	high expression
chr3L	4032141	4032141	1	+	TSS	high expression
chr3L	4139078	4139078	1	+	TSS	high expression
chr3L	4215384	4215384	1	+	TSS	high expression
chr3L	4216636	4216636	1	+	TSS	high expression
chr3L	4240173	4240173	1	+	TSS	high expression
chr3L	4242736	4242736	1	+	TSS	high expression
chr3L	4254774	4254774	1	+	TSS	high expression
chr3L	4259419	4259419	1	+	TSS	high expression
chr3L	4262700	4262700	1	+	TSS	high expression
chr3L	4277964	4277964	1	+	TSS	high expression
chr3L	4283855	4283855	1	+	TSS	high expression
chr3L	4287038	4287038	1	+	TSS	high expression
chr3L	4365496	4365496	1	+	TSS	high expression
chr3L	4403500	4403500	1	+	TSS	high expression
chr3L	4436721	4436721	1	+	TSS	high expression
chr3L	4468352	4468352	1	+	TSS	high expression
chr3L	4471647	4471647	1	+	TSS	high expression
chr3L	4473145	4473145	1	+	TSS	high expression
chr3L	4480282	4480282	1	+	TSS	high expression
chr3L	4482809	4482809	1	+	TSS	high expression
chr3L	4533172	4533172	1	+	TSS	high expression
chr3L	4542129	4542129	1	+	TSS	high expression
chr3L	4568690	4568690	1	+	TSS	high expression
chr3L	4626717	4626717	1	+	TSS	high expression
chr3L	4648276	4648276	1	+	TSS	high expression
chr3L	4697679	4697679	1	+	TSS	high expression
chr3L	4898900	4898900	1	+	TSS	high expression
chr3L	5127311	5127311	1	+	TSS	high expression
chr3L	5556780	5556780	1	+	TSS	high expression
chr3L	5558334	5558334	1	+	TSS	high expression
chr3L	5576789	5576789	1	+	TSS	high expression
chr3L	5588646	5588646	1	+	TSS	high expression
chr3L	5660920	5660920	1	+	TSS	high expression
chr3L	5773145	5773145	1	+	TSS	high expression
chr3L	5864602	5864602	1	+	TSS	high expression
chr3L	5866733	5866733	1	+	TSS	high expression
chr3L	5900505	5900505	1	+	TSS	high expression
chr3L	5915155	5915155	1	+	TSS	high expression
chr3L	5917155	5917155	1	+	TSS	high expression
chr3L	6028330	6028330	1	+	TSS	high expression
chr3L	6030211	6030211	1	+	TSS	high expression
chr3L	6032257	6032257	1	+	TSS	high expression
chr3L	6043874	6043874	1	+	TSS	high expression
chr3L	6045450	6045450	1	+	TSS	high expression
chr3L	6048278	6048278	1	+	TSS	high expression
chr3L	6053046	6053046	1	+	TSS	high expression
chr3L	6059595	6059595	1	+	TSS	high expression
chr3L	6139771	6139771	1	+	TSS	high expression
chr3L	6153914	6153914	1	+	TSS	high expression
chr3L	6156257	6156257	1	+	TSS	high expression
chr3L	6167348	6167348	1	+	TSS	high expression
chr3L	6182857	6182857	1	+	TSS	high expression
chr3L	6186584	6186584	1	+	TSS	high expression
chr3L	6193573	6193573	1	+	TSS	high expression
chr3L	6313711	6313711	1	+	TSS	high expression
chr3L	6318712	6318712	1	+	TSS	high expression
chr3L	6320708	6320708	1	+	TSS	high expression
chr3L	6343376	6343376	1	+	TSS	high expression
chr3L	6454766	6454766	1	+	TSS	high expression
chr3L	6477153	6477153	1	+	TSS	high expression
chr3L	6783252	6783252	1	+	TSS	high expression
chr3L	6926030	6926030	1	+	TSS	high expression
chr3L	7005326	7005326	1	+	TSS	high expression
chr3L	7059414	7059414	1	+	TSS	high expression
chr3L	7118731	7118731	1	+	TSS	high expression
chr3L	7124971	7124971	1	+	TSS	high expression
chr3L	7127618	7127618	1	+	TSS	high expression
chr3L	7151199	7151199	1	+	TSS	high expression
chr3L	7231642	7231642	1	+	TSS	high expression
chr3L	7234792	7234792	1	+	TSS	high expression
chr3L	7237488	7237488	1	+	TSS	high expression
chr3L	7316729	7316729	1	+	TSS	high expression
chr3L	7322231	7322231	1	+	TSS	high expression
chr3L	7332366	7332366	1	+	TSS	high expression
chr3L	7353663	7353663	1	+	TSS	high expression
chr3L	7374953	7374953	1	+	TSS	high expression
chr3L	7384179	7384179	1	+	TSS	high expression
chr3L	7391388	7391388	1	+	TSS	high expression
chr3L	7393177	7393177	1	+	TSS	high expression
chr3L	7464710	7464710	1	+	TSS	high expression
chr3L	7484964	7484964	1	+	TSS	high expression
chr3L	7504111	7504111	1	+	TSS	high expression
chr3L	7521904	7521904	1	+	TSS	high expression
chr3L	7576607	7576607	1	+	TSS	high expression
chr3L	7644305	7644305	1	+	TSS	high expression
chr3L	7740717	7740717	1	+	TSS	high expression
chr3L	7747509	7747509	1	+	TSS	high expression
chr3L	7753577	7753577	1	+	TSS	high expression
chr3L	7887980	7887980	1	+	TSS	high expression
chr3L	7905563	7905563	1	+	TSS	high expression
chr3L	7929475	7929475	1	+	TSS	high expression
chr3L	7941291	7941291	1	+	TSS	high expression
chr3L	8064900	8064900	1	+	TSS	high expression
chr3L	8067547	8067547	1	+	TSS	high expression
chr3L	8102269	8102269	1	+	TSS	high expression
chr3L	8114601	8114601	1	+	TSS	high expression
chr3L	8180101	8180101	1	+	TSS	high expression
chr3L	8184372	8184372	1	+	TSS	high expression
chr3L	8313863	8313863	1	+	TSS	high expression
chr3L	8332153	8332153	1	+	TSS	high expression
chr3L	8333420	8333420	1	+	TSS	high expression
chr3L	8340263	8340263	1	+	TSS	high expression
chr3L	8384642	8384642	1	+	TSS	high expression
chr3L	8392269	8392269	1	+	TSS	high expression
chr3L	8398532	8398532	1	+	TSS	high expression
chr3L	8404953	8404953	1	+	TSS	high expression
chr3L	8418045	8418045	1	+	TSS	high expression
chr3L	8503138	8503138	1	+	TSS	high expression
chr3L	8511988	8511988	1	+	TSS	high expression
chr3L	8528052	8528052	1	+	TSS	high expression
chr3L	8583711	8583711	1	+	TSS	high expression
chr3L	8597757	8597757	1	+	TSS	high expression
chr3L	8610335	8610335	1	+	TSS	high expression
chr3L	8612988	8612988	1	+	TSS	high expression
chr3L	8633574	8633574	1	+	TSS	high expression
chr3L	8640245	8640245	1	+	TSS	high expression
chr3L	8668859	8668859	1	+	TSS	high expression
chr3L	8714602	8714602	1	+	TSS	high expression
chr3L	8719891	8719891	1	+	TSS	high expression
chr3L	8722965	8722965	1	+	TSS	high expression
chr3L	8749089	8749089	1	+	TSS	high expression
chr3L	8795563	8795563	1	+	TSS	high expression
chr3L	8797970	8797970	1	+	TSS	high expression
chr3L	8800725	8800725	1	+	TSS	high expression
chr3L	8801644	8801644	1	+	TSS	high expression
chr3L	8803511	8803511	1	+	TSS	high expression
chr3L	8820606	8820606	1	+	TSS	high expression
chr3L	8829562	8829562	1	+	TSS	high expression
chr3L	8884710	8884710	1	+	TSS	high expression
chr3L	8948121	8948121	1	+	TSS	high expression
chr3L	8959940	8959940	1	+	TSS	high expression
chr3L	8975823	8975823	1	+	TSS	high expression
chr3L	9067758	9067758	1	+	TSS	high expression
chr3L	9086154	9086154	1	+	TSS	high expression
chr3L	9127661	9127661	1	+	TSS	high expression
chr3L	9245524	9245524	1	+	TSS	high expression
chr3L	9331910	9331910	1	+	TSS	high expression
chr3L	9342711	9342711	1	+	TSS	high expression
chr3L	9347436	9347436	1	+	TSS	high expression
chr3L	9352123	9352123	1	+	TSS	high expression
chr3L	9353412	9353412	1	+	TSS	high expression
chr3L	9355208	9355208	1	+	TSS	high expression
chr3L	9357459	9357459	1	+	TSS	high expression
chr3L	9397895	9397895	1	+	TSS	high expression
chr3L	9404159	9404159	1	+	TSS	high expression
chr3L	9416353	9416353	1	+	TSS	high expression
chr3L	9423442	9423442	1	+	TSS	high expression
chr3L	9439975	9439975	1	+	TSS	high expression
chr3L	9449454	9449454	1	+	TSS	high expression
chr3L	9454177	9454177	1	+	TSS	high expression
chr3L	9617383	9617383	1	+	TSS	high expression
chr3L	9631212	9631212	1	+	TSS	high expression
chr3L	9674379	9674379	1	+	TSS	high expression
chr3L	9678271	9678271	1	+	TSS	high expression
chr3L	9691442	9691442	1	+	TSS	high expression
chr3L	9712428	9712428	1	+	TSS	high expression
chr3L	9716527	9716527	1	+	TSS	high expression
chr3L	9720030	9720030	1	+	TSS	high expression
chr3L	9791534	9791534	1	+	TSS	high expression
chr3L	9792798	9792798	1	+	TSS	high expression
chr3L	9797560	9797560	1	+	TSS	high expression
chr3L	9818799	9818799	1	+	TSS	high expression
chr3L	9892329	9892329	1	+	TSS	high expression
chr3L	9936247	9936247	1	+	TSS	high expression
chr3L	9961543	9961543	1	+	TSS	high expression
chr3L	9965343	9965343	1	+	TSS	high expression
chr3L	9967719	9967719	1	+	TSS	high expression
chr3L	10266304	10266304	1	+	TSS	high expression
chr3L	10405916	10405916	1	+	TSS	high expression
chr3L	10457001	10457001	1	+	TSS	high expression
chr3L	10458287	10458287	1	+	TSS	high expression
chr3L	10619652	10619652	1	+	TSS	high expression
chr3L	10627175	10627175	1	+	TSS	high expression
chr3L	10631253	10631253	1	+	TSS	high expression
chr3L	10632871	10632871	1	+	TSS	high expression
chr3L	10636633	10636633	1	+	TSS	high expression
chr3L	10794292	10794292	1	+	TSS	high expression
chr3L	10884843	10884843	1	+	TSS	high expression
chr3L	11102762	11102762	1	+	TSS	high expression
chr3L	11113959	11113959	1	+	TSS	high expression
chr3L	11122449	11122449	1	+	TSS	high expression
chr3L	11162898	11162898	1	+	TSS	high expression
chr3L	11166614	11166614	1	+	TSS	high expression
chr3L	11304847	11304847	1	+	TSS	high expression
chr3L	11418250	11418250	1	+	TSS	high expression
chr3L	11451590	11451590	1	+	TSS	high expression
chr3L	11624495	11624495	1	+	TSS	high expression
chr3L	11641884	11641884	1	+	TSS	high expression
chr3L	11675126	11675126	1	+	TSS	high expression
chr3L	11677084	11677084	1	+	TSS	high expression
chr3L	11702030	11702030	1	+	TSS	high expression
chr3L	11714020	11714020	1	+	TSS	high expression
chr3L	11721517	11721517	1	+	TSS	high expression
chr3L	11725244	11725244	1	+	TSS	high expression
chr3L	11786644	11786644	1	+	TSS	high expression
chr3L	11808579	11808579	1	+	TSS	high expression
chr3L	11815952	11815952	1	+	TSS	high expression
chr3L	11872321	11872321	1	+	TSS	high expression
chr3L	11874484	11874484	1	+	TSS	high expression
chr3L	11942941	11942941	1	+	TSS	high expression
chr3L	11968010	11968010	1	+	TSS	high expression
chr3L	11969214	11969214	1	+	TSS	high expression
chr3L	11974228	11974228	1	+	TSS	high expression
chr3L	11983844	11983844	1	+	TSS	high expression
chr3L	11996276	11996276	1	+	TSS	high expression
chr3L	12035510	12035510	1	+	TSS	high expression
chr3L	12081743	12081743	1	+	TSS	high expression
chr3L	12109236	12109236	1	+	TSS	high expression
chr3L	12111343	12111343	1	+	TSS	high expression
chr3L	12122493	12122493	1	+	TSS	high expression
chr3L	12125272	12125272	1	+	TSS	high expression
chr3L	12129874	12129874	1	+	TSS	high expression
chr3L	12131973	12131973	1	+	TSS	high expression
chr3L	12139675	12139675	1	+	TSS	high expression
chr3L	12172979	12172979	1	+	TSS	high expression
chr3L	12179058	12179058	1	+	TSS	high expression
chr3L	12181935	12181935	1	+	TSS	high expression
chr3L	12191007	12191007	1	+	TSS	high expression
chr3L	12260652	12260652	1	+	TSS	high expression
chr3L	12475709	12475709	1	+	TSS	high expression
chr3L	12494705	12494705	1	+	TSS	high expression
chr3L	12497387	12497387	1	+	TSS	high expression
chr3L	12508127	12508127	1	+	TSS	high expression
chr3L	12517541	12517541	1	+	TSS	high expression
chr3L	12748246	12748246	1	+	TSS	high expression
chr3L	12783313	12783313	1	+	TSS	high expression
chr3L	12798993	12798993	1	+	TSS	high expression
chr3L	12807474	12807474	1	+	TSS	high expression
chr3L	12884843	12884843	1	+	TSS	high expression
chr3L	12885813	12885813	1	+	TSS	high expression
chr3L	12965574	12965574	1	+	TSS	high expression
chr3L	12988235	12988235	1	+	TSS	high expression
chr3L	12999924	12999924	1	+	TSS	high expression
chr3L	13016469	13016469	1	+	TSS	high expression
chr3L	13034856	13034856	1	+	TSS	high expression
chr3L	13037536	13037536	1	+	TSS	high expression
chr3L	13040124	13040124	1	+	TSS	high expression
chr3L	13054979	13054979	1	+	TSS	high expression
chr3L	13056146	13056146	1	+	TSS	high expression
chr3L	13294735	13294735	1	+	TSS	high expression
chr3L	13322318	13322318	1	+	TSS	high expression
chr3L	13342326	13342326	1	+	TSS	high expression
chr3L	13349633	13349633	1	+	TSS	high expression
chr3L	13371685	13371685	1	+	TSS	high expression
chr3L	13375867	13375867	1	+	TSS	high expression
chr3L	13377891	13377891	1	+	TSS	high expression
chr3L	13479904	13479904	1	+	TSS	high expression
chr3L	13836961	13836961	1	+	TSS	high expression
chr3L	13980999	13980999	1	+	TSS	high expression
chr3L	13987335	13987335	1	+	TSS	high expression
chr3L	13990293	13990293	1	+	TSS	high expression
chr3L	13995249	13995249	1	+	TSS	high expression
chr3L	14027876	14027876	1	+	TSS	high expression
chr3L	14030124	14030124	1	+	TSS	high expression
chr3L	14196534	14196534	1	+	TSS	high expression
chr3L	14211009	14211009	1	+	TSS	high expression
chr3L	14554959	14554959	1	+	TSS	high expression
chr3L	14615910	14615910	1	+	TSS	high expression
chr3L	14677825	14677825	1	+	TSS	high expression
chr3L	14684468	14684468	1	+	TSS	high expression
chr3L	14721940	14721940	1	+	TSS	high expression
chr3L	14962447	14962447	1	+	TSS	high expression
chr3L	14965769	14965769	1	+	TSS	high expression
chr3L	14967948	14967948	1	+	TSS	high expression
chr3L	14973209	14973209	1	+	TSS	high expression
chr3L	14978215	14978215	1	+	TSS	high expression
chr3L	14985572	14985572	1	+	TSS	high expression
chr3L	15047871	15047871	1	+	TSS	high expression
chr3L	15088256	15088256	1	+	TSS	high expression
chr3L	15091237	15091237	1	+	TSS	high expression
chr3L	15106657	15106657	1	+	TSS	high expression
chr3L	15109839	15109839	1	+	TSS	high expression
chr3L	15114722	15114722	1	+	TSS	high expression
chr3L	15502161	15502161	1	+	TSS	high expression
chr3L	15502545	15502545	1	+	TSS	high expression
chr3L	15504153	15504153	1	+	TSS	high expression
chr3L	15547217	15547217	1	+	TSS	high expression
chr3L	15556538	15556538	1	+	TSS	high expression
chr3L	15569666	15569666	1	+	TSS	high expression
chr3L	15576743	15576743	1	+	TSS	high expression
chr3L	15613059	15613059	1	+	TSS	high expression
chr3L	15645644	15645644	1	+	TSS	high expression
chr3L	15650728	15650728	1	+	TSS	high expression
chr3L	15652807	15652807	1	+	TSS	high expression
chr3L	15654348	15654348	1	+	TSS	high expression
chr3L	15671333	15671333	1	+	TSS	high expression
chr3L	15676975	15676975	1	+	TSS	high expression
chr3L	15802598	15802598	1	+	TSS	high expression
chr3L	15810093	15810093	1	+	TSS	high expression
chr3L	15948275	15948275	1	+	TSS	high expression
chr3L	15949650	15949650	1	+	TSS	high expression
chr3L	15951943	15951943	1	+	TSS	high expression
chr3L	16226220	16226220	1	+	TSS	high expression
chr3L	16227240	16227240	1	+	TSS	high expression
chr3L	16230858	16230858	1	+	TSS	high expression
chr3L	16262491	16262491	1	+	TSS	high expression
chr3L	16264409	16264409	1	+	TSS	high expression
chr3L	16294570	16294570	1	+	TSS	high expression
chr3L	16307276	16307276	1	+	TSS	high expression
chr3L	16311125	16311125	1	+	TSS	high expression
chr3L	16312961	16312961	1	+	TSS	high expression
chr3L	16316831	16316831	1	+	TSS	high expression
chr3L	16321968	16321968	1	+	TSS	high expression
chr3L	16322958	16322958	1	+	TSS	high expression
chr3L	16324140	16324140	1	+	TSS	high expression
chr3L	16325019	16325019	1	+	TSS	high expression
chr3L	16326418	16326418	1	+	TSS	high expression
chr3L	16332099	16332099	1	+	TSS	high expression
chr3L	16339423	16339423	1	+	TSS	high expression
chr3L	16341197	16341197	1	+	TSS	high expression
chr3L	16345140	16345140	1	+	TSS	high expression
chr3L	16355703	16355703	1	+	TSS	high expression
chr3L	16362976	16362976	1	+	TSS	high expression
chr3L	16405855	16405855	1	+	TSS	high expression
chr3L	16490755	16490755	1	+	TSS	high expression
chr3L	16567796	16567796	1	+	TSS	high expression
chr3L	16576083	16576083	1	+	TSS	high expression
chr3L	16605586	16605586	1	+	TSS	high expression
chr3L	16698117	16698117	1	+	TSS	high expression
chr3L	16719641	16719641	1	+	TSS	high expression
chr3L	16759174	16759174	1	+	TSS	high expression
chr3L	16856264	16856264	1	+	TSS	high expression
chr3L	16937523	16937523	1	+	TSS	high expression
chr3L	16948605	16948605	1	+	TSS	high expression
chr3L	16963507	16963507	1	+	TSS	high expression
chr3L	16979735	16979735	1	+	TSS	high expression
chr3L	17009654	17009654	1	+	TSS	high expression
chr3L	17017430	17017430	1	+	TSS	high expression
chr3L	17042616	17042616	1	+	TSS	high expression
chr3L	17048718	17048718	1	+	TSS	high expression
chr3L	17257600	17257600	1	+	TSS	high expression
chr3L	17315941	17315941	1	+	TSS	high expression
chr3L	17346177	17346177	1	+	TSS	high expression
chr3L	17418588	17418588	1	+	TSS	high expression
chr3L	17426970	17426970	1	+	TSS	high expression
chr3L	17507399	17507399	1	+	TSS	high expression
chr3L	17523183	17523183	1	+	TSS	high expression
chr3L	17647731	17647731	1	+	TSS	high expression
chr3L	17751265	17751265	1	+	TSS	high expression
chr3L	18099681	18099681	1	+	TSS	high expression
chr3L	18106065	18106065	1	+	TSS	high expression
chr3L	18106070	18106070	1	+	TSS	high expression
chr3L	18142025	18142025	1	+	TSS	high expression
chr3L	18194736	18194736	1	+	TSS	high expression
chr3L	18520090	18520090	1	+	TSS	high expression
chr3L	18553358	18553358	1	+	TSS	high expression
chr3L	18581863	18581863	1	+	TSS	high expression
chr3L	18596525	18596525	1	+	TSS	high expression
chr3L	18598572	18598572	1	+	TSS	high expression
chr3L	18600562	18600562	1	+	TSS	high expression
chr3L	18602720	18602720	1	+	TSS	high expression
chr3L	18605000	18605000	1	+	TSS	high expression
chr3L	18619061	18619061	1	+	TSS	high expression
chr3L	18668913	18668913	1	+	TSS	high expression
chr3L	18673509	18673509	1	+	TSS	high expression
chr3L	18814273	18814273	1	+	TSS	high expression
chr3L	18857349	18857349	1	+	TSS	high expression
chr3L	18859325	18859325	1	+	TSS	high expression
chr3L	18860877	18860877	1	+	TSS	high expression
chr3L	18862556	18862556	1	+	TSS	high expression
chr3L	18863354	18863354	1	+	TSS	high expression
chr3L	18865847	18865847	1	+	TSS	high expression
chr3L	18885483	18885483	1	+	TSS	high expression
chr3L	18898474	18898474	1	+	TSS	high expression
chr3L	18910681	18910681	1	+	TSS	high expression
chr3L	19248448	19248448	1	+	TSS	high expression
chr3L	19269693	19269693	1	+	TSS	high expression
chr3L	19380702	19380702	1	+	TSS	high expression
chr3L	19416149	19416149	1	+	TSS	high expression
chr3L	19440275	19440275	1	+	TSS	high expression
chr3L	19465593	19465593	1	+	TSS	high expression
chr3L	19468939	19468939	1	+	TSS	high expression
chr3L	19481054	19481054	1	+	TSS	high expression
chr3L	19538210	19538210	1	+	TSS	high expression
chr3L	19592187	19592187	1	+	TSS	high expression
chr3L	19594736	19594736	1	+	TSS	high expression
chr3L	19599310	19599310	1	+	TSS	high expression
chr3L	19605639	19605639	1	+	TSS	high expression
chr3L	19611992	19611992	1	+	TSS	high expression
chr3L	19613628	19613628	1	+	TSS	high expression
chr3L	19680728	19680728	1	+	TSS	high expression
chr3L	19753439	19753439	1	+	TSS	high expression
chr3L	19792484	19792484	1	+	TSS	high expression
chr3L	19794439	19794439	1	+	TSS	high expression
chr3L	19838397	19838397	1	+	TSS	high expression
chr3L	19903403	19903403	1	+	TSS	high expression
chr3L	19908156	19908156	1	+	TSS	high expression
chr3L	19974785	19974785	1	+	TSS	high expression
chr3L	19979177	19979177	1	+	TSS	high expression
chr3L	20099221	20099221	1	+	TSS	high expression
chr3L	20181642	20181642	1	+	TSS	high expression
chr3L	20201000	20201000	1	+	TSS	high expression
chr3L	20216989	20216989	1	+	TSS	high expression
chr3L	20219517	20219517	1	+	TSS	high expression
chr3L	20224820	20224820	1	+	TSS	high expression
chr3L	20235590	20235590	1	+	TSS	high expression
chr3L	20295534	20295534	1	+	TSS	high expression
chr3L	20314117	20314117	1	+	TSS	high expression
chr3L	20335806	20335806	1	+	TSS	high expression
chr3L	20341430	20341430	1	+	TSS	high expression
chr3L	20347052	20347052	1	+	TSS	high expression
chr3L	20349909	20349909	1	+	TSS	high expression
chr3L	20369312	20369312	1	+	TSS	high expression
chr3L	20377531	20377531	1	+	TSS	high expression
chr3L	20425568	20425568	1	+	TSS	high expression
chr3L	20429357	20429357	1	+	TSS	high expression
chr3L	20492936	20492936	1	+	TSS	high expression
chr3L	20497286	20497286	1	+	TSS	high expression
chr3L	20499132	20499132	1	+	TSS	high expression
chr3L	20514109	20514109	1	+	TSS	high expression
chr3L	20526809	20526809	1	+	TSS	high expression
chr3L	20630330	20630330	1	+	TSS	high expression
chr3L	20723692	20723692	1	+	TSS	high expression
chr3L	20762686	20762686	1	+	TSS	high expression
chr3L	20831000	20831000	1	+	TSS	high expression
chr3L	20835101	20835101	1	+	TSS	high expression
chr3L	20898895	20898895	1	+	TSS	high expression
chr3L	20984816	20984816	1	+	TSS	high expression
chr3L	21020995	21020995	1	+	TSS	high expression
chr3L	21027639	21027639	1	+	TSS	high expression
chr3L	21124546	21124546	1	+	TSS	high expression
chr3L	21165953	21165953	1	+	TSS	high expression
chr3L	21196020	21196020	1	+	TSS	high expression
chr3L	21203329	21203329	1	+	TSS	high expression
chr3L	21209994	21209994	1	+	TSS	high expression
chr3L	21297817	21297817	1	+	TSS	high expression
chr3L	21311874	21311874	1	+	TSS	high expression
chr3L	21350783	21350783	1	+	TSS	high expression
chr3L	21375624	21375624	1	+	TSS	high expression
chr3L	21420907	21420907	1	+	TSS	high expression
chr3L	21426528	21426528	1	+	TSS	high expression
chr3L	21438922	21438922	1	+	TSS	high expression
chr3L	21486189	21486189	1	+	TSS	high expression
chr3L	21509415	21509415	1	+	TSS	high expression
chr3L	21516278	21516278	1	+	TSS	high expression
chr3L	21530100	21530100	1	+	TSS	high expression
chr3L	21535529	21535529	1	+	TSS	high expression
chr3L	21610770	21610770	1	+	TSS	high expression
chr3L	21619379	21619379	1	+	TSS	high expression
chr3L	21628485	21628485	1	+	TSS	high expression
chr3L	21673186	21673186	1	+	TSS	high expression
chr3L	21727231	21727231	1	+	TSS	high expression
chr3L	21734639	21734639	1	+	TSS	high expression
chr3L	21750257	21750257	1	+	TSS	high expression
chr3L	21801803	21801803	1	+	TSS	high expression
chr3L	21815101	21815101	1	+	TSS	high expression
chr3L	21817919	21817919	1	+	TSS	high expression
chr3L	21825845	21825845	1	+	TSS	high expression
chr3L	21927809	21927809	1	+	TSS	high expression
chr3L	21936846	21936846	1	+	TSS	high expression
chr3L	21942925	21942925	1	+	TSS	high expression
chr3L	21948211	21948211	1	+	TSS	high expression
chr3L	22059042	22059042	1	+	TSS	high expression
chr3L	22073422	22073422	1	+	TSS	high expression
chr3L	22075908	22075908	1	+	TSS	high expression
chr3L	22687195	22687195	1	+	TSS	high expression
chr3L	22689052	22689052	1	+	TSS	high expression
chr3L	22690339	22690339	1	+	TSS	high expression
chr3L	22705257	22705257	1	+	TSS	high expression
chr3L	22717334	22717334	1	+	TSS	high expression
chr3L	22722866	22722866	1	+	TSS	high expression
chr3L	22781539	22781539	1	+	TSS	high expression
chr3L	22830168	22830168	1	+	TSS	high expression
chr3L	22853887	22853887	1	+	TSS	high expression
chr3L	22856964	22856964	1	+	TSS	high expression
chr3L	22857700	22857700	1	+	TSS	high expression
chr3L	22865306	22865306	1	+	TSS	high expression
chr3L	22872189	22872189	1	+	TSS	high expression
chr3L	22957176	22957176	1	+	TSS	high expression
chr3L	22991541	22991541	1	+	TSS	high expression
chr3L	23119131	23119131	1	+	TSS	high expression
chr3L	23130645	23130645	1	+	TSS	high expression
chr3L	23178237	23178237	1	+	TSS	high expression
chr3L	23332426	23332426	1	+	TSS	high expression
chr3L	23731058	23731058	1	+	TSS	high expression
chr3L	24530335	24530335	1	+	TSS	high expression
chr3R	16774436	16774436	1	+	TSS	high expression
chr3R	10485163	10485163	1	+	TSS	high expression
chr3R	17786486	17786486	1	+	TSS	high expression
chr3R	24117055	24117055	1	+	TSS	high expression
chr3R	26213554	26213554	1	+	TSS	high expression
chr3R	2617558	2617558	1	+	TSS	high expression
chr3R	2880308	2880308	1	+	TSS	high expression
chr3R	3640941	3640941	1	+	TSS	high expression
chr3R	3931057	3931057	1	+	TSS	high expression
chr3R	5503653	5503653	1	+	TSS	high expression
chr3R	5700403	5700403	1	+	TSS	high expression
chr3R	5896897	5896897	1	+	TSS	high expression
chr3R	6016411	6016411	1	+	TSS	high expression
chr3R	6158893	6158893	1	+	TSS	high expression
chr3R	8257047	8257047	1	+	TSS	high expression
chr3R	8517458	8517458	1	+	TSS	high expression
chr3R	9540945	9540945	1	+	TSS	high expression
chr3R	11924938	11924938	1	+	TSS	high expression
chr3R	12051371	12051371	1	+	TSS	high expression
chr3R	12840508	12840508	1	+	TSS	high expression
chr3R	12975416	12975416	1	+	TSS	high expression
chr3R	13757595	13757595	1	+	TSS	high expression
chr3R	14809747	14809747	1	+	TSS	high expression
chr3R	15286810	15286810	1	+	TSS	high expression
chr3R	15556681	15556681	1	+	TSS	high expression
chr3R	18576614	18576614	1	+	TSS	high expression
chr3R	19383163	19383163	1	+	TSS	high expression
chr3R	19647252	19647252	1	+	TSS	high expression
chr3R	19788906	19788906	1	+	TSS	high expression
chr3R	20052508	20052508	1	+	TSS	high expression
chr3R	20311164	20311164	1	+	TSS	high expression
chr3R	20575456	20575456	1	+	TSS	high expression
chr3R	21344045	21344045	1	+	TSS	high expression
chr3R	21491531	21491531	1	+	TSS	high expression
chr3R	22281858	22281858	1	+	TSS	high expression
chr3R	22362068	22362068	1	+	TSS	high expression
chr3R	22543570	22543570	1	+	TSS	high expression
chr3R	23852335	23852335	1	+	TSS	high expression
chr3R	23972546	23972546	1	+	TSS	high expression
chr3R	24243926	24243926	1	+	TSS	high expression
chr3R	24890065	24890065	1	+	TSS	high expression
chr3R	26591648	26591648	1	+	TSS	high expression
chr3R	26738610	26738610	1	+	TSS	high expression
chr3R	26865098	26865098	1	+	TSS	high expression
chr3R	380	380	1	+	TSS	high expression
chr3R	23029	23029	1	+	TSS	high expression
chr3R	58765	58765	1	+	TSS	high expression
chr3R	60868	60868	1	+	TSS	high expression
chr3R	72744	72744	1	+	TSS	high expression
chr3R	80502	80502	1	+	TSS	high expression
chr3R	82694	82694	1	+	TSS	high expression
chr3R	92676	92676	1	+	TSS	high expression
chr3R	106001	106001	1	+	TSS	high expression
chr3R	133630	133630	1	+	TSS	high expression
chr3R	137258	137258	1	+	TSS	high expression
chr3R	145412	145412	1	+	TSS	high expression
chr3R	160839	160839	1	+	TSS	high expression
chr3R	185510	185510	1	+	TSS	high expression
chr3R	204386	204386	1	+	TSS	high expression
chr3R	212967	212967	1	+	TSS	high expression
chr3R	216097	216097	1	+	TSS	high expression
chr3R	226212	226212	1	+	TSS	high expression
chr3R	228771	228771	1	+	TSS	high expression
chr3R	242153	242153	1	+	TSS	high expression
chr3R	252752	252752	1	+	TSS	high expression
chr3R	306534	306534	1	+	TSS	high expression
chr3R	310763	310763	1	+	TSS	high expression
chr3R	358950	358950	1	+	TSS	high expression
chr3R	367258	367258	1	+	TSS	high expression
chr3R	438597	438597	1	+	TSS	high expression
chr3R	467696	467696	1	+	TSS	high expression
chr3R	469222	469222	1	+	TSS	high expression
chr3R	471653	471653	1	+	TSS	high expression
chr3R	474945	474945	1	+	TSS	high expression
chr3R	639058	639058	1	+	TSS	high expression
chr3R	642056	642056	1	+	TSS	high expression
chr3R	1240275	1240275	1	+	TSS	high expression
chr3R	1293515	1293515	1	+	TSS	high expression
chr3R	1296639	1296639	1	+	TSS	high expression
chr3R	1311254	1311254	1	+	TSS	high expression
chr3R	1342862	1342862	1	+	TSS	high expression
chr3R	1450186	1450186	1	+	TSS	high expression
chr3R	1605031	1605031	1	+	TSS	high expression
chr3R	1607484	1607484	1	+	TSS	high expression
chr3R	1615211	1615211	1	+	TSS	high expression
chr3R	1617608	1617608	1	+	TSS	high expression
chr3R	1620426	1620426	1	+	TSS	high expression
chr3R	1636961	1636961	1	+	TSS	high expression
chr3R	1640389	1640389	1	+	TSS	high expression
chr3R	1655784	1655784	1	+	TSS	high expression
chr3R	1657350	1657350	1	+	TSS	high expression
chr3R	1666908	1666908	1	+	TSS	high expression
chr3R	1672942	1672942	1	+	TSS	high expression
chr3R	1679118	1679118	1	+	TSS	high expression
chr3R	1853489	1853489	1	+	TSS	high expression
chr3R	2089581	2089581	1	+	TSS	high expression
chr3R	2113457	2113457	1	+	TSS	high expression
chr3R	2124854	2124854	1	+	TSS	high expression
chr3R	2165819	2165819	1	+	TSS	high expression
chr3R	2174965	2174965	1	+	TSS	high expression
chr3R	2282876	2282876	1	+	TSS	high expression
chr3R	2374758	2374758	1	+	TSS	high expression
chr3R	2427032	2427032	1	+	TSS	high expression
chr3R	2444785	2444785	1	+	TSS	high expression
chr3R	2455892	2455892	1	+	TSS	high expression
chr3R	2510172	2510172	1	+	TSS	high expression
chr3R	2512450	2512450	1	+	TSS	high expression
chr3R	2518520	2518520	1	+	TSS	high expression
chr3R	2588315	2588315	1	+	TSS	high expression
chr3R	2690046	2690046	1	+	TSS	high expression
chr3R	2878057	2878057	1	+	TSS	high expression
chr3R	2887897	2887897	1	+	TSS	high expression
chr3R	2893134	2893134	1	+	TSS	high expression
chr3R	2900559	2900559	1	+	TSS	high expression
chr3R	2907911	2907911	1	+	TSS	high expression
chr3R	2950272	2950272	1	+	TSS	high expression
chr3R	2977076	2977076	1	+	TSS	high expression
chr3R	2988551	2988551	1	+	TSS	high expression
chr3R	3075521	3075521	1	+	TSS	high expression
chr3R	3091783	3091783	1	+	TSS	high expression
chr3R	3097314	3097314	1	+	TSS	high expression
chr3R	3110655	3110655	1	+	TSS	high expression
chr3R	3265488	3265488	1	+	TSS	high expression
chr3R	3356377	3356377	1	+	TSS	high expression
chr3R	3368466	3368466	1	+	TSS	high expression
chr3R	3483971	3483971	1	+	TSS	high expression
chr3R	3548139	3548139	1	+	TSS	high expression
chr3R	3583893	3583893	1	+	TSS	high expression
[truncated: 10,280 more rows]
