# Supplementary material for: Global chromatin conformation differences in the Drosophila dosage compensated chromosome X
Source: Nat Commun. 2019 Nov 25;10:5355. doi: 10.1038/s41467-019-13350-8 (PMC6877619; doi:10.1038/s41467-019-13350-8)
Supplement: Supplementary file 10 — Supplementary Data 7 [file 41467_2019_13350_MOESM10_ESM.xlsx]

## Sheet: Sheet1
Supplementary Table 8
Core-set of domain boundaries with high signal for BEAF and CP190/Chromator
seqnames	start	end	status	female.ins	male.ins	BEAF32_Male	BEAF32_Female	BEAF32_max	CP190_Male	CP190_Female	CP190_max	Chromator_Male	Chromator_Female	Chromator_max	ins.classes
chrX	5223751	5227250	Disappearing	165142969948743	136230300079713	107894605029924	133677338602272	133677338602272	112331890585328	164385578183815	164385578183815	101097387648359	0.949605330119553	101097387648359	high:high
chrX	4579751	4583250	Disappearing	0.592307016091355	0.456562202067249	133020999097738	130551727934387	133020999097738	0.911568070501399	0.941163684919708	0.941163684919708	108256638829754	125334457323272	125334457323272	high:high
chrX	6546751	6550250	Same	0.473171360573841	0.412938257118108	110982752325808	194916706650286	194916706650286	106373992027582	119216281689249	119216281689249	117191775012868	117832452896271	117832452896271	high:high
chrX	8797251	8800750	Same	178511181424708	162299507916942	130688966986582	0.855119383409586	130688966986582	0.318420633552132	0.248095702433939	0.318420633552132	0.753594475611116	0.75124371278526	0.753594475611116	high:high
chrX	13102251	13105750	Same	0.966597834303082	0.913576198815002	143867896031179	182926364584027	182926364584027	0.623995061290374	0.36865727093478	0.623995061290374	10939466379242	108305498182234	10939466379242	high:high
chrX	13497751	13501250	Same	0.807138662570086	0.881754575470964	130876267007266	0.887319366089821	130876267007266	0.603592930769939	0.456644694006055	0.603592930769939	0.990802135925259	121465779625046	121465779625046	high:high
chrX	15184751	15188250	Same	0.490977934582572	0.44379392198004	0.65758681951322	0.864770402751611	0.864770402751611	170376457572912	136170729986354	170376457572912	0.781384467559642	0.965151141465379	0.965151141465379	high:high
chrX	19759251	19762750	Same	0.558721603097613	0.191654993161826	147475702084473	202003402912487	202003402912487	193583440569347	162811988064715	193583440569347	116971986581029	127410612166645	127410612166645	high:high
chrX	138251	141750	Appearing	0.84719603142237	0.600343602412425	0.78203190805024	0.883512597933652	0.883512597933652	0.700560654846891	0.571747978440819	0.700560654846891	0.80662064415444	109074538172689	109074538172689	high:high
chrX	369251	372750	Disappearing	0.543884900465016	0.354453601246751	134701812717914	196748727914958	196748727914958	0.686174193209796	104352358295493	104352358295493	100933801752012	104662330317103	104662330317103	high:high
chrX	512751	516250	Same	0.316816465903354	0.313747792743548	0.413296547510692	0.806110676459988	0.806110676459988	0.555048714582692	0.861974733668167	0.861974733668167	0.84360987152225	10550790730699	10550790730699	high:high
chrX	1233751	1237250	Appearing	0.489222177193006	0.552895357094626	140063598848357	242276010800801	242276010800801	0.465246358071946	0.343650588926309	0.465246358071946	0.969236734833229	0.925293916769062	0.969236734833229	high:high
chrX	1405251	1408750	Same	133350659543501	197543243081647	160091544146286	184122716506811	184122716506811	192923368701087	166555347871042	192923368701087	104391023289757	120500012075354	120500012075354	high:high
chrX	1587251	1590750	Same	240666211756575	215974443824781	132694209281796	157674905185194	157674905185194	0.85099139184259	0.883064818785074	0.883064818785074	111440196690827	104421095851841	111440196690827	high:high
chrX	1664251	1667750	Disappearing	116469650863758	0.985061323008663	135703843075701	1821467342142	1821467342142	179340268350467	19354078514966	19354078514966	100532744576757	11099544630868	11099544630868	high:high
chrX	1814751	1818250	Disappearing	0.9603281706067	122106563585584	0.627314876333968	0.367233242902833	0.627314876333968	150877866338458	0.79442002739497	150877866338458	106233798934394	120501785481931	120501785481931	high:high
chrX	2161251	2164750	Disappearing	249454065413839	26924688526661	167160335779256	186539325248623	186539325248623	146892322135579	118290275369823	146892322135579	0.874276533341659	105206126410919	105206126410919	high:high
chrX	2231251	2234750	Same	111777041799509	0.938390474615844	110428290769771	100942054540457	110428290769771	215714453098313	16614270592392	215714453098313	113499220404263	119267899922462	119267899922462	high:high
chrX	2605751	2609250	Disappearing	0.503011773443575	0.395131280307004	128380943013356	202882656444113	202882656444113	0.399415600547477	0.889615828802874	0.889615828802874	0.991183743803228	11660478402925	11660478402925	high:high
chrX	3067751	3071250	Same	120323506006481	123901932725275	0.453633088709412	0.756924255510459	0.756924255510459	0.780120088446464	0.887837289863639	0.887837289863639	10124740805489	105887110778583	105887110778583	high:high
chrX	3375751	3379250	Same	124579568323474	116739346532065	113354914112967	0.995730203379643	113354914112967	0.679967115319337	0.558231483302848	0.679967115319337	106710302557696	118228678178607	118228678178607	high:high
chrX	3995251	3998750	Disappearing	0.468205035597216	0.419839901898176	107612324712873	0.709033263891598	107612324712873	0.974168784123511	0.927254389758933	0.974168784123511	0.968624737309881	108468390556707	108468390556707	high:high
chrX	4422251	4425750	Same	0.761846627536919	0.538655574403832	0.589951586006999	0.414168094657782	0.589951586006999	175875812026476	17244708331556	175875812026476	0.937162987405511	107148613016267	107148613016267	high:high
chrX	4800251	4803750	Same	0.339683032549394	0.289666836256378	115051663804099	198942711441548	198942711441548	0.65050123250102	103057512658894	103057512658894	0.932951535909355	104503144667458	104503144667458	high:high
chrX	5199251	5202750	Disappearing	0.493229052533461	0.391856427032771	0.640693064157498	0.979966013336508	0.979966013336508	0.223967500252179	0.237351233676443	0.237351233676443	0.651334930416706	0.676598940254361	0.676598940254361	high:high
chrX	5311251	5314750	Disappearing	116780393921981	100962554647628	135986301330295	175368596855742	175368596855742	0.824082865684615	121668964091036	121668964091036	115026057600557	133117945015048	133117945015048	high:high
chrX	5409251	5412750	Same	132969881957606	104133180225385	0.314006270703728	0.565306334415291	0.565306334415291	0.54428495735704	0.750461442619554	0.750461442619554	0.264266736922802	0.174132965896343	0.264266736922802	high:high
chrX	5766251	5769750	Disappearing	0.677743003441837	0.681518675212118	0.79532978417582	118512773651745	118512773651745	0.2498394266605	0.420471525279586	0.420471525279586	0.510823887406712	0.743359365889435	0.743359365889435	high:high
chrX	5836251	5839750	Appearing	0.787146586570812	0.741139255814498	158007815745053	198063385669425	198063385669425	0.687172380171883	0.524920948779497	0.687172380171883	126573074464542	125090036957616	126573074464542	high:high
chrX	6112751	6116250	Disappearing	0.864275942549802	0.776657009056092	0.723298847251358	117770117644091	117770117644091	0.996816973583055	150618572675493	150618572675493	0.933924106913347	104067593699241	104067593699241	high:high
chrX	6147751	6151250	Disappearing	0.307153712681699	0.193567562205774	161896221087529	229655393289221	229655393289221	0.560768142922847	0.614455239134124	0.614455239134124	116710506849541	123441869187689	123441869187689	high:high
chrX	6238751	6242250	Same	0.361386290481196	0.343206754761903	0.775220345817579	0.63062377207455	0.775220345817579	0.733503427351117	0.539102324312232	0.733503427351117	0.761974758692202	101299817344716	101299817344716	high:high
chrX	6266751	6270250	Appearing	109089739348831	138831722823037	107506935570093	0.870667833507196	107506935570093	11135951512556	116433164270408	116433164270408	0.78267992022845	122245579386811	122245579386811	high:high
chrX	7614251	7617750	Disappearing	0.532502646248146	0.376964351747091	0.983998238880459	0.847650887729894	0.983998238880459	0.304551648480995	0.309743282294292	0.309743282294292	0.814582616104714	0.747992159287886	0.814582616104714	high:high
chrX	7827751	7831250	Disappearing	0.350331802139355	0.321956407068485	147454652137406	214384257596498	214384257596498	164726625358398	203825183587511	203825183587511	115477693894389	125560331562388	125560331562388	high:high
chrX	7967751	7971250	Disappearing	0.713217362709091	0.745420719640301	0.933656627559452	165576773786574	165576773786574	0.93408760048976	0.999940351058445	0.999940351058445	107520423989323	113312432546271	113312432546271	high:high
chrX	8328251	8331750	Same	104130201102617	0.970005180134686	0.70873379943527	112196080048475	112196080048475	109583424260491	148739380278006	148739380278006	123256010178448	123559747299797	123559747299797	high:high
chrX	8611751	8615250	Same	18689668236462	184284057302555	156228032330689	215555282468905	215555282468905	0.59767587520951	0.749945311350607	0.749945311350607	114589315070113	113010858813792	114589315070113	high:high
chrX	8933751	8937250	Disappearing	0.321865471811184	0.358894819350736	0.765370631130693	0.879911311621793	0.879911311621793	209420667552048	219238696097154	219238696097154	0.590270308386444	0.769002703465859	0.769002703465859	high:high
chrX	8972251	8975750	Same	0.637886974875413	0.735335629970556	0.958705542484545	117270068929168	117270068929168	0.396853761143502	0.407228526315924	0.407228526315924	0.781038671199575	115253266865513	115253266865513	high:high
chrX	8979251	8982750	Same	0.803356605622497	0.963157806506708	147721567687493	188727423892716	188727423892716	0.980400044914049	100927310988857	100927310988857	125058233379339	136318732234313	136318732234313	high:high
chrX	9248751	9252250	Same	14122363862299	117922680756667	16612850334419	220662081383401	220662081383401	114750124902767	133177569722922	133177569722922	119267216635837	143461084251395	143461084251395	high:high
chrX	9976751	9980250	Same	113951813307136	115639949497028	112970158396273	0.899493757367695	112970158396273	0.954399913404989	0.736753877252768	0.954399913404989	102551371163057	126054143186383	126054143186383	high:high
chrX	10102751	10106250	Same	0.674505449639927	0.538332992945621	0.228484120206039	0.572472944482077	0.572472944482077	0.630401684888664	0.80614735317214	0.80614735317214	0.7424232267155	0.760072668536436	0.760072668536436	high:high
chrX	10746751	10750250	Disappearing	0.792755251172201	0.596582070668094	0.53253344268521	0.563887605060289	0.563887605060289	102445143009276	0.957295809898483	102445143009276	105883394454633	118202238523165	118202238523165	high:high
chrX	10981251	10984750	Disappearing	0.539341673298852	0.363863437958883	15510378047376	200230267750159	200230267750159	0.639605899495828	0.881413961646766	0.881413961646766	115077632243036	122745657101162	122745657101162	high:high
chrX	11002251	11005750	Same	0.405887200350711	0.398665469440038	150148892302291	18604304635956	18604304635956	0.533607355927369	0.837734969074057	0.837734969074057	106388078294363	119907767738698	119907767738698	high:high
chrX	11030251	11033750	Disappearing	0.411625724014956	0.261079961708289	109586236757986	155474400818211	155474400818211	0.761722566958383	150857879615885	150857879615885	105547991979202	121697040922752	121697040922752	high:high
chrX	11040751	11044250	Same	0.899123853120971	0.757388596784964	106840080285571	168024371637957	168024371637957	0.718539331101259	0.986996481196488	0.986996481196488	109568539307771	146305217740324	146305217740324	high:high
chrX	11047751	11051250	Disappearing	136177018184089	12134265699241	114944147492995	0.936244175932499	114944147492995	0.794542807258822	0.839044661114884	0.839044661114884	0.797309562893404	118525284991618	118525284991618	high:high
chrX	11471251	11474750	Same	0.180900267199546	0.122948358066423	130654397705514	145340453739769	145340453739769	261194683415534	211938297687297	261194683415534	130126690466155	12176449049481	130126690466155	high:high
chrX	11513251	11516750	Same	112235791078278	124750518300101	153057323390962	200085740322617	200085740322617	0.797381546791579	0.449394914544979	0.797381546791579	104497112040607	126796647027787	126796647027787	high:high
chrX	11607751	11611250	Disappearing	193811647426942	149637398288193	113618018357087	130973351653036	130973351653036	0.772375346938726	120147974016145	120147974016145	0.862807553974572	104768350550244	104768350550244	high:high
chrX	11709251	11712750	Same	0.871475040255905	0.835363893303239	0.758759078791683	0.860641779883809	0.860641779883809	105332306112789	130108195809689	130108195809689	124893455457529	111709645595826	124893455457529	high:high
chrX	11782751	11786250	Disappearing	0.750122307660084	0.668732577875005	0.710241687246615	0.618175790760704	0.710241687246615	0.393132294519969	0.430977137910153	0.430977137910153	0.830801647499578	104779899044021	104779899044021	high:high
chrX	12353251	12356750	Same	0.816732702614004	0.723575259724809	0.662538937600199	100302940557872	100302940557872	0.292325306809448	0.187402586035604	0.292325306809448	0.586201018996636	0.86716419900812	0.86716419900812	high:high
chrX	12503751	12507250	Disappearing	0.538864811156999	0.493317477236162	0.978734927112636	143940117959726	143940117959726	0.357646702264855	0.553541675826297	0.553541675826297	0.942082245715836	114534533782995	114534533782995	high:high
chrX	12545751	12549250	Disappearing	0.849396592258625	0.726261512365316	161535996920373	217498164550411	217498164550411	0.886220220711482	156119899811298	156119899811298	119251360251451	130406684567372	130406684567372	high:high
chrX	12657751	12661250	Appearing	128065132904708	117839178445018	175246116527824	194414866504255	194414866504255	130104282560284	0.837002534814709	130104282560284	121852490629603	113695014462361	121852490629603	high:high
chrX	12801251	12804750	Disappearing	112356561533428	102369873094623	0.965897074444208	103762529523931	103762529523931	0.667786495652764	0.808638598738533	0.808638598738533	108454490226142	100976397835175	108454490226142	high:high
chrX	13077751	13081250	Same	112641962717378	0.987445533774814	137156584009959	136772481227319	137156584009959	0.28873079100559	0.224951923073631	0.28873079100559	108124471205297	109128946148781	109128946148781	high:high
chrX	13263251	13266750	Same	0.365114496864022	0.20419575326095	136895056184335	161585380179946	161585380179946	0.776414064282815	0.581658231786249	0.776414064282815	117245834066359	120843848846565	120843848846565	high:high
chrX	13277251	13280750	Disappearing	0.374196349919992	0.318344135737612	156642579995899	153793994058634	156642579995899	115261774619152	0.7548498532664	115261774619152	12768467531083	11055872344564	12768467531083	high:high
chrX	13305251	13308750	Disappearing	125839686594512	10049969060228	0.57276202551141	0.599544664608758	0.599544664608758	116539211959884	121345176782039	121345176782039	0.986519326453985	117403176277257	117403176277257	high:high
chrX	14470751	14474250	Disappearing	0.694079881913108	0.639403157756367	0.713142852635442	0.610831384288736	0.713142852635442	0.399312670122539	0.544412721727033	0.544412721727033	0.580996043739674	0.762055836004593	0.762055836004593	high:high
chrX	15212751	15216250	Disappearing	0.542262054885012	0.414733133609103	160405613190878	24368594010907	24368594010907	113170752614798	108609198481079	113170752614798	129540670839589	132382449481387	132382449481387	high:high
chrX	15342251	15345750	Same	0.650188085455354	0.566054499396131	127704242083525	146796529242617	146796529242617	0.608802494115008	0.465422379931255	0.608802494115008	10341899066452	120225065264901	120225065264901	high:high
chrX	15377251	15380750	Same	161087399827733	138865202136055	0.937523337883032	0.751109537280252	0.937523337883032	0.493666465184826	0.730472724346539	0.730472724346539	0.974855031125449	0.925166981856812	0.974855031125449	high:high
chrX	15485751	15489250	Same	263567951633987	329320959972184	0.171278521460327	0.523492632350863	0.523492632350863	106150118750293	0.629039865635459	106150118750293	0.258635355872782	0.486411310221352	0.486411310221352	high:high
chrX	15695751	15699250	Disappearing	0.710136871921766	0.80177719348714	0.140351468820693	25966229997029	25966229997029	0.243557849864043	0.597879047854771	0.597879047854771	0.163173558968205	13169872955449	13169872955449	high:high
chrX	15727251	15730750	Disappearing	0.555044354667206	0.539901403396148	155096465109275	186079496323212	186079496323212	0.468743134946012	0.639693656639629	0.639693656639629	0.976788120766368	130767986825395	130767986825395	high:high
chrX	15762251	15765750	Disappearing	0.846890562466097	0.868668764875759	152573166850216	176931823113125	176931823113125	0.969251964615387	0.859183717234639	0.969251964615387	128601822781782	139643554039553	139643554039553	high:high
chrX	15783251	15786750	Disappearing	0.760368072936777	0.585302674280902	171416520018052	202511308370861	202511308370861	106685549975344	0.912252625875756	106685549975344	131499105894673	126871731572122	131499105894673	high:high
chrX	15982751	15986250	Appearing	0.73089577380882	0.739556398540445	0.422480951492032	0.591001990833062	0.591001990833062	0.90881970671253	0.687592630119556	0.90881970671253	0.541149603122586	0.516705763323258	0.541149603122586	high:high
chrX	16164751	16168250	Same	0.436735051219472	0.392958356891942	0.585450002466331	0.371451172389126	0.585450002466331	166238632959495	132259418546998	166238632959495	0.854298272863705	103137564882202	103137564882202	high:high
chrX	16224251	16227750	Disappearing	0.621982325008801	0.505584885242919	142373905956475	16097305513221	16097305513221	104230486172788	0.690670865941469	104230486172788	112958142282235	112340152594163	112958142282235	high:high
chrX	16276751	16280250	Same	0.686472514767573	0.624687509263784	147732754206325	159905316433196	159905316433196	0.873372319376731	112442494760985	112442494760985	126513825403336	119556810043346	126513825403336	high:high
chrX	16315251	16318750	Disappearing	0.344797430217636	0.233080012908275	155702867862236	223382635519487	223382635519487	161807413566702	162467239479844	162467239479844	137798413370412	139646982894017	139646982894017	high:high
chrX	16588251	16591750	Disappearing	0.998574801479075	116110052526784	0.359906640943631	0.802379716672325	0.802379716672325	0.946051672941091	171771664313326	171771664313326	0.988515482143245	11523516509739	11523516509739	high:high
chrX	17193751	17197250	Disappearing	17022862429394	154935318547043	0.765766628433548	0.879969267045094	0.879969267045094	0.974099185346714	146573214339298	146573214339298	112294255650672	119873374960952	119873374960952	high:high
chrX	17197251	17200750	Same	202376441499323	190747531173516	0.603610422829602	117648817136632	117648817136632	22792527373698	207767647424922	22792527373698	115531323298758	110243883585157	115531323298758	high:high
chrX	17491251	17494750	Same	0.402691698106869	0.399494516987635	131357015221566	161157631760111	161157631760111	0.629372990424133	0.292407700385031	0.629372990424133	0.926841028857746	102824135545703	102824135545703	high:high
chrX	17977751	17981250	Appearing	0.663133529303155	0.575331754005769	0.59977359660957	100367381149157	100367381149157	0.916343581868257	137933845857452	137933845857452	112629891763825	111578818925563	112629891763825	high:high
chrX	18303251	18306750	Disappearing	238982725622302	261620151680699	0.437311599895545	0.747811980018372	0.747811980018372	172528693084496	246247984159135	246247984159135	0.508001172713446	0.578309601107199	0.578309601107199	high:high
chrX	18548251	18551750	Appearing	140922986331072	152418512158928	0.719563412678071	0.753723738193594	0.753723738193594	0.492342751243738	0.403008250087476	0.492342751243738	102845999258493	106680336776969	106680336776969	high:high
chrX	18681251	18684750	Same	0.594827966066764	0.575660627564154	164552034941143	249685446993233	249685446993233	0.959284940162669	114308970399501	114308970399501	127943438509036	132094203683059	132094203683059	high:high
chrX	18786251	18789750	Disappearing	0.831425403624484	0.583688716493446	102268460908318	106442283166929	106442283166929	0.207931032559137	0.167674437755961	0.207931032559137	0.65176055882656	0.78263903298039	0.78263903298039	high:high
chrX	19101251	19104750	Same	0.841449406621109	0.832309393845396	0.78551438249609	0.863447228475667	0.863447228475667	117310067535894	0.909412009360566	117310067535894	0.823096584847942	101395082564819	101395082564819	high:high
chrX	19458251	19461750	Disappearing	0.811722112871961	0.90573667497231	0.599164819119444	0.709810868765579	0.709810868765579	110687921452419	0.848193791876751	110687921452419	129679906424355	136035729612153	136035729612153	high:high
chrX	19472251	19475750	Same	0.604210939307822	0.481702504251478	147151596807697	196554201072897	196554201072897	0.715709389342467	0.993274271251451	0.993274271251451	107033868211345	12429406378231	12429406378231	high:high
chrX	19489751	19493250	Same	0.579226824513063	0.453227400144855	182214910125414	235464987475333	235464987475333	147248949664731	1714958794318	1714958794318	13375734123121	14269736306663	14269736306663	high:high
chrX	19636751	19640250	Disappearing	0.859939508818935	0.729258519780663	149656964743473	247916373050799	247916373050799	109577420113715	131703807123731	131703807123731	130304964647387	121435336832711	130304964647387	high:high
chrX	20294751	20298250	Disappearing	0.912006818454921	0.751433790103254	166849964691854	236248512346232	236248512346232	0.857768497800175	113479531886994	113479531886994	128539252692225	135735673871853	135735673871853	high:high
chrX	20903751	20907250	Disappearing	0.598434357190987	0.485003533124614	160937680447816	186928879668168	186928879668168	110271277370373	0.892353826128505	110271277370373	121529631557054	13132852474641	13132852474641	high:high
chrX	21176751	21180250	Same	0.763883156083397	0.688885974005171	0.627205909552965	0.665243273621104	0.665243273621104	0.368685863054293	0.295566943139442	0.368685863054293	0.745488180973451	0.801959305156949	0.801959305156949	high:high
chrX	21841751	21845250	Disappearing	0.803111305519837	0.72094073847481	0.58076008310824	0.61041225192699	0.61041225192699	211748878602521	235435674388385	235435674388385	0.815565477213373	0.791014177113044	0.815565477213373	high:high
chrX	5629751	5633250	Same	0.374857245826503	0.362662111916942	173209582208958	237935093921032	237935093921032	118952319760156	0.856356152473082	118952319760156	10737285293088	110655025740291	110655025740291	high:high
chrX	6697251	6700750	Disappearing	0.324601767278069	0.33842263901639	125046058495711	189899852939125	189899852939125	0.646927903277278	101211433946335	101211433946335	0.886244510872235	109084781486706	109084781486706	high:high
chrX	8790251	8793750	Disappearing	122756848914365	101611969037414	140627741870853	192526637242144	192526637242144	146384594867851	157277625021293	157277625021293	1194823958161	104181604952037	1194823958161	high:high
chrX	9577751	9581250	Same	206678820805184	207064046516377	11461238438202	146078173216567	146078173216567	119401385923066	131550358244525	131550358244525	0.760417520574885	103128867479901	103128867479901	high:high
chrX	10638251	10641750	Same	0.425028043592826	0.49969463038843	151661522433062	196925621972494	196925621972494	0.958322429592321	116537373974225	116537373974225	11737246890656	130860784012607	130860784012607	high:high
chrX	820751	824250	Disappearing	104949334571225	111821497298733	0.484850339537788	0.527994016506907	0.527994016506907	0.45083206302611	0.525643990346417	0.525643990346417	0.854719788430544	0.976141859704524	0.976141859704524	high:high
chrX	1107751	1111250	Disappearing	0.780497065227216	0.64521553393189	100841546540203	0.973958026359611	100841546540203	0.361448575435832	0.4186613796527	0.4186613796527	0.666248444597763	0.786043613589421	0.786043613589421	high:high
chrX	1373751	1377250	Disappearing	0.940318879671677	0.915636729360639	0.741201926142978	0.546000380524559	0.741201926142978	0.710392328684717	0.649878525760456	0.710392328684717	0.930367278916051	0.861596052182704	0.930367278916051	high:high
chrX	2115751	2119250	Disappearing	0.503677007919866	0.396426841625864	100267088302099	0.651612683186259	100267088302099	0.606407974302149	0.617114797314508	0.617114797314508	0.894316712446633	0.829040625356872	0.894316712446633	high:high
chrX	2476251	2479750	Same	0.605688202725488	0.757756517386102	0.733481640728272	110616612960311	110616612960311	165587931538088	211143886091157	211143886091157	144232405694135	130754511702631	144232405694135	high:high
chrX	4009251	4012750	Appearing	101651847256552	0.926256430152813	121640600882764	146430212763649	146430212763649	108091471463375	124048413868955	124048413868955	1159299875578	116377515161545	116377515161545	high:high
chrX	4212251	4215750	Same	0.834574780610852	0.858596701982174	131313470660084	180716999074345	180716999074345	112081107476245	116419727396362	116419727396362	141102759410886	14143771550828	14143771550828	high:high
chrX	4215751	4219250	Disappearing	0.885074944573489	0.859822827701722	163174382731936	182679098103397	182679098103397	202102613409674	182934869394846	202102613409674	123933408212334	139468520325349	139468520325349	high:high
chrX	4541251	4544750	Same	0.222201629514291	0.233355817410092	14924915806235	15078740734947	15078740734947	0.534305133210471	0.378353295185402	0.534305133210471	0.957584071889841	11443614270511	11443614270511	high:high
chrX	5657751	5661250	Same	149150795252463	117254362213213	0.762799911053282	136327666966762	136327666966762	147033753128127	139915118961566	147033753128127	120074230258869	115079325554765	120074230258869	high:high
chrX	5983251	5986750	Same	139992294770407	132234750072598	0.655818147537899	110380544139235	110380544139235	0.903223845886354	185397916519576	185397916519576	122552474159773	116871939807649	122552474159773	high:high
chrX	6179251	6182750	Same	0.927317509765563	0.834693365315408	0.739008991586553	0.540463054276808	0.739008991586553	0.495334202622958	0.575219541392376	0.575219541392376	0.83861975917556	11773052490791	11773052490791	high:high
chrX	6588751	6592250	Disappearing	0.640357748289263	0.600873647145569	14218876554005	149126110749891	149126110749891	0.726300248607704	0.883650900744857	0.883650900744857	0.826027466171517	131006721916647	131006721916647	high:high
chrX	6735751	6739250	Same	0.270377343817804	0.260386199815358	10520475340147	0.871781502918453	10520475340147	132541736759256	0.964851133449865	132541736759256	111760046594343	122827663913524	122827663913524	high:high
chrX	6903751	6907250	Disappearing	137414585992567	181467941917009	109705047616166	0.730887784286991	109705047616166	0.191574963215141	0.408639898778969	0.408639898778969	0.746935595083652	103664978226979	103664978226979	high:high
chrX	6991251	6994750	Disappearing	100098318911549	0.855854230398364	0.612062751423989	0.718900744996146	0.718900744996146	255970655451209	258634588433171	258634588433171	123801473773546	127252860737433	127252860737433	high:high
chrX	7180251	7183750	Same	0.452861772019745	0.405725270103555	0.740670533085441	0.706744228016623	0.740670533085441	195677515118456	166670706447683	195677515118456	123393037582004	123173783036125	123393037582004	high:high
chrX	7785751	7789250	Appearing	0.696369207796987	0.722385933964983	124131917530686	100173604463724	124131917530686	0.667247230023286	0.580548390399321	0.667247230023286	11136657931955	0.958086066222245	11136657931955	high:high
chrX	7953751	7957250	Disappearing	0.841304011678016	0.860208486782895	145109450225928	189135826869874	189135826869874	128631111328792	132317249541061	132317249541061	117544433601733	135640515332958	135640515332958	high:high
chrX	7985251	7988750	Disappearing	0.641182903461191	0.583062445967686	0.585085181243139	0.623397671903656	0.623397671903656	194358231625229	227361768310611	227361768310611	125570290583722	119923683635045	125570290583722	high:high
chrX	8132251	8135750	Disappearing	0.494676707674345	0.521198436570972	147067728389523	213127940753956	213127940753956	0.342386160478509	0.476058090168416	0.476058090168416	10897323429674	106222569342427	10897323429674	high:high
chrX	8300251	8303750	Disappearing	0.500608418240595	0.567032803234511	0.858749236748004	128571329733615	128571329733615	178326403305686	204145358810488	204145358810488	138394287952647	146145667441977	146145667441977	high:high
chrX	9448251	9451750	Disappearing	0.703578989226175	103954027341871	141223638551107	177360798414854	177360798414854	0.388576185806361	0.442370016170413	0.442370016170413	101952436488791	120287559276563	120287559276563	high:high
chrX	9472751	9476250	Disappearing	0.686696901867397	0.59127464496834	119496511655925	131437160072873	131437160072873	103041037253133	124422112822489	124422112822489	0.813536077007812	100021991140376	100021991140376	high:high
chrX	9493751	9497250	Same	11250953113124	107127324621739	166451648417539	238622182623224	238622182623224	172287757849289	208329782955223	208329782955223	119076241606954	131767819485635	131767819485635	high:high
chrX	9973251	9976750	Disappearing	101863851484978	0.825041310974578	130555682237884	140291951184474	140291951184474	0.666108909087892	0.856280761981247	0.856280761981247	11146731985766	126185549891078	126185549891078	high:high
chrX	10487751	10491250	Disappearing	130716199926701	136863815046497	0.934885547697002	0.617281802911743	0.934885547697002	0.455915732692051	0.264142105609316	0.455915732692051	0.810527648660985	0.89758376116275	0.89758376116275	high:high
chrX	11016251	11019750	Disappearing	0.197175198877421	0.234652051785777	170372941057977	269996140176028	269996140176028	0.940579859800424	152317191772047	152317191772047	129448624876863	154317096421018	154317096421018	high:high
chrX	11779251	11782750	Same	0.644446637632906	0.587806303722268	138370667368723	14775963276211	14775963276211	0.464124318004436	0.482841853228008	0.482841853228008	104237627251585	104808946177663	104808946177663	high:high
chrX	11905251	11908750	Disappearing	0.391031224789034	0.255516747488157	0.693754635173637	0.748190636340918	0.748190636340918	114498399232328	102430242853625	114498399232328	110682008680241	110376274911505	110682008680241	high:high
chrX	11922751	11926250	Same	0.88310418734912	0.737987626009251	123664890577793	173708294377445	173708294377445	0.500787382038988	0.338437379532933	0.500787382038988	0.86597978450905	101748038994481	101748038994481	high:high
chrX	12475751	12479250	Disappearing	0.894280497357667	0.828443176369606	0.585195401716499	0.308999453237455	0.585195401716499	234121813765453	149471304540065	234121813765453	132536872297655	143028742616614	143028742616614	high:high
chrX	13088251	13091750	Appearing	108961147506998	124064046098284	109922217414885	137867942393994	137867942393994	0.377860141148641	0.271031307658456	0.377860141148641	0.962793215490109	0.778413255755637	0.962793215490109	high:high
chrX	13676251	13679750	Same	0.476067936822973	0.451777015967077	151921985983612	110593772530233	151921985983612	0.824697405845169	0.609249161865968	0.824697405845169	109597562404063	115441584325141	115441584325141	high:high
chrX	14719251	14722750	Same	0.88041477276288	0.720115265301783	107553718072834	0.956317922026628	107553718072834	0.400611042327136	0.319568199899239	0.400611042327136	0.762599293033834	0.749530707728619	0.762599293033834	high:high
chrX	15590751	15594250	Same	0.785757192288466	0.642786340405952	0.731539494074652	0.808210510226168	0.808210510226168	0.87006172671491	0.689489940763493	0.87006172671491	10781950234611	107809417851499	10781950234611	high:high
chrX	15639751	15643250	Disappearing	0.647351140565696	0.533820980281377	135528451193354	198350074918552	198350074918552	0.936556019869082	0.911603175287964	0.936556019869082	120622900512461	120280428892348	120622900512461	high:high
chrX	15678251	15681750	Same	115480305442073	121666905333988	0.517014288063632	0.669629516659878	0.669629516659878	0.836086627273265	0.791471677480513	0.836086627273265	0.994332312208285	115823244803848	115823244803848	high:high
chrX	15825251	15828750	Appearing	118501522843123	0.976836505280923	0.879456083969477	131797982751965	131797982751965	0.754466056080865	0.747580390483915	0.754466056080865	12569493402878	134072887072843	134072887072843	high:high
chrX	15898751	15902250	Disappearing	0.875485515518659	0.772170067501407	125230122800995	195091940795144	195091940795144	0.560869915656879	0.466488500425423	0.560869915656879	108786349683772	12534780534196	12534780534196	high:high
chrX	16644251	16647750	Disappearing	0.604650569255387	0.644282555874393	118614228305772	15063819066878	15063819066878	111220493612649	219261980729683	219261980729683	0.94776998179692	114466584468703	114466584468703	high:high
chrX	16679251	16682750	Disappearing	0.665015925253563	0.502590656972269	150540484757019	159589512814134	159589512814134	0.996291647555181	129964912303379	129964912303379	112185492921396	132511506791597	132511506791597	high:high
chrX	16997751	17001250	Same	0.48612696810848	0.568612942702683	102643052539489	0.9324229634922	102643052539489	0.801746621723643	0.460692184700051	0.801746621723643	103138102467321	108289575277919	108289575277919	high:high
chrX	17050251	17053750	Appearing	121335458715534	102184693169156	103741173023047	154234957316477	154234957316477	0.705565864914456	0.656198121746844	0.705565864914456	0.887387883662557	0.966053012292277	0.966053012292277	high:high
chrX	17778251	17781750	Appearing	0.367643351174135	0.124262917150812	171084195195327	246596698800065	246596698800065	232194564821836	291501761218614	291501761218614	139060781392657	14470306457242	14470306457242	high:high
chrX	18541251	18544750	Disappearing	106803237185914	0.934231819549272	150139345052851	208138347989706	208138347989706	0.7060810712164	116857565622855	116857565622855	11789451572398	128484277030382	128484277030382	high:high
chrX	19388251	19391750	Disappearing	130469619723827	0.935293301345707	167770846968305	260259311137895	260259311137895	0.957341510061064	109396984210841	109396984210841	115228326902014	136119875585524	136119875585524	high:high
chrX	19573751	19577250	Same	0.929471884229503	0.94882749859604	0.851114603741206	0.730708155985104	0.851114603741206	0.689340591042413	0.592345625481729	0.689340591042413	0.618721426092815	0.725698475214131	0.725698475214131	high:high
chrX	20119751	20123250	Disappearing	12378389281279	129154290855837	151275547850605	141953750270891	151275547850605	0.527440955124991	0.661719150265023	0.661719150265023	113943147076128	11302935772665	113943147076128	high:high
chrX	20301751	20305250	Disappearing	0.967962761544205	0.793472455715521	0.638024143376478	0.489686797250066	0.638024143376478	120159540454385	123207262892513	123207262892513	0.696618117339405	0.5587234156643	0.696618117339405	high:high
chrX	20896751	20900250	Same	0.515853380165787	0.43793179649893	130844532280384	0.925269271044089	130844532280384	0.782762295687516	0.217662298823282	0.782762295687516	0.944271351919207	10511775231786	10511775231786	high:high
chrX	4975251	4978750	Same	103081807054239	118291141269751	160902172781821	191188746026319	191188746026319	107269287974827	138955869055374	138955869055374	122685487973024	124086194364791	124086194364791	high:high
chrX	8069251	8072750	Same	126985784568315	133889448741954	0.431662060013824	0.524543930038273	0.524543930038273	0.943077446560754	105079901837187	105079901837187	116507686964236	125731351361442	125731351361442	high:high
chrX	13889751	13893250	Same	0.503894785648592	0.387138502109314	0.44356008303659	0.584599874946998	0.584599874946998	140130178737609	116799009813438	140130178737609	128306318150979	136208155516137	136208155516137	high:high
chrX	21883751	21887250	Same	125219801808484	119762974440998	106054476364992	0.997004257105244	106054476364992	0.80119622163774	0.714522827726524	0.80119622163774	10977165288441	126195492174872	126195492174872	high:high
chrX	173251	176750	Appearing	166318726782261	206953815204608	109089447733289	158085529834633	158085529834633	0.453848965866837	0.638502825774937	0.638502825774937	0.658446008397401	100362084796323	100362084796323	high:high
chrX	379751	383250	Appearing	0.439746323037714	0.393280094481475	0.743712019951302	11980493520176	11980493520176	0.464635552198667	0.582077501858182	0.582077501858182	0.944381004344778	120957927721111	120957927721111	high:high
chrX	659751	663250	Appearing	0.559684330863307	0.633269218549913	0.603852022242535	107920593635945	107920593635945	0.339953856877737	0.500452587567202	0.500452587567202	0.480048709706489	0.717034678959368	0.717034678959368	high:high
chrX	918751	922250	Disappearing	0.69248700175131	0.608965752775318	0.544969413091996	107423465813189	107423465813189	0.41834649809367	0.701301564065766	0.701301564065766	0.705331798672405	0.907270997528431	0.907270997528431	high:high
chrX	2336251	2339750	Disappearing	136018784169324	140996791477801	149410951468714	185702924272567	185702924272567	156322688825913	160242434516266	160242434516266	126604650746938	118987587383705	126604650746938	high:high
chrX	2511251	2514750	Same	0.902118776574166	0.697644125524711	0.602437624962443	0.416290791477584	0.602437624962443	0.42089229215718	0.221186053350435	0.42089229215718	0.684483733256554	0.69624398233296	0.69624398233296	high:high
chrX	2525251	2528750	Same	0.995002751294127	0.846501887102266	0.595030678084602	0.45136661548682	0.595030678084602	0.848810224930793	0.900088253876567	0.900088253876567	0.992947617770443	111887454330596	111887454330596	high:high
chrX	2840251	2843750	Same	191751914749787	201529416041048	0.96437722123386	137233770291146	137233770291146	149983643513149	179150640971618	179150640971618	0.491353845689248	0.57202420614237	0.57202420614237	high:high
chrX	3704751	3708250	Disappearing	119279582255502	0.929469022745668	0.619644614744172	0.657631036031744	0.657631036031744	263336320921115	330962076209384	330962076209384	105933622653901	109864097794959	109864097794959	high:high
chrX	4257751	4261250	Same	128516522863973	136870937944693	14663245296969	137743796250858	14663245296969	215858450633594	161478429470904	215858450633594	119485050267906	110103908256701	119485050267906	high:high
chrX	5556251	5559750	Same	0.783283751791309	0.664424764264597	0.791439844806874	0.74896249899627	0.791439844806874	0.408063439233308	0.377449789728458	0.408063439233308	0.504606144922376	0.710332240544855	0.710332240544855	high:high
chrX	5808251	5811750	Disappearing	0.918073907008894	0.829013053472748	0.862396035678398	115330273813364	115330273813364	244056564347437	285504824431674	285504824431674	115343559924651	117105118745528	117105118745528	high:high
chrX	5930751	5934250	Same	118834398534456	106326004329495	174967869634284	232818149980642	232818149980642	100063956629661	120189211967151	120189211967151	123892684834501	141951932223573	141951932223573	high:high
chrX	7628251	7631750	Disappearing	119561320382468	108306719006176	152019973886677	236030607538701	236030607538701	118210600225074	153730895168393	153730895168393	125879395387209	121308378192535	125879395387209	high:high
chrX	8142751	8146250	Disappearing	100034487698505	126255856224127	0.403362429036732	0.533785514914528	0.533785514914528	0.916007696590562	121291311943989	121291311943989	105873689855796	117643714313078	117643714313078	high:high
chrX	8167251	8170750	Disappearing	174449265069061	173100995507932	0.970169376609323	114759752714438	114759752714438	0.35677491002855	0.393619324275659	0.393619324275659	0.577153653303386	0.7627790326896	0.7627790326896	high:high
chrX	8289751	8293250	Same	0.462169526926964	0.51704443025611	0.810967336457314	126480211375214	126480211375214	0.815948163816258	0.734071321847539	0.815948163816258	102545007120409	132597761822119	132597761822119	high:high
chrX	8454251	8457750	Disappearing	0.357767091340649	0.335804102863254	156015092618424	161316038354107	161316038354107	15499334800419	130246275629839	15499334800419	11848609194754	132145620165115	132145620165115	high:high
chrX	8482251	8485750	Same	119536681709383	134866909160794	118009342884257	152915287445081	152915287445081	0.44166396258623	0.450526421318799	0.450526421318799	115745853929683	115219706601134	115745853929683	high:high
chrX	8569751	8573250	Same	0.587110072931944	0.473645928419643	133627327836211	198508905283781	198508905283781	217053129541004	307593222514587	307593222514587	106660072293042	117831662934166	117831662934166	high:high
chrX	10354751	10358250	Same	0.442315097875404	0.42037695978127	156164432883576	188538833221037	188538833221037	100879520256213	106091448952167	106091448952167	0.98663132217361	138798634248624	138798634248624	high:high
chrX	10750251	10753750	Disappearing	0.832918870574682	0.655442832583007	150595730420015	121400526247662	150595730420015	0.796131933549557	113068325251966	113068325251966	106247596338002	117541744132298	117541744132298	high:high
chrX	11261251	11264750	Same	0.974965332443624	0.935511433506699	136325146527142	170613927997421	170613927997421	0.568431809547771	0.733105441228618	0.733105441228618	108787443124388	120085163020504	120085163020504	high:high
chrX	11345251	11348750	Disappearing	0.91762376860426	0.987302253451013	0.40941328385823	0.505206056993508	0.505206056993508	0.671545485431615	0.527947190266773	0.671545485431615	0.763289869183087	0.604536229060928	0.763289869183087	high:high
chrX	13179251	13182750	Same	0.484654749751009	0.570177946435954	153184355597076	150125945631841	153184355597076	167063603210444	11582653965158	167063603210444	120050222418251	0.876645938071389	120050222418251	high:high
chrX	13704251	13707750	Same	0.458240955334082	0.46432707918043	132354828540007	0.929412040340016	132354828540007	0.6934436110392	0.296958296654872	0.6934436110392	0.806436434125068	0.92531518358363	0.92531518358363	high:high
chrX	13714751	13718250	Same	0.672966749167431	0.615311103791781	0.616100422359714	0.528389895514057	0.616100422359714	0.891405019017942	0.517346961849117	0.891405019017942	116826360362322	0.969252990545283	116826360362322	high:high
chrX	14957251	14960750	Disappearing	0.755446515557746	0.645848443017792	0.519173240692044	0.708275661724092	0.708275661724092	124457399189658	172079786724249	172079786724249	117931826590481	128366310684908	128366310684908	high:high
chrX	15653751	15657250	Same	0.727187026010335	0.685400961170098	152790959455753	225004648583796	225004648583796	0.469623055569114	0.590867988982769	0.590867988982769	100070886807441	121312281785217	121312281785217	high:high
chrX	15800751	15804250	Appearing	116306184434593	113790728738207	0.958626441416065	0.925777358462461	0.958626441416065	0.5085341749	0.598058689495818	0.598058689495818	0.92685635848132	119428084586155	119428084586155	high:high
chrX	16339751	16343250	Disappearing	176227280136738	140463788733345	134434575271089	171076321625738	171076321625738	109622684424103	113709026729826	113709026729826	107445330930975	138030875206776	138030875206776	high:high
chrX	16675751	16679250	Same	0.594364809675756	0.525906751686598	0.867075184114323	134542525509527	134542525509527	142043614498172	220461064966953	220461064966953	118912130240178	132934388004486	132934388004486	high:high
chrX	17316251	17319750	Appearing	0.924630560406054	0.913441011011592	0.761497544918945	0.947197675070844	0.947197675070844	136465613730535	134740772624177	136465613730535	121454632465004	131412996224296	131412996224296	high:high
chrX	17781751	17785250	Same	0.382834691625256	0.134352169388052	118053451441989	15069075155007	15069075155007	162630623843616	187080830043968	187080830043968	110529945074077	119974749706801	119974749706801	high:high
chrX	17792251	17795750	Disappearing	0.767034156987875	0.504834686837448	0.612982273111578	0.969740296516379	0.969740296516379	0.583577097031446	0.685036366949532	0.685036366949532	101436137911071	119974749706801	119974749706801	high:high
chrX	18670751	18674250	Same	0.674872907960986	0.816721457460509	0.357151496677465	0.779732670764729	0.779732670764729	0.519066837799576	0.405773668064394	0.519066837799576	0.113000225126544	0.141085765848241	0.141085765848241	high:high
chrX	19153751	19157250	Disappearing	0.596993046734159	0.414274324493017	0.521540074237432	0.795188943447452	0.795188943447452	103152805303559	123519031215769	123519031215769	0.91721874259325	115737363286609	115737363286609	high:high
chrX	19384751	19388250	Disappearing	109895584954017	0.762205247214098	0.646115823082776	0.885162171864451	0.885162171864451	0.596362136737187	0.887879453873171	0.887879453873171	0.788822500168607	120470794486875	120470794486875	high:high
chrX	19622751	19626250	Same	0.322945095310472	0.189277148871275	0.639954742845349	0.886066645302863	0.886066645302863	0.443549264200553	0.468560472473826	0.468560472473826	0.97795058027248	0.887681297533873	0.97795058027248	high:high
chrX	20924751	20928250	Same	129197051095494	113378690470458	128693228319009	145956756087108	145956756087108	114262006951462	0.813767807446859	114262006951462	110553893062055	110213956511489	110553893062055	high:high
chrX	20987751	20991250	Appearing	136816105132053	112474095429942	151382743447199	228089097248137	228089097248137	157831431530214	18150646472968	18150646472968	122768418513254	136380761610807	136380761610807	high:high
chrX	9444751	9448250	Same	0.667125236288176	0.947403542444349	124374146094657	10959710461514	124374146094657	0.856869359152575	111221602619988	111221602619988	107491110132208	132737679817517	132737679817517	high:high
chrX	13627251	13630750	Disappearing	0.44421761854762	0.386870857509375	155258308846398	124890918505254	155258308846398	168580523977513	172919085688079	172919085688079	129322561835968	109168336726021	129322561835968	high:high
chrX	7215251	7218750	Same	0.574365590398754	0.572278663842833	133388379013281	190467336803135	190467336803135	161528119747275	24184540745141	24184540745141	12762306002252	115971375900885	12762306002252	high:high
chrX	11796751	11800250	Same	123721516493023	128225249337028	142364668166223	133674655514845	142364668166223	0.498838923351141	0.391814773881478	0.498838923351141	0.940114825463792	114840843287491	114840843287491	high:high
chrX	547751	551250	Same	190826388519324	182350954428937	159636626832593	215755773307595	215755773307595	171721755870937	20194082802353	20194082802353	124070901560348	146918184552074	146918184552074	high:high
chrX	1128751	1132250	Same	0.946431036337192	111088505610095	107454298793715	176782824308495	176782824308495	117463966958408	151754260201333	151754260201333	0.898231970991176	113214200220203	113214200220203	high:high
chrX	1167251	1170750	Same	0.677138915356484	0.727657973286244	0.613325110527099	0.353003540833818	0.613325110527099	0.646830375099115	0.528535368760665	0.646830375099115	0.914036417217294	0.184003661628447	0.914036417217294	high:high
chrX	6907251	6910750	Disappearing	122542616156724	165306516236576	0.688581490786042	0.459545590261594	0.688581490786042	0.757841976360441	0.478511094879367	0.757841976360441	0.887484575819355	115572385429739	115572385429739	high:high
chrX	7001751	7005250	Disappearing	141110531105536	117572372837217	0.941969290228084	0.955616068075398	0.955616068075398	0.815884588922174	131760970416409	131760970416409	0.6914951373952	0.885110403080084	0.885110403080084	high:high
chrX	7176751	7180250	Same	0.499701149490662	0.456995947753478	0.487449331038268	0.517502176593986	0.517502176593986	111547339800885	10685244599218	111547339800885	102945955898897	105989691522495	105989691522495	high:high
chrX	7824251	7827750	Disappearing	0.325639175962697	0.313285391917116	157914548365851	236802225591458	236802225591458	247855856894039	254133444960839	254133444960839	140434562161468	143605730913968	143605730913968	high:high
chrX	7859251	7862750	Same	167957598269414	174826943738956	137050595290891	139144497981645	139144497981645	140317149901697	163989867728256	163989867728256	119749291422946	126633641819618	126633641819618	high:high
chrX	8499751	8503250	Same	273150720391305	336050045370694	144375265798906	12589052402916	144375265798906	121578770330137	0.980372410475567	121578770330137	0.892976053248608	124418896372949	124418896372949	high:high
chrX	9210251	9213750	Same	0.842568674435209	0.577383359991696	0.853404480516207	0.991185654865931	0.991185654865931	146422128693755	125629493209616	146422128693755	119237983644196	11548335989431	119237983644196	high:high
chrX	10680251	10683750	Disappearing	0.750137282018009	0.616792625842433	148289124098025	103955846337931	148289124098025	0.891846014353563	0.96381522719145	0.96381522719145	0.908358290067283	138707110942865	138707110942865	high:high
chrX	10792251	10795750	Same	0.946181265034469	102445102590492	0.864050362047042	107584795121086	107584795121086	0.580683630804497	0.460835846786182	0.580683630804497	114994580115647	113087943017576	114994580115647	high:high
chrX	14978251	14981750	Disappearing	0.881238387436783	0.672394399845742	152504015735795	221081326824473	221081326824473	0.93480280869498	152587424174459	152587424174459	133281673842742	129124985281601	133281673842742	high:high
chrX	18030251	18033750	Same	156433106819486	139119261700228	10989679915201	155869320081824	155869320081824	14454718084422	156938597187794	156938597187794	105237970896967	124531990938009	124531990938009	high:high
chrX	20123251	20126750	Same	15625355267196	167006013533517	0.387489748567131	0.558461247974514	0.558461247974514	0.352337240185269	0.493483230684339	0.493483230684339	0.414791797959992	0.591465463888575	0.591465463888575	high:high
