# Supplementary material for: Global chromatin conformation differences in the Drosophila dosage compensated chromosome X
Source: Nat Commun. 2019 Nov 25;10:5355. doi: 10.1038/s41467-019-13350-8 (PMC6877619; doi:10.1038/s41467-019-13350-8)
Supplement: Supplementary file 12 — Source Data [file 41467_2019_13350_MOESM12_ESM.zip]

Archive with 69 entries (68 files):
- fig-1D-celllines-slope-differences.txt
- __MACOSX/
- __MACOSX/._fig-1D-celllines-slope-differences.txt
- fig-1D-embryos-slope-differences.txt
- __MACOSX/._fig-1D-embryos-slope-differences.txt
- fig-2C-female-vs-male-clustering-differences.txt
- __MACOSX/._fig-2C-female-vs-male-clustering-differences.txt
- fig-2D-trans-to-cis-ratios.txt
- __MACOSX/._fig-2D-trans-to-cis-ratios.txt
- fig-2E-enrichment-of-trans-contacts.txt
- __MACOSX/._fig-2E-enrichment-of-trans-contacts.txt
- fig-3A-proportion-of-non-matching-boundaries-other-tools.txt
- __MACOSX/._fig-3A-proportion-of-non-matching-boundaries-other-tools.txt
- fig-3C-proportion-of-non-matching-boundaries-lsd.txt
- __MACOSX/._fig-3C-proportion-of-non-matching-boundaries-lsd.txt
- fig-4E-insulation-change-at-insulator-classes.txt
- __MACOSX/._fig-4E-insulation-change-at-insulator-classes.txt
- fig-5B-MACC-differences-at-boundaries.txt
- __MACOSX/._fig-5B-MACC-differences-at-boundaries.txt
- fig-5C-4C-enrichment-at-boundaries.txt
- __MACOSX/._fig-5C-4C-enrichment-at-boundaries.txt
- fig-5E-scATACseq-density-plot.txt
- __MACOSX/._fig-5E-scATACseq-density-plot.txt
- fig-5F-DNase-seq-boxplot.txt
- __MACOSX/._fig-5F-DNase-seq-boxplot.txt
- fig-6A-4C-enrichment-at-boundaries.txt
- __MACOSX/._fig-6A-4C-enrichment-at-boundaries.txt
- fig-6B-CLAMP-binding-strength.txt
- __MACOSX/._fig-6B-CLAMP-binding-strength.txt
- fig-6D-PE-scan-difference-averages.txt
- __MACOSX/._fig-6D-PE-scan-difference-averages.txt
- fig-6E-insulation-scatterplot.txt
- __MACOSX/._fig-6E-insulation-scatterplot.txt
- fig-S1C-Kuiper-distances.txt
- __MACOSX/._fig-S1C-Kuiper-distances.txt
- fig-S3A-clustering-statistics.txt
- __MACOSX/._fig-S3A-clustering-statistics.txt
- fig-S3C-clustering-statistics-raw-numbers.txt
- __MACOSX/._fig-S3C-clustering-statistics-raw-numbers.txt
- fig-S3D-trans-to-cis-ratios.txt
- __MACOSX/._fig-S3D-trans-to-cis-ratios.txt
- fig-S3E-enrichment-of-trans-contacts.txt
- __MACOSX/._fig-S3E-enrichment-of-trans-contacts.txt
- fig-S3F-simulations-clustering-statistics.txt
- __MACOSX/._fig-S3F-simulations-clustering-statistics.txt
- fig-S4D-embryo-compare-chromosome-slopes.txt
- __MACOSX/._fig-S4D-embryo-compare-chromosome-slopes.txt
- fig-S4D-simulations-compare-chromosome-slopes.txt
- __MACOSX/._fig-S4D-simulations-compare-chromosome-slopes.txt
- fig-S4E-embryo-compare-sex-slopes.txt
- __MACOSX/._fig-S4E-embryo-compare-sex-slopes.txt
- fig-S4E-simulations-compare-sex-slopes.txt
- __MACOSX/._fig-S4E-simulations-compare-sex-slopes.txt
- fig-S4F-embryo-compare-domain-slopes.txt
- __MACOSX/._fig-S4F-embryo-compare-domain-slopes.txt
- fig-S4F-simulations-compare-domain-slopes.txt
- __MACOSX/._fig-S4F-simulations-compare-domain-slopes.txt
- fig-S5A-boundaries-within-and-beyond-1bin-distance.txt
- __MACOSX/._fig-S5A-boundaries-within-and-beyond-1bin-distance.txt
- fig-S5B-LSD-benchmarking.txt
- __MACOSX/._fig-S5B-LSD-benchmarking.txt
- fig-S5C-non-matching-boundaries-proportion.txt
- __MACOSX/._fig-S5C-non-matching-boundaries-proportion.txt
- fig-S7B-Insulator-barplot.txt
- __MACOSX/._fig-S7B-Insulator-barplot.txt
- fig-S8D-insulation-change-at-insulator-classes.txt
- __MACOSX/._fig-S8D-insulation-change-at-insulator-classes.txt
- fig-S9D-4C-enrichment-differences-at-boundaries.txt
- __MACOSX/._fig-S9D-4C-enrichment-differences-at-boundaries.txt
