# Supplementary material for: Global chromatin conformation differences in the Drosophila dosage compensated chromosome X
Source: Nat Commun. 2019 Nov 25;10:5355. doi: 10.1038/s41467-019-13350-8 (PMC6877619; doi:10.1038/s41467-019-13350-8)
Supplement: Supplementary file 12 — Source Data [file 41467_2019_13350_MOESM12_ESM.zip › fig-1D-celllines-slope-differences.txt]

chrom1	chrom2	difference	sex	label
2L	2R	-0.0856702273708436	Male	autosome-vs-autosome
2L	3L	-0.0602758939350878	Male	autosome-vs-autosome
2L	3R	-0.0774457202236964	Male	autosome-vs-autosome
2L	X	0.046696162328423	Male	chrX-vs-autosomes
2R	3L	0.0253943334357558	Male	autosome-vs-autosome
2R	3R	0.00822450714714718	Male	autosome-vs-autosome
2R	X	0.132366389699267	Male	chrX-vs-autosomes
3L	3R	-0.0171698262886086	Male	autosome-vs-autosome
3L	X	0.106972056263511	Male	chrX-vs-autosomes
3R	X	0.124141882552119	Male	chrX-vs-autosomes
2L	2R	-0.0960726960281202	Female	autosome-vs-autosome
2L	3L	-0.0563296798282922	Female	autosome-vs-autosome
2L	3R	-0.0691757642233655	Female	autosome-vs-autosome
2L	X	-0.0206464172655512	Female	chrX-vs-autosomes
2R	3L	0.039743016199828	Female	autosome-vs-autosome
2R	3R	0.0268969318047547	Female	autosome-vs-autosome
2R	X	0.075426278762569	Female	chrX-vs-autosomes
3L	3R	-0.0128460843950733	Female	autosome-vs-autosome
3L	X	0.035683262562741	Female	chrX-vs-autosomes
3R	X	0.0485293469578143	Female	chrX-vs-autosomes
