# Supplementary material for: Global chromatin conformation differences in the Drosophila dosage compensated chromosome X
Source: Nat Commun. 2019 Nov 25;10:5355. doi: 10.1038/s41467-019-13350-8 (PMC6877619; doi:10.1038/s41467-019-13350-8)
Supplement: Supplementary file 12 — Source Data [file 41467_2019_13350_MOESM12_ESM.zip › fig-1D-embryos-slope-differences.txt]

chrom1	chrom2	difference	sex	label
2L	2R	0.0374573366287643	Male	autosome-vs-autosome
2L	3L	-0.0278688360065071	Male	autosome-vs-autosome
2L	3R	-0.0262262776503748	Male	autosome-vs-autosome
2L	X	0.113093863104074	Male	chrX-vs-autosomes
2R	3L	-0.0653261726352714	Male	autosome-vs-autosome
2R	3R	-0.063683614279139	Male	autosome-vs-autosome
2R	X	0.0756365264753098	Male	chrX-vs-autosomes
3L	3R	0.00164255835613236	Male	autosome-vs-autosome
3L	X	0.140962699110581	Male	chrX-vs-autosomes
3R	X	0.139320140754449	Male	chrX-vs-autosomes
2L	2R	0.038599830678445	Female	autosome-vs-autosome
2L	3L	-0.0218883328618842	Female	autosome-vs-autosome
2L	3R	-0.0115217472318381	Female	autosome-vs-autosome
2L	X	0.00449044723253	Female	chrX-vs-autosomes
2R	3L	-0.0604881635403292	Female	autosome-vs-autosome
2R	3R	-0.050121577910283	Female	autosome-vs-autosome
2R	X	-0.034109383445915	Female	chrX-vs-autosomes
3L	3R	0.0103665856300461	Female	autosome-vs-autosome
3L	X	0.0263787800944142	Female	chrX-vs-autosomes
3R	X	0.0160121944643681	Female	chrX-vs-autosomes
