# Supplementary material for: Global chromatin conformation differences in the Drosophila dosage compensated chromosome X
Source: Nat Commun. 2019 Nov 25;10:5355. doi: 10.1038/s41467-019-13350-8 (PMC6877619; doi:10.1038/s41467-019-13350-8)
Supplement: Supplementary file 12 — Source Data [file 41467_2019_13350_MOESM12_ESM.zip › fig-2C-female-vs-male-clustering-differences.txt]

chr	diffs
X	0.179877157063469
3R	0.0685634328358209
3L	0.079115610015983
2R	0.0870376126826236
2L	0.0756972111553784
