# Supplementary material for: Global chromatin conformation differences in the Drosophila dosage compensated chromosome X
Source: Nat Commun. 2019 Nov 25;10:5355. doi: 10.1038/s41467-019-13350-8 (PMC6877619; doi:10.1038/s41467-019-13350-8)
Supplement: Supplementary file 12 — Source Data [file 41467_2019_13350_MOESM12_ESM.zip › fig-2D-trans-to-cis-ratios.txt]

chr	ratio	group
2L	0.801127321913133	Male
2R	0.868953336580916	Male
3L	0.789823479110701	Male
3R	0.68138001396968	Male
X	1.17542914577477	Male
2L	0.596724731676931	Female
2R	0.651009637366206	Female
3L	0.596601781852645	Female
3R	0.509646885452554	Female
X	0.63137165472156	Female
