# Supplementary material for: Global chromatin conformation differences in the Drosophila dosage compensated chromosome X
Source: Nat Commun. 2019 Nov 25;10:5355. doi: 10.1038/s41467-019-13350-8 (PMC6877619; doi:10.1038/s41467-019-13350-8)
Supplement: Supplementary file 12 — Source Data [file 41467_2019_13350_MOESM12_ESM.zip › fig-2E-enrichment-of-trans-contacts.txt]

chr2	chr1	enrichment	group
chr2L	chr2L	NA	Male
chr2R	chr2L	0.0382100511202739	Male
chr3L	chr2L	-0.129620738170299	Male
chr3R	chr2L	-0.160401910418768	Male
chrX	chr2L	-0.0303133950630425	Male
chr2L	chr2R	0.145041851599458	Male
chr2R	chr2R	NA	Male
chr3L	chr2R	0.022729959701825	Male
chr3R	chr2R	-0.0170154174126634	Male
chrX	chr2R	0.102162404322914	Male
chr2L	chr3L	-0.0762493851899534	Male
chr2R	chr3L	-0.0307304877970139	Male
chr3L	chr3L	NA	Male
chr3R	chr3L	0.0284317763897276	Male
chrX	chr3L	0.0451027670505535	Male
chr2L	chr3R	-0.193001618236086	Male
chr2R	chr3R	-0.156446925709166	Male
chr3L	chr3R	-0.0575392844079363	Male
chr3R	chr3R	NA	Male
chrX	chr3R	-0.0991140628708659	Male
chr2L	chrX	0.292630216242961	Male
chr2R	chrX	0.318274215149734	Male
chr3L	chrX	0.314675025376212	Male
chr3R	chrX	0.256429256252456	Male
chrX	chrX	NA	Male
chr2L	chr2L	NA	Female
chr2R	chr2L	0.146888759014704	Female
chr3L	chr2L	-0.121118322955234	Female
chr3R	chr2L	-0.148203574691065	Female
chrX	chr2L	-0.0525033970793001	Female
chr2L	chr2R	0.276780700952998	Female
chr2R	chr2R	NA	Female
chr3L	chr2R	0.0457949634844786	Female
chr3R	chr2R	0.0230149757026864	Female
chrX	chr2R	0.120755462379137	Female
chr2L	chr3L	-0.0639950523680209	Female
chr2R	chr3L	-0.0269737078666026	Female
chr3L	chr3L	NA	Female
chr3R	chr3L	0.134423106462494	Female
chrX	chr3L	0.0288848998724895	Female
chr2L	chr3R	-0.167368370098632	Female
chr2R	chr3R	-0.126041761643174	Female
chr3L	chr3R	0.0581350404677141	Female
chr3R	chr3R	NA	Female
chrX	chr3R	-0.0808137272456574	Female
chr2L	chrX	-0.0227496987635805	Female
chr2R	chrX	0.0206172187565623	Female
chr3L	chrX	0.00151532760099591	Female
chr3R	chrX	-0.031895233522371	Female
chrX	chrX	NA	Female
