# Supplementary material for: Global chromatin conformation differences in the Drosophila dosage compensated chromosome X
Source: Nat Commun. 2019 Nov 25;10:5355. doi: 10.1038/s41467-019-13350-8 (PMC6877619; doi:10.1038/s41467-019-13350-8)
Supplement: Supplementary file 12 — Source Data [file 41467_2019_13350_MOESM12_ESM.zip › fig-3A-proportion-of-non-matching-boundaries-other-tools.txt]

chrom	tool	percent	value
2L	Armatus	0.214463840399002	86
2R	Armatus	0.138190954773869	55
3L	Armatus	0.155963302752294	68
3R	Armatus	0.138888888888889	65
X	Armatus	0.322966507177033	135
2L	DomainCaller	0.235294117647059	16
2R	DomainCaller	0.294117647058823	20
3L	DomainCaller	0.216216216216216	16
3R	DomainCaller	0.160919540229885	14
X	DomainCaller	0.466666666666667	21
2L	TADBit	0.104046242774566	18
2R	TADBit	0.160493827160494	26
3L	TADBit	0.251572327044025	40
3R	TADBit	0.176470588235294	33
X	TADBit	0.4375	77
