# Supplementary material for: Global chromatin conformation differences in the Drosophila dosage compensated chromosome X
Source: Nat Commun. 2019 Nov 25;10:5355. doi: 10.1038/s41467-019-13350-8 (PMC6877619; doi:10.1038/s41467-019-13350-8)
Supplement: Supplementary file 12 — Source Data [file 41467_2019_13350_MOESM12_ESM.zip › fig-3C-proportion-of-non-matching-boundaries-lsd.txt]

chr	di_window	lookup_window	prop_non_matching
2L	5	10	0.223684210526316
2L	5	25	0.22463768115942
2L	5	40	0.214285714285714
2L	10	10	0.271844660194175
2L	10	25	0.277777777777778
2L	10	40	0.233333333333333
2L	20	10	0.272727272727273
2L	20	25	0.235294117647059
2L	20	40	0.307692307692308
2L	40	10	0.333333333333333
2L	40	25	0.25
2L	40	40	0.188679245283019
2R	5	10	0.196261682242991
2R	5	25	0.19
2R	5	40	0.182795698924731
2R	10	10	0.121212121212121
2R	10	25	0.15625
2R	10	40	0.125
2R	20	10	0.24
2R	20	25	0.195121951219512
2R	20	40	0.210526315789474
2R	40	10	0.326086956521739
2R	40	25	0.285714285714286
2R	40	40	0.212121212121212
3L	5	10	0.16
3L	5	25	0.185840707964602
3L	5	40	0.148148148148148
3L	10	10	0.237623762376238
3L	10	25	0.174418604651163
3L	10	40	0.223529411764706
3L	20	10	0.253968253968254
3L	20	25	0.233333333333333
3L	20	40	0.175438596491228
3L	40	10	0.283333333333333
3L	40	25	0.236363636363636
3L	40	40	0.259259259259259
3R	5	10	0.205882352941177
3R	5	25	0.0921052631578947
3R	5	40	0.14
3R	10	10	0.24
3R	10	25	0.205882352941177
3R	10	40	0.164948453608247
3R	20	10	0.28125
3R	20	25	0.2625
3R	20	40	0.265060240963855
3R	40	10	0.275
3R	40	25	0.257575757575758
3R	40	40	0.253731343283582
X	5	10	0.401960784313726
X	5	25	0.329411764705882
X	5	40	0.363636363636364
X	10	10	0.428571428571429
X	10	25	0.46031746031746
X	10	40	0.370967741935484
X	20	10	0.338461538461538
X	20	25	0.4
X	20	40	0.4
X	40	10	0.358490566037736
X	40	25	0.380952380952381
X	40	40	0.363636363636364
