# Supplementary material for: Global chromatin conformation differences in the Drosophila dosage compensated chromosome X
Source: Nat Commun. 2019 Nov 25;10:5355. doi: 10.1038/s41467-019-13350-8 (PMC6877619; doi:10.1038/s41467-019-13350-8)
Supplement: Supplementary file 12 — Source Data [file 41467_2019_13350_MOESM12_ESM.zip › fig-4E-insulation-change-at-insulator-classes.txt]

chr	insulator_classes	log2_ins_change
chrX	high:high	-0.389775140798155
chrX	low:low	-0.0745235699627979
chrX	high:low/low:high	0.258653924200765
chrX	low:low	0.172567113465895
chrX	high:low/low:high	-0.0462457451037211
chrX	low:low	0.0192089082058382
chrX	high:high	-0.360387146480831
chrX	high:high	0.0140420090085733
chrX	high:high	0.0655429381280195
chrX	high:low/low:high	0.121389278186209
chrX	high:low/low:high	-0.365316039550366
chrX	low:low	0.141469594982275
chrX	low:low	-0.0373727372660741
chrX	low:low	0.196269574477805
chrX	low:low	-0.215582508796119
chrX	high:low/low:high	0.245529755404238
chrX	high:high	-0.23114025808381
chrX	high:high	-0.103808654912441
chrX	high:high	0.106925196996391
chrX	high:low/low:high	0.245063355220941
chrX	high:high	-0.566943539747924
chrX	low:low	-0.0929144205463134
chrX	low:low	-0.0273301842922359
chrX	high:high	0.156173000471616
chrX	low:low	-0.111615732208242
chrX	high:low/low:high	0.0291169887686018
chrX	high:low/low:high	-0.298178905839337
chrX	high:low/low:high	0.11332266270497
chrX	high:high	0.526120782881458
chrX	low:low	-0.221129646371082
chrX	high:low/low:high	-0.0418399341236944
chrX	high:high	0.252363625331748
chrX	high:low/low:high	0.258428626238762
chrX	low:low	-0.166488087847345
chrX	low:low	-0.187946260675732
chrX	high:low/low:high	1.3007677159746
chrX	high:high	-0.323159043921953
chrX	high:low/low:high	0.20038084906675
chrX	high:high	0.370826104500681
chrX	high:high	0.233187230558214
chrX	high:high	0.299374294187805
chrX	low:low	-0.381816964197974
chrX	low:low	-0.0991847331983918
chrX	low:low	0.0862801549725827
chrX	low:low	-0.108444581242459
chrX	high:high	-0.0717494517575756
chrX	low:low	-0.726838878453863
chrX	low:low	-0.379942390752506
chrX	high:low/low:high	0.00906759428663843
chrX	high:low/low:high	-0.0163157929259664
chrX	high:high	-0.042280181779261
chrX	low:low	-0.116731016424335
chrX	low:low	-0.0122718350386434
chrX	high:low/low:high	-0.061535365602111
chrX	high:low/low:high	-0.23151753210326
chrX	low:low	0.210732764711291
chrX	low:low	0.0543535531552077
chrX	high:low/low:high	-0.530554840929482
chrX	high:high	0.0937765808813237
chrX	low:low	-0.0516098486391373
chrX	low:low	-0.0680420355024626
chrX	low:low	0.134745998027905
chrX	low:low	0.226360447339177
chrX	high:high	-0.213018816907214
chrX	high:low/low:high	0.0359743956328804
chrX	low:low	0.0145656547253519
chrX	low:low	0.828684699632612
chrX	low:low	0.0507630419379966
chrX	low:low	0.138635470130543
chrX	high:high	0.414580094407479
chrX	high:high	0.415354359017081
chrX	low:low	0.0369039293366269
chrX	high:high	0.31487105229131
chrX	high:high	0.342837423546679
chrX	high:low/low:high	0.0464442477920801
chrX	low:low	-0.0294287617004051
chrX	low:low	0.439234890383247
chrX	high:low/low:high	-0.000600914589358766
chrX	high:high	-0.0409393056152804
chrX	high:high	-0.0908622960781036
chrX	low:low	0.117187102697409
chrX	high:high	0.500137504448532
chrX	high:low/low:high	0.238165637239337
chrX	high:high	-0.0706620364466202
chrX	high:low/low:high	0.249580781728098
chrX	high:low/low:high	-0.169013728792615
chrX	high:low/low:high	-0.184009791228607
chrX	low:low	0.17708223506704
chrX	high:high	0.229794635231275
chrX	low:low	0.303640548584719
chrX	high:high	0.000249227126577766
chrX	low:low	-0.0130474388415763
chrX	high:high	-0.198552302031595
chrX	low:low	0.0694301460040859
chrX	low:low	-0.122409539397676
chrX	high:low/low:high	-0.450642523095837
chrX	high:low/low:high	0.0488682036775488
chrX	high:high	0.352669676798177
chrX	high:low/low:high	0.140439983624703
chrX	high:high	0.237429185787495
chrX	high:high	0.047715257321182
chrX	high:high	0.347130073641695
chrX	high:low/low:high	0.236990469569286
chrX	low:low	-0.27954610758904
chrX	high:high	0.184765722404939
chrX	high:high	0.160458025581534
chrX	high:high	0.0822460692477743
chrX	low:low	0.213600342022605
chrX	low:low	-0.00245708427200982
chrX	high:high	0.151817092913467
chrX	high:high	0.074463830027955
chrX	low:low	-0.21549458545412
chrX	low:low	0.095004853094948
chrX	low:low	-0.109404333892637
chrX	low:low	0.219700581788172
chrX	high:high	0.196436670206746
chrX	high:high	0.555809773095042
chrX	high:high	-0.0833898617380062
chrX	high:high	0.0543212772540813
chrX	high:low/low:high	0.161162166547528
chrX	high:low/low:high	-0.272915476126991
chrX	high:high	0.239598624951691
chrX	low:low	-0.131972368786978
chrX	high:high	0.128884164027354
chrX	high:high	0.158567598685543
chrX	high:high	0.00525150133745046
chrX	low:low	0.114691671667497
chrX	high:low/low:high	0.174433230245349
chrX	high:high	-0.0440697511782479
chrX	high:low/low:high	0.213561880048223
chrX	low:low	0.0935237544122226
chrX	high:high	-0.0578304818320839
chrX	low:low	0.0979272773785873
chrX	high:high	-0.0763752690322968
chrX	high:low/low:high	-0.0315967400081468
chrX	high:low/low:high	-0.0294360376460189
chrX	high:high	-0.161866119327711
chrX	high:high	0.102324200342865
chrX	high:low/low:high	0.0503087385433822
chrX	high:high	-0.197218583663801
chrX	high:high	-0.174083013386713
chrX	high:high	-0.298978870656509
chrX	high:high	0.309822026170184
chrX	high:high	0.0203096931823244
chrX	high:high	0.137355817612632
chrX	low:low	0.11678881118604
chrX	low:low	-0.00546330865082945
chrX	high:high	-0.205102070822002
chrX	high:high	-0.261731658289248
chrX	high:low/low:high	0.335495645360957
chrX	high:high	0.545264749293027
chrX	low:low	0.196937538382939
chrX	high:high	0.260140366398932
chrX	low:low	0.167365071734066
chrX	low:low	-0.406460383899661
chrX	high:high	-0.506021449122373
chrX	high:high	0.0707207124669716
chrX	high:high	-0.00268651584186209
chrX	high:low/low:high	-0.0804358304453324
chrX	low:low	0.0993178204598669
chrX	high:high	-0.0212160015754125
chrX	low:low	0.152879392650049
chrX	low:low	0.154749299471127
chrX	low:low	0.33644850355982
chrX	high:high	0.325331252547516
chrX	low:low	0.413107173191446
chrX	high:low/low:high	0.0845136387302462
chrX	high:high	0.0549556470959573
chrX	high:low/low:high	0.175643129261069
chrX	low:low	0.335623893583835
chrX	high:high	-0.0834357984608785
chrX	high:high	0.0733908881203149
chrX	low:low	0.218597753948296
chrX	low:low	0.551629060513356
chrX	low:low	0.295649057194597
chrX	high:high	-0.233488681032125
chrX	high:high	-0.391930837915793
chrX	high:low/low:high	0.19586951391731
chrX	low:low	0.286554653366927
chrX	high:high	-0.114662517655911
chrX	high:low/low:high	0.191166649632611
chrX	high:high	0.212673824775311
chrX	high:high	0.0259001942058569
chrX	high:high	0.247486158539086
chrX	low:low	0.126524447475785
chrX	low:low	0.0749473527420764
chrX	high:low/low:high	-0.34963406940266
chrX	high:high	0.0595956351017872
chrX	high:low/low:high	-0.140926387370752
chrX	low:low	0.5325591480921
chrX	low:low	0.267260275683456
chrX	high:high	0.557142070539653
chrX	high:high	-0.152512996531734
chrX	low:low	-0.215817153801036
chrX	high:high	0.300641222035286
chrX	low:low	0.00771584043082291
chrX	high:high	0.151345215701424
chrX	high:high	0.140717155984835
chrX	high:high	0.318535110805843
chrX	high:high	0.0610545573501265
chrX	high:high	-0.0250879320263699
chrX	high:high	0.132720072742034
chrX	high:high	-0.0515839544635335
chrX	low:low	0.624777562114419
chrX	high:high	0.258987028456879
chrX	low:low	-0.0809355928361526
chrX	low:low	-0.121502786907862
chrX	low:low	-0.380912387661921
chrX	high:high	0.17472091490219
chrX	low:low	0.291153051068944
chrX	high:high	0.147095563744685
chrX	high:low/low:high	0.135664650541633
chrX	low:low	-0.222334769369283
chrX	high:high	0.189971299104405
chrX	high:high	0.0813906973624695
chrX	high:low/low:high	-0.404355868850121
chrX	high:low/low:high	-0.312297027811771
chrX	high:high	-0.234454849030537
chrX	high:high	0.838396089854714
chrX	low:low	0.0145388510423084
chrX	high:low/low:high	0.535311781800967
chrX	high:high	-0.127560613973867
chrX	high:high	-0.010623481542096
chrX	high:high	0.058259831768195
chrX	high:high	0.0755565907708775
chrX	high:high	-0.0190350147406449
chrX	high:high	0.129219196623937
chrX	high:low/low:high	-0.136671589506457
chrX	low:low	0.292451294695273
chrX	low:low	0.29637302733532
chrX	high:high	0.38027273203441
chrX	low:low	0.0996849372508725
chrX	low:low	0.142748757305801
chrX	high:low/low:high	-0.0414277371242507
chrX	low:low	0.505715093829663
chrX	high:low/low:high	0.502494290977725
chrX	high:low/low:high	-0.219946791759373
chrX	high:low/low:high	0.29650479073533
chrX	high:high	0.427083429810205
chrX	low:low	0.75083394682954
chrX	low:low	-0.306122696997659
chrX	high:low/low:high	-0.168383469710621
chrX	low:low	-0.352882335531495
chrX	low:low	-0.270761054131753
chrX	low:low	-0.440558138291764
chrX	low:low	-0.379431180230781
chrX	low:low	-0.315340033310969
chrX	low:low	-0.383621164699322
chrX	low:low	-0.312460534340503
chrX	low:low	0.371106197423452
chrX	high:high	0.289955502753038
chrX	high:low/low:high	0.106526227515256
chrX	low:low	-0.0407384733330014
chrX	high:low/low:high	0.304747987149581
chrX	high:low/low:high	-0.125982065364605
chrX	high:high	-0.122288922590141
chrX	high:high	0.145768279618838
chrX	high:high	0.199916157642162
chrX	high:high	0.214158528133998
chrX	high:high	-0.321319379182403
chrX	low:low	0.148919028228261
chrX	high:high	0.28974430132992
chrX	high:high	0.085378245133676
chrX	high:high	-0.0752899647520203
chrX	low:low	0.144461658352397
chrX	high:low/low:high	-0.228226113538648
chrX	low:low	0.597309759597091
chrX	low:low	0.614570035042838
chrX	low:low	-0.305694079356324
chrX	high:low/low:high	0.143524228398454
chrX	high:high	0.152381889339293
chrX	low:low	0.0853791479918716
chrX	high:high	0.136067275136257
chrX	low:low	0.520491361316611
chrX	low:low	-0.0157427434311629
chrX	low:low	-0.113989641919069
chrX	high:high	0.369545355029489
chrX	high:high	0.233622072539783
chrX	high:high	0.207455696553565
chrX	high:high	0.176541682806394
chrX	low:low	0.345511803418444
chrX	high:high	-0.226113767356707
chrX	high:low/low:high	-0.230693949880162
chrX	high:high	0.262703205115665
chrX	high:low/low:high	-0.170071055793889
chrX	high:low/low:high	0.22771393482454
chrX	high:high	0.0853769721601003
chrX	high:high	-0.144137284705279
chrX	high:low/low:high	0.245525203334377
chrX	high:low/low:high	0.223258322875081
chrX	high:high	0.0115000275055769
chrX	low:low	0.280896088844339
chrX	high:low/low:high	-0.215926931710132
chrX	high:high	-0.207014752818177
chrX	high:low/low:high	-0.114968559126319
chrX	high:low/low:high	0.0811415360813386
chrX	high:high	1.51070195277782
chrX	high:low/low:high	0.08995125053754
chrX	high:high	0.169223689177376
chrX	high:low/low:high	0.133583310968289
chrX	high:low/low:high	0.108543310944599
chrX	high:low/low:high	0.286194964032764
chrX	low:low	0.136743089466817
chrX	high:high	-0.210529558375744
chrX	high:high	-0.204077821690938
chrX	high:high	-0.275228292195462
chrX	high:high	0.0472539356673963
chrX	high:high	-0.228007022870693
chrX	low:low	-0.198657434024689
chrX	low:low	-0.202327185192496
chrX	low:low	0.212256647678703
chrX	high:low/low:high	0.501244644355553
chrX	high:low/low:high	0.174934498841042
chrX	high:high	0.0157566098236557
chrX	high:low/low:high	0.512885975381822
chrX	high:low/low:high	-0.025497615837859
chrX	low:low	0.278723281188008
chrX	high:high	0.326909880303241
chrX	high:high	0.35389333364529
chrX	high:high	-0.029734596736956
chrX	high:high	0.770788662356324
chrX	low:low	-0.241307326431281
chrX	high:high	0.386162101477952
chrX	high:high	1.54361801853321
chrX	low:low	0.148782317119219
chrX	high:low/low:high	-0.149939003073877
chrX	low:low	0.720880642877281
chrX	high:high	0.263227941681853
chrX	high:high	-0.0960110599293569
chrX	low:low	-0.161195349489743
chrX	high:low/low:high	-0.052932038898489
chrX	high:high	0.408592239463535
chrX	high:high	0.207653618828389
chrX	low:low	0.198420639834449
chrX	low:low	-0.367725233393615
chrX	low:low	0.271614791504273
chrX	high:high	0.23625486799315
chrX	high:high	0.188423629930022
chrX	low:low	0.501035249171667
chrX	low:low	0.365941514738778
chrX	low:low	-0.0836799280148868
chrX	low:low	0.199219197912252
chrX	high:high	0.149086775363009
chrX	high:high	0.493744303594956
chrX	high:low/low:high	0.919189659969703
chrX	low:low	0.24709700193012
chrX	low:low	2.13352203871332
chrX	low:low	3.16627105070936
chrX	low:low	-1.51965426117071
chrX	low:low	-0.285398846214755
chrX	low:low	0.42807623505546
chrX	low:low	-0.153290169165853
chrX	low:low	1.2326179347045
chrX	low:low	1.20522789263853
chrX	high:high	0.0642807650877212
chrX	high:high	0.162034433967308
chrX	low:low	0.354512374484477
chrX	low:low	-0.566638772011009
chrX	low:low	-0.17399791637209
chrX	low:low	-0.280918146322099
chrX	low:low	-0.311193919687321
chrX	low:low	-0.26248221843886
chrX	low:low	0.012770631777756
chrX	low:low	-0.0304593661996075
chrX	low:low	0.599351476336671
chrX	low:low	-0.307868910314693
chrX	high:high	0.496907377827174
chrX	high:high	-0.315358225868007
chrX	low:low	0.137010227643912
chrX	low:low	0.178411672109384
chrX	low:low	0.736273522731275
chrX	low:low	0.75749722118501
chrX	high:high	0.161114347160481
chrX	low:low	-0.199413487406416
chrX	low:low	-0.331047658888748
chrX	high:high	-0.178205597672682
chrX	high:low/low:high	-0.00664992555980794
chrX	low:low	-0.196771402873518
chrX	high:low/low:high	-0.188699348012715
chrX	high:low/low:high	0.230522337810176
chrX	high:high	-0.176516651865511
chrX	low:low	-0.142901949932553
chrX	high:low/low:high	0.206536433616647
chrX	high:low/low:high	0.324820097349174
chrX	high:low/low:high	-0.0673323786587448
chrX	high:low/low:high	1.20393803013523
chrX	low:low	-0.390620902763401
chrX	high:low/low:high	0.371227940858271
chrX	high:low/low:high	-0.0998150467401047
chrX	low:low	0.0714956702500768
chrX	low:low	-0.288765447818008
chrX	low:low	-0.777034705137423
chrX	low:low	0.273151196802624
chrX	low:low	0.0460045833654173
chrX	high:low/low:high	0.0551545871744505
chrX	high:low/low:high	-0.350004075294821
chrX	low:low	-0.190932610055239
chrX	high:low/low:high	-0.14416614231507
chrX	high:low/low:high	-0.123202725354881
chrX	high:high	0.656904364538808
chrX	high:low/low:high	0.529167827577886
chrX	high:high	0.134152874750758
chrX	low:low	-0.0830481849432241
chrX	low:low	-0.139879041229906
chrX	low:low	-0.253572530465043
chrX	low:low	-0.163791451218124
chrX	low:low	-0.0727897518664434
chrX	low:low	-0.251776538494787
chrX	high:low/low:high	0.188405386460261
chrX	low:low	0.0459100971016386
chrX	low:low	0.0824860643313609
chrX	high:high	0.0868876848756188
chrX	low:low	-0.273293768293184
chrX	low:low	0.280500281346405
chrX	high:high	-0.347821846549193
chrX	low:low	-0.313352496974445
chrX	high:low/low:high	-0.123981584709776
chrX	low:low	-0.0679780139236129
chrX	high:low/low:high	0.0273630805669822
chrX	low:low	0.0377241240325906
chrX	low:low	0.0266857865698233
chrX	low:low	-0.209140855377044
chrX	low:low	-0.332885895302849
chrX	high:low/low:high	-0.254281526352769
chrX	high:low/low:high	0.0100212393694758
chrX	low:low	0.00179403755112372
chrX	high:high	-0.0529173904608583
chrX	low:low	0.683379021286615
chrX	high:low/low:high	0.245524545198331
chrX	high:low/low:high	-0.117806074315119
chrX	high:low/low:high	0.0120155471187096
chrX	low:low	0.0451763516724232
chrX	high:low/low:high	0.224136318548272
chrX	low:low	-0.0740226299012075
chrX	low:low	0.0992239066258223
chrX	high:low/low:high	0.117531653204514
chrX	low:low	-0.0157534275759597
chrX	high:low/low:high	-0.310723496023764
chrX	low:low	-0.215592831621113
chrX	high:high	0.0164143638958078
chrX	high:low/low:high	0.207193627086964
chrX	low:low	0.262786117774215
chrX	low:low	-0.192460905925708
chrX	high:low/low:high	-0.026196628493363
chrX	low:low	0.0443442344243181
chrX	low:low	0.163523610400667
chrX	high:low/low:high	0.0736737434234606
chrX	high:low/low:high	-0.156430152422334
chrX	high:low/low:high	0.0378486804149853
chrX	low:low	0.436712702589971
chrX	high:low/low:high	0.32396269507083
chrX	low:low	-0.222161610893726
chrX	low:low	0.271880650149537
chrX	low:low	0.517798175529443
chrX	low:low	0.440968786707258
chrX	high:low/low:high	0.337891194498642
chrX	low:low	0.176074097820733
chrX	high:low/low:high	-0.112242281420668
chrX	high:high	0.257968675260325
chrX	low:low	-0.439167958271746
chrX	low:low	-0.31898926657655
chrX	high:low/low:high	0.131337305692323
chrX	low:low	-0.157479185749296
chrX	high:low/low:high	0.0532537802587741
chrX	high:high	0.120058462768754
chrX	low:low	-0.0195505368949792
chrX	low:low	-0.307536238764128
chrX	high:high	-0.187271279318381
chrX	high:high	-0.231200757539391
chrX	low:low	0.134043052668758
chrX	low:low	0.0187676468165472
chrX	low:low	-0.228245759241122
chrX	high:high	0.5998992086381
chrX	high:low/low:high	0.150442692164404
chrX	low:low	0.126525159559461
chrX	low:low	-0.144136111865332
chrX	low:low	0.767812793939861
chrX	low:low	0.931171882438884
chrX	low:low	0.388453715270618
chrX	low:low	-0.342558012058219
chrX	low:low	-0.399892997499008
chrX	low:low	-0.162436872452848
chrX	low:low	-0.256520940259088
chrX	high:low/low:high	0.0371759579431185
chrX	low:low	-0.392545553280411
chrX	high:high	0.17765793855314
chrX	low:low	0.464984636341838
chrX	low:low	0.323942424353574
chrX	low:low	0.10640861432828
chrX	low:low	-0.0290515359044244
chrX	high:high	0.0315447955407501
chrX	high:high	0.278716577784427
chrX	high:high	-0.0169944797476846
chrX	low:low	0.188222196041625
chrX	low:low	0.255285202794783
chrX	high:high	0.434068484724957
chrX	low:low	-0.189207614651568
chrX	high:high	-0.248296241491707
chrX	high:high	0.247822118105105
chrX	high:high	0.0175654823190822
chrX	low:low	-0.0859921153958291
chrX	low:low	0.0491246348187304
chrX	high:low/low:high	0.231753357035868
chrX	high:high	1.56491106606718
chrX	high:high	0.204905303878195
chrX	high:low/low:high	0.119349815100754
chrX	low:low	0.125701548603872
chrX	low:low	-0.233866065256537
chrX	low:low	-0.286764888954564
chrX	high:high	-0.113131184846172
chrX	low:low	-0.199006396746862
chrX	low:low	0.0373391106550226
chrX	low:low	0.608336073636343
chrX	low:low	0.0123802997799097
chrX	low:low	0.574810105249261
chrX	low:low	0.0541388518978812
chrX	high:high	0.290543289208435
chrX	low:low	-0.0391310657245236
chrX	low:low	0.153633865414623
chrX	low:low	0.177356920688805
chrX	high:high	0.282645301087957
chrX	low:low	0.290363784990863
chrX	low:low	0.250457365370602
chrX	low:low	0.237698508382048
chrX	high:low/low:high	0.201126350398399
chrX	high:high	0.431450603543149
chrX	low:low	0.247628262890876
chrX	high:low/low:high	0.65898653635762
chrX	low:low	1.30396499915424
chrX	low:low	0.624353076893029
chrX	low:low	0.351844278473473
chrX	low:low	-0.280534448817936
chrX	low:low	-0.474131878294399
chrX	low:low	0.0120803593501448
chrX	low:low	0.169504866626742
chrX	low:low	0.204291821306929
chrX	high:low/low:high	0.282973884942019
chrX	high:low/low:high	0.171124316911375
chrX	low:low	0.773320547643436
chrX	high:high	0.617704585841135
chrX	high:low/low:high	0.0461941454317238
chrX	high:low/low:high	0.0214555358756262
chrX	high:high	-0.0915045487251034
chrX	high:low/low:high	-0.146137175808651
chrX	high:low/low:high	-0.00966091383410903
chrX	high:high	0.185425895837531
chrX	high:low/low:high	0.179839834492678
chrX	high:high	0.274612034870694
chrX	low:low	-0.424418341532229
chrX	high:low/low:high	0.965742825854932
chrX	high:high	0.0383747490143292
chrX	low:low	-0.637478926098635
chrX	low:low	0.0214812336900486
chrX	low:low	0.00619055698661401
chrX	high:high	0.241668628332952
chrX	high:high	-0.346541347630058
chrX	high:high	-0.195965536731783
chrX	high:high	0.345444226563624
chrX	high:high	-0.110155473820651
chrX	high:low/low:high	-0.114730663845771
chrX	low:low	-0.17476728637705
chrX	high:high	-0.0518564318807858
chrX	high:high	0.348260107165546
chrX	low:low	-0.363291026475291
chrX	high:high	-0.230419895620337
chrX	low:low	-0.302706940940245
chrX	high:low/low:high	-0.0109749638132482
chrX	low:low	-0.249146049365536
chrX	high:low/low:high	0.0433359304001574
chrX	high:low/low:high	0.295696773725397
chrX	high:high	0.245851238295757
chrX	low:low	0.103159009423451
chrX	high:high	0.101017507749979
chrX	high:low/low:high	-0.192273971101631
chrX	high:low/low:high	-0.228655082576592
chrX	high:low/low:high	-0.191194917901998
chrX	high:high	0.359868421036557
chrX	low:low	0.449856056825759
chrX	high:high	0.157301162917373
chrX	low:low	-0.000136089905835862
chrX	high:low/low:high	-0.00983433009303475
chrX	high:high	0.041760208574532
chrX	low:low	0.157735067320014
chrX	high:low/low:high	0.248416418875027
chrX	low:low	0.3402663378699
chrX	low:low	0.087850913542896
chrX	high:low/low:high	0.167631979321129
chrX	high:high	0.378099815982708
chrX	high:high	0.375533749003913
chrX	high:high	-0.0940738713844116
chrX	low:low	0.10640196514897
chrX	low:low	-0.120999020590387
chrX	low:low	0.090469538807919
chrX	low:low	0.315719731847926
chrX	low:low	-0.434279745269951
chrX	low:low	0.135705382860034
chrX	high:high	0.331932621334807
chrX	high:high	0.277667935665737
chrX	high:high	0.20997776243506
chrX	high:low/low:high	0.0790411534521574
chrX	high:high	-0.00801487606742526
chrX	high:high	0.147215480215359
chrX	low:low	0.271237913224664
chrX	high:high	0.15421439434549
chrX	low:low	0.575548533537321
chrX	high:high	0.666123613846871
chrX	high:low/low:high	0.438500684494261
chrX	high:high	0.0918164697641819
chrX	high:high	-0.060155227179982
chrX	high:low/low:high	-0.48829003529041
chrX	high:high	-0.401179556148612
chrX	high:high	-0.431860038725585
chrX	high:high	0.225980743234727
chrX	high:high	0.263276565120062
chrX	low:low	0.147172840238639
chrX	low:low	0.0409939544393673
chrX	low:low	-0.112183048538569
chrX	high:low/low:high	0.0240716900386613
chrX	high:low/low:high	-0.24833309999527
chrX	low:low	-0.10458374094347
chrX	low:low	0.0276030938177543
chrX	high:low/low:high	0.17003397495434
chrX	high:low/low:high	0.272035128189644
chrX	high:high	0.49836059564599
chrX	high:high	0.241139398231479
chrX	high:high	0.142627988745778
chrX	low:low	0.0196443855841939
chrX	high:high	0.0557967728951834
chrX	high:high	0.121856597395508
chrX	high:low/low:high	0.0393569958798408
chrX	high:high	-0.0320591412749236
chrX	high:high	-0.0637130959791524
chrX	high:high	0.137085553610312
chrX	low:low	-0.0533408119900397
chrX	high:high	-0.0753467858670218
chrX	high:high	-0.335852840530277
chrX	high:high	0.0980574192925806
chrX	high:high	0.0111934979660126
chrX	low:low	-0.1128729800443
chrX	high:high	-0.179749646856866
chrX	low:low	0.0676931223767227
chrX	high:low/low:high	0.10093994938536
chrX	low:low	-0.172315548745874
chrX	high:high	-0.105266164045846
chrX	high:high	0.0914008321252261
chrX	low:low	-0.320672452647935
chrX	high:high	0.0450765666976135
chrX	high:low/low:high	0.523144329778034
chrX	high:high	0.272733168891421
chrX	high:high	0.223753175045711
chrX	high:low/low:high	-0.00314107241114747
chrX	high:high	-0.157103278300638
chrX	high:high	0.0553837586517505
chrX	low:low	-0.0167584472086687
chrX	low:low	0.161144822219542
chrX	low:low	0.037456378537337
chrX	high:low/low:high	0.122800889536337
chrX	high:high	-0.563161345759743
chrX	high:low/low:high	0.102299636174402
chrX	high:high	0.215845041902719
chrX	high:low/low:high	-0.000850513175101565
chrX	high:high	-0.0698845480753422
chrX	low:low	-0.0807259656608251
chrX	high:low/low:high	0.00857901152390276
chrX	low:low	-0.180101874697914
chrX	low:low	0.474046896337922
chrX	high:low/low:high	0.447481663250191
chrX	high:high	0.304103907817442
chrX	high:low/low:high	0.0594954029891236
chrX	high:high	0.272861151299679
chrX	high:high	0.0273480722883558
chrX	low:low	0.369720319772787
chrX	high:high	-0.0663031194593025
chrX	high:high	-0.346085867700707
chrX	high:low/low:high	0.197795861233007
chrX	high:high	0.282369129227907
chrX	high:high	0.410154908298756
chrX	high:high	0.345706023772197
chrX	high:low/low:high	0.0906593155846681
chrX	low:low	-0.250198276374766
chrX	high:high	0.56780241850519
chrX	high:high	-0.2510449774467
chrX	high:high	0.656841411582419
chrX	high:high	0.165271895465324
chrX	high:high	0.166396441553353
chrX	low:low	-0.113924104755974
chrX	low:low	-0.520223314162448
chrX	high:high	-0.419556200416136
chrX	high:high	-0.298516339410435
chrX	high:high	-0.1055890590242
chrX	high:high	0.346285093010982
chrX	high:high	0.373184487063903
chrX	high:high	0.165696445489295
chrX	low:low	0.593904353436013
chrX	high:high	0.613865961128387
chrX	high:low/low:high	0.156847188422661
chrX	low:low	-0.159695086978445
chrX	high:low/low:high	0.190701198817507
chrX	low:low	-0.329830933194813
chrX	low:low	0.228218842857583
chrX	high:high	0.110324668674446
chrX	high:high	0.127406979225592
chrX	high:high	0.225949193028195
chrX	high:low/low:high	0.255896324503819
chrX	high:low/low:high	-0.15656100330707
chrX	low:low	-0.139239489926106
chrX	high:low/low:high	-0.0129126436952916
chrX	high:high	0.132234059882181
chrX	low:low	-0.0213561347358699
chrX	low:low	0.217405231825407
chrX	high:low/low:high	-0.119580510788021
chrX	high:low/low:high	0.0251686772298972
chrX	high:high	0.134293178838444
chrX	low:low	0.239019574133546
chrX	high:low/low:high	-0.312579914647008
chrX	high:high	-0.764638835725643
chrX	high:low/low:high	0.978018011829053
chrX	high:high	0.233208297572105
chrX	high:high	0.324395922879571
chrX	low:low	-0.0634569554450801
chrX	low:low	0.667703491971086
chrX	high:high	0.199414557664808
chrX	low:low	0.449585602542214
chrX	low:low	-0.0795629682250912
chrX	low:low	0.790625472134683
chrX	low:low	0.873063216485802
chrX	low:low	0.261325530534271
chrX	low:low	-0.294139375182264
chrX	low:low	-0.414910857714472
chrX	low:low	-0.160811763219023
chrX	low:low	-0.214956771295254
chrX	high:high	0.11837584364113
chrX	high:high	-0.062774927365059
chrX	low:low	-0.32024061313356
chrX	low:low	0.361188373650871
chrX	low:low	-0.0645220696115783
chrX	high:high	0.155716653982081
chrX	high:high	0.226133961500402
chrX	high:high	0.390224632451155
chrX	low:low	-0.214165129105054
chrX	low:low	0.27226114334459
chrX	high:high	0.386806909658412
chrX	high:low/low:high	0.414437315256931
chrX	low:low	0.261573672397217
chrX	low:low	0.168878587697437
chrX	high:low/low:high	-0.269680233524075
chrX	high:high	0.278192473367576
chrX	high:high	-0.175104263936073
chrX	high:high	0.0399070977481261
chrX	high:high	-0.0366306102359184
chrX	high:high	0.325533624719757
chrX	high:high	0.37751508555837
chrX	high:high	0.181164679619834
chrX	low:low	0.862670076807036
chrX	low:low	-0.0162057942783252
chrX	high:low/low:high	0.358078767102758
chrX	high:low/low:high	0.00878327259053115
chrX	high:high	0.298920249652151
chrX	high:high	0.564923726334956
chrX	high:high	0.327239017338624
chrX	high:high	-0.342377820067416
chrX	high:high	-0.217550476075426
chrX	low:low	-0.292352388622887
chrX	high:high	-0.0915918917741302
chrX	low:low	-0.0939004219572784
chrX	high:high	0.404005037352288
chrX	high:low/low:high	0.100687983442749
chrX	high:high	0.674236415417845
chrX	high:high	0.0514254580043787
chrX	low:low	0.15746482778847
chrX	high:high	0.384084357393739
chrX	high:high	0.346000688017833
chrX	high:low/low:high	0.0801722308160223
chrX	high:high	0.135807595919127
chrX	low:low	-0.00922537368094608
chrX	low:low	0.053462060100301
chrX	high:low/low:high	0.384310852043672
chrX	high:high	-0.108553354513246
chrX	high:high	-0.0996951619763713
chrX	high:low/low:high	-0.495483945553668
chrX	high:high	0.603479783877599
chrX	low:low	0.242555685603572
chrX	low:low	0.178336609769678
chrX	high:low/low:high	0.0743730219834175
chrX	high:low/low:high	0.204108390410192
chrX	high:high	-0.13056733113055
chrX	high:low/low:high	0.11376072416607
chrX	high:high	0.220358782554715
chrX	high:high	0.193102886818131
chrX	high:low/low:high	-0.0508120054786781
chrX	low:low	-0.112600880153301
chrX	high:high	0.510387649970321
chrX	high:low/low:high	-0.215547911428028
chrX	high:low/low:high	0.705146591712831
chrX	high:high	0.527127719223921
chrX	high:high	0.52788198212293
chrX	high:high	0.480223149660884
chrX	high:high	-0.158105760339168
chrX	high:high	0.237804843183335
chrX	low:low	-0.115042816998751
chrX	low:low	1.8159141186433
chrX	low:low	1.56361307910136
chrX	low:low	0.199774402631975
chrX	high:high	0.408602575586806
chrX	high:low/low:high	0.398787871027843
chrX	low:low	0.44593806914022
chrX	high:high	-0.12979452135658
chrX	high:high	-0.0612719761855091
chrX	high:high	0.27939861864444
chrX	high:high	0.286771403912699
chrX	high:high	0.157801059482195
chrX	low:low	-0.0645856746902238
chrX	high:high	0.216935213197684
chrX	high:low/low:high	-0.00974324980120067
chrX	low:low	-0.0426704482471427
chrX	low:low	-0.181179842730832
chrX	low:low	-0.0237901218012176
chrX	low:low	0.19020659174969
chrX	high:high	0.303197748319819
chrX	high:low/low:high	0.512260247780521
chrX	high:low/low:high	1.06205771241598
chrX	low:low	1.39395153411395
chrX	low:low	1.6656486675812
chrX	low:low	-1.3290892560281
chrX	low:low	1.53021283070237
chrX	high:high	0.15571927446569
chrX	high:low/low:high	0.171100512564542
chrX	low:low	0.1992809638981
chrX	high:low/low:high	-0.307290144889894
chrX	low:low	-0.140599561242884
chrX	low:low	-0.0745111910828287
