# Supplementary material for: Global chromatin conformation differences in the Drosophila dosage compensated chromosome X
Source: Nat Commun. 2019 Nov 25;10:5355. doi: 10.1038/s41467-019-13350-8 (PMC6877619; doi:10.1038/s41467-019-13350-8)
Supplement: Supplementary file 12 — Source Data [file 41467_2019_13350_MOESM12_ESM.zip › fig-5B-MACC-differences-at-boundaries.txt]

Names	difference
S2_CLAMP	0.00955
S2_CLAMP	0.042731
S2_CLAMP	0.0392655
S2_CLAMP	0.006889625
S2_CLAMP	-0.069223
S2_CLAMP	0.013692375
S2_CLAMP	0.0176205
S2_CLAMP	0.0273475
S2_CLAMP	-0.017681
S2_CLAMP	0.00477900000000001
S2_CLAMP	0.03972675
S2_CLAMP	0.017570375
S2_CLAMP	0.0194635
S2_CLAMP	0.065009
S2_CLAMP	0.0763055
S2_CLAMP	0.000684499999999998
S2_CLAMP	-0.009855
S2_CLAMP	-0.031182
S2_CLAMP	0.009525
S2_CLAMP	0.021092
S2_CLAMP	0.0867045
S2_CLAMP	0.0400191666666667
S2_CLAMP	0.071369
S2_CLAMP	0.055497
S2_CLAMP	0.0361915
S2_CLAMP	-0.074793
S2_CLAMP	0.0231235
S2_CLAMP	0.045454
S2_CLAMP	0.037007
S2_CLAMP	0.0491708333333333
S2_CLAMP	-0.0508315
S2_CLAMP	-0.004447
S2_CLAMP	0.018394
S2_CLAMP	-0.044375
S2_CLAMP	0.0363475
S2_CLAMP	0.035455
S2_CLAMP	0.0768345
S2_CLAMP	0.0502105
S2_CLAMP	0.073595
S2_CLAMP	0.036208
S2_CLAMP	-0.022444375
S2_CLAMP	-0.01207
S2_CLAMP	0.00650899999999999
S2_CLAMP	0.009208
S2_CLAMP	0.005959
S2_CLAMP	-0.0204195
S2_CLAMP	-0.036139
S2_CLAMP	-0.041143
S2_CLAMP	0.022914875
S2_CLAMP	-0.0766795
S2_CLAMP	-0.03439075
S2_CLAMP	-0.0190535
S2_CLAMP	0.00341350000000001
S2_CLAMP	0.0742735
S2_CLAMP	-0.0284195
S2_CLAMP	-0.054199
S2_CLAMP	-0.0337385
S2_CLAMP	0.064844
S2_CLAMP	-0.076748
S2_CLAMP	0.037807
S2_CLAMP	-0.0525615
S2_CLAMP	0.07417
S2_CLAMP	0.053464
S2_CLAMP	-0.01689
S2_CLAMP	-0.019116
S2_CLAMP	-0.0468085
S2_CLAMP	0.0358275
S2_CLAMP	0.013766875
S2_CLAMP	0.0153355
S2_CLAMP	-0.0085585
S2_CLAMP	-0.0124395
S2_CLAMP	0.0416955
S2_CLAMP	0.0185435
S2_CLAMP	-0.016930875
S2_CLAMP	0.0551195
S2_CLAMP	0.0280261666666667
S2_CLAMP	0.03681025
S2_CLAMP	0.0259135
S2_CLAMP	0.014475625
S2_CLAMP	-0.015413
S2_CLAMP	0.036476
S2_CLAMP	0.09177875
S2_CLAMP	0.0120347083333333
S2_CLAMP	0.0201008333333333
S2_CLAMP	0.014405
S2_CLAMP	0.077321
S2_CLAMP	0.0262998333333333
S2_CLAMP	-0.007916
S2_CLAMP	0.0189735
S2_CLAMP	0.053271875
S2_CLAMP	0.026753
S2_CLAMP	0.04413875
S2_CLAMP	0.00446125
S2_CLAMP	-0.00589700000000001
S2_CLAMP	-0.0301615
S2_CLAMP	-0.036698
S2_CLAMP	0.036797
S2_CLAMP	-0.035803
S2_CLAMP	0.012309
S2_CLAMP	0.0546905
S2_CLAMP	-0.035407
S2_CLAMP	-0.00395008333333333
S2_CLAMP	0.038437125
S2_CLAMP	0.0719095
S2_CLAMP	-0.0394735
S2_CLAMP	-0.00864925
S2_CLAMP	0.0143775
S2_CLAMP	0.0097925
S2_CLAMP	0.04941925
S2_CLAMP	0.022632
S2_CLAMP	0.049489
S2_CLAMP	0.0373835
S2_CLAMP	0.00839600000000001
S2_CLAMP	0.002689
S2_CLAMP	0.0279895
S2_CLAMP	0.024042
S2_CLAMP	-0.018536
S2_CLAMP	0.0478055
S2_CLAMP	0.0439425
S2_CLAMP	-0.0239355
S2_CLAMP	-0.0016965
S2_CLAMP	-0.0138435
S2_CLAMP	-0.026784875
S2_CLAMP	0.013257
S2_CLAMP	0.023152
S2_CLAMP	-0.038365
S2_CLAMP	-0.0032195
S2_CLAMP	-0.0291825
S2_CLAMP	0.007572
S2_CLAMP	0.047948
S2_CLAMP	0.0249915833333333
S2_CLAMP	0.0196915
S2_CLAMP	0.0213526666666667
S2_CLAMP	0.038262
S2_CLAMP	-0.0230805
S2_CLAMP	0.0725245
S2_CLAMP	0.0382975
S2_CLAMP	0.00759775000000001
S2_CLAMP	0.02387325
S2_CLAMP	-0.0224213333333333
S2_CLAMP	0.0139385
S2_CLAMP	-0.006807
S2_CLAMP	0.0123525
S2_CLAMP	-0.008753625
S2_CLAMP	0.081985
S2_CLAMP	-0.0123785
S2_CLAMP	-0.005936875
S2_CLAMP	0.05054
S2_CLAMP	-0.013102
S2_CLAMP	0.014424875
S2_CLAMP	0.005696875
S2_CLAMP	0.071469
S2_CLAMP	0.007002
S2_CLAMP	0.0088545
S2_CLAMP	0.090594
S2_CLAMP	0.001985875
S2_CLAMP	0.02470775
S2_CLAMP	0.0554435
S2_CLAMP	-0.0170795
S2_CLAMP	0.0483465
S2_CLAMP	0.03344925
S2_CLAMP	0.028596125
S2_CLAMP	0.0205065
S2_CLAMP	0.004082875
S2_CLAMP	-0.0035565
S2_CLAMP	0.0515075
S2_CLAMP	0.0293175
S2_CLAMP	0.0749485
S2_CLAMP	0.050778
S2_CLAMP	0.0365875
S2_CLAMP	-0.013128375
S2_CLAMP	0.025108
S2_CLAMP	0.053580375
S2_CLAMP	0.0578646666666667
S2_CLAMP	0.04214075
S2_CLAMP	-0.003614625
S2_CLAMP	-0.02282425
S2_CLAMP	0.0262225
S2_CLAMP	0.014714
S2_CLAMP	-0.010971
S2_CLAMP	0.0399645
S2_CLAMP	-0.021817
S2_CLAMP	0.03511
S2_CLAMP	0.0277685
S2_CLAMP	-0.03224
S2_CLAMP	-0.0245755
S2_CLAMP	-0.080704
S2_CLAMP	0.030598
S2_CLAMP	-0.077037625
S2_CLAMP	0.0024885
S2_CLAMP	-0.017773
S2_CLAMP	0.0232065
S2_CLAMP	0.008501
S2_CLAMP	0.031876
S2_CLAMP	0.032822125
S2_CLAMP	-0.003619125
S2_CLAMP	0.02863225
S2_CLAMP	0.04485075
S2_CLAMP	0.017594
S2_CLAMP	-0.058133
S2_CLAMP	0.0306004166666667
S2_CLAMP	0.031079375
S2_CLAMP	-0.0282485
S2_CLAMP	0.05103375
S2_CLAMP	-0.014315
S2_CLAMP	0.0387255
S2_CLAMP	0.0399145
S2_CLAMP	-0.024325
S2_CLAMP	-0.064389
S2_CLAMP	0.013292625
S2_CLAMP	0.0501295
S2_CLAMP	-0.0054535
S2_CLAMP	-0.001697625
S2_CLAMP	-0.003046375
S2_CLAMP	0.050941
S2_CLAMP	0.0060945
S2_CLAMP	0.019831
S2_CLAMP	-0.0236955
S2_CLAMP	0.047119375
S2_CLAMP	0.021844875
S2_CLAMP	0.0179145
S2_CLAMP	0.006942
S2_CLAMP	0.049408
S2_CLAMP	0.0592025
S2_CLAMP	0.0870065
S2_CLAMP	0.0086355
S2_CLAMP	0.0449645
S2_CLAMP	-0.001983
S2_CLAMP	0.016316
S2_CLAMP	-0.0083115
S2_CLAMP	0.0318075
S2_CLAMP	-0.0097115
S2_CLAMP	0.0284175
S2_CLAMP	-0.078434125
S2_CLAMP	0.017412
S2_CLAMP	0.00396850000000001
S2_CLAMP	-0.0578795
S2_CLAMP	0.013795
S2_CLAMP	-0.01087175
S2_CLAMP	-0.0333055
S2_CLAMP	-0.039831
S2_CLAMP	0.0333025
S2_CLAMP	-0.036669
S2_CLAMP	-0.072859
S2_CLAMP	0.017634
S2_CLAMP	0.031213
S2_CLAMP	-0.04872
S2_CLAMP	0.0262495
S2_CLAMP	-0.00968283333333333
S2_CLAMP	0.0197335
S2_CLAMP	0.053051
S2_CLAMP	-0.006077
S2_CLAMP	0.03361
S2_CLAMP	-0.0029685
S2_CLAMP	0.035835
S2_CLAMP	0.02231325
S2_CLAMP	0.0706225
S2_CLAMP	-0.018003
S2_CLAMP	-0.0531852083333333
S2_CLAMP	0.035065
S2_CLAMP	-0.016533
S2_CLAMP	-0.0092075
S2_CLAMP	0.064819
S2_CLAMP	-0.081501
S2_CLAMP	0.017852
S2_CLAMP	-0.004715875
S2_CLAMP	0.0134095
S2_CLAMP	-0.010064375
S2_CLAMP	0.080277
S2_CLAMP	-0.0129939166666667
S2_CLAMP	0.0441165
S2_CLAMP	0.034249
S2_CLAMP	0.001017
S2_CLAMP	0.033216
S2_CLAMP	0.066108
S2_CLAMP	0.0614805
S2_CLAMP	0.0516
S2_CLAMP	0.0185175
S2_CLAMP	0.030380875
S2_CLAMP	0.011531
S2_CLAMP	-0.000684499999999999
S2_CLAMP	-0.0059745
S2_CLAMP	0.04645125
S2_CLAMP	-0.00538200000000001
S2_CLAMP	0.077456
S2_CLAMP	-0.002979
S2_CLAMP	0.008017125
S2_CLAMP	0.060002
S2_CLAMP	-0.0104235
S2_CLAMP	-0.026802
S2_CLAMP	0.01859675
S2_CLAMP	0.0240195
S2_CLAMP	0.0482757916666667
S2_CLAMP	0.0054285
S2_CLAMP	0.0385785
S2_CLAMP	-0.005560625
S2_CLAMP	0.02312625
S2_CLAMP	-0.009611625
S2_CLAMP	-0.0003975
S2_CLAMP	0.0640875
S2_CLAMP	0.0594315
S2_CLAMP	0.017802
S2_CLAMP	0.0925505
S2_CLAMP	-0.005013
S2_CLAMP	0.057356
S2_CLAMP	-0.034477
S2_CLAMP	0.0174775
S2_CLAMP	0.018496
S2_CLAMP	-0.012435875
S2_CLAMP	0.06871875
S2_CLAMP	-0.0252035
S2_CLAMP	0.0339325
S2_CLAMP	0.079769
S2_CLAMP	0.0372395
S2_CLAMP	0.0125025
S2_CLAMP	0.0194325
S2_CLAMP	0.0092085
S2_CLAMP	-0.02871
S2_CLAMP	0.0203845
S2_CLAMP	0.036502
S2_CLAMP	0.0285965
S2_CLAMP	0.0303495
S2_CLAMP	0.036111
S2_CLAMP	0.046578
S2_CLAMP	0.0350285
S2_CLAMP	0.077062
S2_CLAMP	0.018436
S2_CLAMP	0.036767
S2_CLAMP	0.0212684583333333
S2_CLAMP	0.016003
S2_CLAMP	0.010715
S2_CLAMP	0.020158
S2_CLAMP	0.0139185
S2_CLAMP	0.0088055
S2_CLAMP	0.0196825
S2_CLAMP	0.059723
S2_CLAMP	0.0272685
S2_CLAMP	0.0422005
S2_CLAMP	0.021097
S2_CLAMP	0.038742875
S2_CLAMP	0.049633
S2_CLAMP	0.0096955
S2_CLAMP	0.0313468333333333
S2_CLAMP	0.0048575
S2_CLAMP	0.0269735
S2_CLAMP	-0.014518
S2_CLAMP	-0.024120875
S2_CLAMP	0.02751
S2_CLAMP	0.0037695
S2_CLAMP	0.02384
S2_CLAMP	0.060993
S2_CLAMP	0.0254865
S2_CLAMP	-0.00598550000000002
S2_CLAMP	0.055835
S2_CLAMP	-0.020314
S2_CLAMP	-0.00411125
S2_CLAMP	0.010707
S2_CLAMP	-0.0030095
S2_CLAMP	0.0122975
S2_CLAMP	0.007824
S2_CLAMP	-0.06183
S2_CLAMP	-0.0314145
S2_CLAMP	-0.0700095
S2_CLAMP	0.027873
S2_CLAMP	0.000629999999999997
S2_CLAMP	-0.041342
S2_CLAMP	0.00750499999999998
S2_CLAMP	-0.0272855
S2_CLAMP	-0.0016895
S2_CLAMP	-0.003372125
S2_CLAMP	0.015859
S2_CLAMP	0.056528625
S2_CLAMP	0.00574575
S2_CLAMP	-0.0022125
S2_CLAMP	0.014624125
S2_CLAMP	0.0523825
S2_CLAMP	0.015015
S2_CLAMP	-0.0445515
S2_CLAMP	0.0302165
S2_CLAMP	0.0220085
S2_CLAMP	0.000445999999999998
S2_CLAMP	0.0332916666666667
S2_CLAMP	-0.00095975
S2_CLAMP	0.042647
S2_CLAMP	0.0001945
S2_CLAMP	0.077716
S2_CLAMP	0.01411525
S2_CLAMP	0.022592
S2_CLAMP	0.000762499999999998
S2_CLAMP	0.010268
S2_CLAMP	-0.012815
S2_CLAMP	-0.0194615
S2_CLAMP	0.012785
S2_CLAMP	-0.010042375
S2_CLAMP	0.060448
S2_CLAMP	0.071449
S2_CLAMP	0.01968975
S2_CLAMP	-0.0026525
S2_CLAMP	0.016427
S2_CLAMP	0.0131835
S2_CLAMP	0.0564675
S2_CLAMP	0.014284625
S2_CLAMP	0.013983375
S2_CLAMP	0.0261325
S2_CLAMP	0.015506625
S2_CLAMP	0.045012
S2_CLAMP	0.0198055
S2_CLAMP	0.019034
S2_CLAMP	0.013345625
S2_CLAMP	0.0246055
S2_CLAMP	0.0202265
S2_CLAMP	0.0109335
S2_CLAMP	0.0711305
S2_CLAMP	-0.044187
S2_CLAMP	0.0324235
S2_CLAMP	0.040256625
S2_CLAMP	0.0695155
S2_CLAMP	0.02940675
S2_CLAMP	0.005465
S2_CLAMP	0.0227585
S2_CLAMP	0.01648
S2_CLAMP	0.0232195
S2_CLAMP	0.0253775
S2_CLAMP	0.03755375
S2_CLAMP	0.0037345
S2_CLAMP	0.039768
S2_CLAMP	0.0321411666666667
S2_CLAMP	0.012816375
S2_CLAMP	0.06941
S2_CLAMP	0.012092625
S2_CLAMP	-0.018043
S2_CLAMP	0.0213735
S2_CLAMP	0.009377875
S2_CLAMP	0.02357825
S2_CLAMP	0.056946
S2_CLAMP	0.008055375
S2_CLAMP	0.002146
S2_CLAMP	0.0101285
S2_CLAMP	-0.013375
S2_CLAMP	0.039028
S2_CLAMP	0.039583125
S2_CLAMP	0.0086155
S2_CLAMP	0.0215625
S2_CLAMP	0.041743
S2_CLAMP	0.036303
S2_CLAMP	-0.011114
S2_CLAMP	0.0291755
S2_CLAMP	0.0225240833333333
S2_CLAMP	0.037479875
S2_CLAMP	0.0112265
S2_CLAMP	0.011608125
S2_CLAMP	0.016369
S2_CLAMP	-0.0697275
S2_CLAMP	0.0606065
S2_CLAMP	0.00538850000000001
S2_CLAMP	0.014084625
S2_CLAMP	0.0365445
S2_CLAMP	0.0381721666666667
S2_CLAMP	0.0140965
S2_CLAMP	0.0222865
S2_CLAMP	0.028285875
S2_CLAMP	0.01663625
S2_CLAMP	0.0164905
S2_CLAMP	0.0292835
S2_CLAMP	0.06883025
S2_CLAMP	-0.0134565
S2_CLAMP	0.0490785
S2_CLAMP	0.078582
S2_CLAMP	0.007079
S2_CLAMP	0.066627375
S2_CLAMP	0.026729125
S2_CLAMP	-0.0100145
S2_CLAMP	-0.0063035
S2_CLAMP	-0.056493
S2_CLAMP	0.0255395
S2_CLAMP	-0.016342625
S2_CLAMP	-0.000550250000000002
S2_CLAMP	0.0364896666666667
S2_CLAMP	0.0233645
S2_CLAMP	0.0233255
S2_CLAMP	0.024445625
S2_CLAMP	0.059832
S2_CLAMP	-0.025631
S2_CLAMP	0.0412485
S2_CLAMP	0.0612625
S2_CLAMP	0.041385
S2_CLAMP	-0.00525924999999999
S2_CLAMP	0.0789565
S2_CLAMP	0.012924
S2_CLAMP	0.018391
S2_CLAMP	-0.0335855
S2_CLAMP	0.0864345
S2_CLAMP	0.0029185
S2_CLAMP	0.0599245
S2_CLAMP	0.037322875
S2_CLAMP	0.0044155
S2_CLAMP	0.00471004166666666
S2_CLAMP	0.0030945
S2_CLAMP	0.03837325
S2_CLAMP	0.003024
S2_CLAMP	0.0315835
S2_CLAMP	0.0306575
S2_CLAMP	0.01945
S2_CLAMP	0.082759
S2_CLAMP	0.03301
S2_CLAMP	0.000135999999999997
S2_CLAMP	0.063471625
S2_CLAMP	0.046051
S2_CLAMP	0.0565155
S2_CLAMP	0.001328875
S2_CLAMP	0.0830483333333333
S2_CLAMP	0.0554535
S2_CLAMP	0.049895
S2_CLAMP	0.041493
S2_CLAMP	-0.0021075
S2_CLAMP	0.00967025000000001
S2_CLAMP	0.00989000000000001
S2_CLAMP	0.03491475
S2_CLAMP	-0.00656266666666667
S2_CLAMP	0.000575249999999998
S2_CLAMP	0.016845
S2_CLAMP	-0.0240315
S2_CLAMP	0.00100125
S2_CLAMP	-0.045934
S2_CLAMP	-0.0394425
S2_CLAMP	-0.016199
S2_CLAMP	0.029308
S2_CLAMP	0.020275
S2_CLAMP	0.056527625
S2_CLAMP	0.013377
S2_CLAMP	0.0421013333333333
S2_CLAMP	0.0044105
S2_CLAMP	-0.009329
S2_CLAMP	0.0499755
S2_CLAMP	0.02928875
S2_CLAMP	-0.030839375
S2_CLAMP	0.00325775
S2_CLAMP	0.039796
S2_CLAMP	-0.0276545
S2_CLAMP	-0.009132875
S2_CLAMP	0.036105
S2_CLAMP	-0.00549524999999999
S2_CLAMP	0.0258785
S2_CLAMP	0.000576874999999991
S2_CLAMP	0.010269375
S2_CLAMP	0.0171785
S2_CLAMP	9.50000000000169e-06
S2_CLAMP	0.012055
S2_CLAMP	0.039605875
S2_CLAMP	0.012307
S2_CLAMP	0.077881
S2_CLAMP	-0.0052735
S2_CLAMP	-0.068236375
S2_CLAMP	0.06288525
S2_CLAMP	0.007647875
S2_CLAMP	0.019395
S2_CLAMP	-0.024395
S2_CLAMP	-0.026491
S2_CLAMP	0.0381267916666667
S2_CLAMP	-0.056536
S2_CLAMP	-0.049128375
S2_CLAMP	0.0534515
S2_CLAMP	0.0027585
S2_CLAMP	0.001676
S2_CLAMP	-0.0638695
S2_CLAMP	-0.0131325
S2_CLAMP	-0.0063575
S2_CLAMP	0.020022
S2_CLAMP	0.0281875
S2_CLAMP	0.05016
S2_CLAMP	-0.009258
S2_CLAMP	0.0147705
S2_CLAMP	0.018616
S2_CLAMP	0.050084
S2_CLAMP	0.0292855
S2_CLAMP	0.000718499999999997
S2_CLAMP	0.049808
S2_CLAMP	0.0303715
S2_CLAMP	0.0475285
S2_CLAMP	0.0693945
S2_CLAMP	0.0192165
S2_CLAMP	0.0724475
S2_CLAMP	0.0087265
S2_CLAMP	0.0050385
S2_CLAMP	0.037100875
S2_CLAMP	-0.015624
S2_CLAMP	-0.0126525
S2_CLAMP	0.0164795
S2_CLAMP	0.073073375
S2_CLAMP	0.06426
S2_CLAMP	0.00984600000000001
S2_CLAMP	0.020084
S2_CLAMP	0.025143
S2_CLAMP	0.0316065
S2_CLAMP	0.003928375
S2_CLAMP	0.012092
S2_CLAMP	0.038065125
S2_CLAMP	0.054936
S2_CLAMP	0.036259
S2_CLAMP	-0.00982516666666667
S2_CLAMP	-0.0106091666666667
S2_CLAMP	0.025417
S2_CLAMP	0.0413625
S2_CLAMP	0.022438375
S2_CLAMP	0.003875
S2_CLAMP	0.002696875
S2_CLAMP	-0.0157155
S2_CLAMP	0.0035325
S2_CLAMP	-0.000935375
S2_CLAMP	0.0749731666666667
S2_CLAMP	0.027792
S2_CLAMP	0.0128945
S2_CLAMP	-0.006610125
S2_CLAMP	0.017694
S2_CLAMP	0.015182
S2_CLAMP	0.019441875
S2_CLAMP	-0.007065
S2_CLAMP	0.032387
S2_CLAMP	0.0271925
S2_CLAMP	0.0541595
S2_CLAMP	-0.022519125
S2_CLAMP	0.020834
S2_CLAMP	0.005603
S2_CLAMP	0.046059
S2_CLAMP	0.0528995
S2_CLAMP	0.0392676666666667
S2_CLAMP	0.020491
S2_CLAMP	0.0151288333333333
S2_CLAMP	-0.00768925
S2_CLAMP	0.023518
S2_CLAMP	0.02826
S2_CLAMP	-0.054635625
S2_CLAMP	0.015524
S2_CLAMP	0.009878
S2_CLAMP	0.012333
S2_CLAMP	0.0165475
S2_CLAMP	0.045440875
S2_CLAMP	0.0311765
S2_CLAMP	0.0309345
S2_CLAMP	-0.0199335
S2_CLAMP	0.032389875
S2_CLAMP	0.036349
S2_CLAMP	0.0809436666666667
S2_CLAMP	0.0603685
S2_CLAMP	-0.004293
S2_CLAMP	0.0599795
S2_CLAMP	0.0041335
S2_CLAMP	0.029472
S2_CLAMP	-0.0070935
S2_CLAMP	-0.033872
S2_CLAMP	-0.0131785
S2_CLAMP	0.065295
S2_CLAMP	-0.0065835
S2_CLAMP	0.0245455
S2_CLAMP	0.057817
S2_CLAMP	-0.006658
S2_CLAMP	0.01586275
S2_CLAMP	0.027488
S2_CLAMP	0.044051625
S2_CLAMP	0.0420605
S2_CLAMP	0.0611295
S2_CLAMP	-0.006783
S2_CLAMP	0.00436783333333334
S2_CLAMP	0.0328115
S2_CLAMP	0.038897625
S2_CLAMP	0.007936
S2_CLAMP	0.030363
S2_CLAMP	0.023091
S2_CLAMP	0.070535
S2_CLAMP	-0.0039075
S2_CLAMP	-0.00126033333333334
S2_CLAMP	0.029062875
S2_CLAMP	-0.015681875
S2_CLAMP	-0.0199191666666667
S2_CLAMP	0.013933
S2_CLAMP	0.014386
S2_CLAMP	0.030226
S2_CLAMP	0.05223
S2_CLAMP	0.0095125
S2_CLAMP	0.025475
S2_CLAMP	-0.0219665
S2_CLAMP	-0.007092375
S2_CLAMP	0.038572875
S2_CLAMP	-0.00651350000000002
S2_CLAMP	0.049789375
S2_CLAMP	0.0341425
S2_CLAMP	-0.0015895
S2_CLAMP	0.00779
S2_CLAMP	0.008903125
S2_CLAMP	-0.001122
S2_CLAMP	-0.0191795
S2_CLAMP	0.0418195
S2_CLAMP	0.018925
S2_CLAMP	0.046267
S2_CLAMP	0.067957
S2_CLAMP	-0.0165001666666667
S2_CLAMP	0.01714825
S2_CLAMP	0.021291
S2_CLAMP	-0.038721
S2_CLAMP	0.0517735
S2_CLAMP	0.027196
S2_CLAMP	0.0270485
S2_CLAMP	-0.051312625
S2_CLAMP	0.055455625
S2_CLAMP	0.0261025
S2_CLAMP	-0.0416505
S2_CLAMP	0.034488
S2_CLAMP	-0.00636
S2_CLAMP	0.035381
S2_CLAMP	0.073986
S2_CLAMP	0.013043375
S2_CLAMP	0.0020575
S2_CLAMP	0.013959375
S2_CLAMP	0.039652
S2_CLAMP	0.011356
S2_CLAMP	-0.037476
S2_CLAMP	0.0077095
S2_CLAMP	0.0107525
S2_CLAMP	-0.0178365
S2_CLAMP	0.04349375
S2_CLAMP	0.03934275
S2_CLAMP	0.038688
S2_CLAMP	0.0352455
S2_CLAMP	0.01142225
S2_CLAMP	0.000923333333333333
S2_CLAMP	0.039175
S2_CLAMP	0.0639295833333333
S2_CLAMP	0.0825635
S2_CLAMP	0.027148
S2_CLAMP	0.032802375
S2_CLAMP	0.0462922083333333
S2_CLAMP	0.004144375
S2_CLAMP	0.0528735
S2_CLAMP	-0.00741674999999999
S2_CLAMP	0.067387
S2_CLAMP	-0.0607215
S2_CLAMP	0.071607
S2_CLAMP	-0.00769650000000001
S2_CLAMP	0.0691005
S2_CLAMP	0.009397
S2_CLAMP	0.042559125
S2_CLAMP	0.0434345
S2_CLAMP	-0.00891766666666666
S2_CLAMP	0.0691305
S2_CLAMP	-0.0137805
S2_CLAMP	0.0636816666666667
S2_CLAMP	0.08193825
S2_CLAMP	0.0055125
S2_CLAMP	0.03199275
S2_CLAMP	0.025029
S2_CLAMP	-0.0056565
S2_CLAMP	-0.020710875
S2_CLAMP	0.0251195
S2_CLAMP	-0.0216905
S2_CLAMP	0.022928
S2_CLAMP	0.059226
S2_CLAMP	0.0350655
S2_CLAMP	0.074479
S2_CLAMP	-0.048367
S2_CLAMP	0.041359
S2_CLAMP	0.0138795
S2_CLAMP	-0.011896
S2_CLAMP	0.064469
S2_MSL2	-0.0170905
S2_MSL2	0.004039125
S2_MSL2	-0.0524185
S2_MSL2	-0.0047515
S2_MSL2	-0.0221785
S2_MSL2	-0.0062975
S2_MSL2	0.002973
S2_MSL2	0.0210165
S2_MSL2	-0.0189515
S2_MSL2	0.00977550000000001
S2_MSL2	-0.01382625
S2_MSL2	0.005793
S2_MSL2	-0.0106525
S2_MSL2	-0.00210200000000001
S2_MSL2	-0.0050175
S2_MSL2	0.026402
S2_MSL2	-0.0120435
S2_MSL2	-0.00758887499999999
S2_MSL2	-0.000671000000000005
S2_MSL2	0.0053775
S2_MSL2	-0.0061975
S2_MSL2	0.0531945
S2_MSL2	0.019713
S2_MSL2	-0.0051855
S2_MSL2	-0.000748999999999996
S2_MSL2	0.010004
S2_MSL2	-0.0037775
S2_MSL2	0.00991800000000001
S2_MSL2	0.0114865
S2_MSL2	0.038452
S2_MSL2	0.036056875
S2_MSL2	-0.0188082916666667
S2_MSL2	-0.0094145
S2_MSL2	0.000177500000000001
S2_MSL2	0.000278000000000004
S2_MSL2	0.00530800000000001
S2_MSL2	0.0188505
S2_MSL2	-0.0207795
S2_MSL2	0.000401500000000001
S2_MSL2	0.000807000000000002
S2_MSL2	-0.0196585
S2_MSL2	0.0030495
S2_MSL2	-0.002153125
S2_MSL2	-0.013509
S2_MSL2	-0.011354
S2_MSL2	-0.0268585
S2_MSL2	-0.0015525
S2_MSL2	-0.0064375
S2_MSL2	-0.019832
S2_MSL2	-0.021617
S2_MSL2	0.034313
S2_MSL2	0.001029
S2_MSL2	0.022313375
S2_MSL2	-0.007989
S2_MSL2	-0.046549625
S2_MSL2	-0.02179
S2_MSL2	0.009495
S2_MSL2	0.0739845
S2_MSL2	0.024529
S2_MSL2	-0.0084295
S2_MSL2	0.0098625
S2_MSL2	0.001491875
S2_MSL2	0.0063365
S2_MSL2	0.0429065
S2_MSL2	-0.0223825
S2_MSL2	0.001827
S2_MSL2	0.041532
S2_MSL2	0.0229135
S2_MSL2	0.0100965
S2_MSL2	0.017431
S2_MSL2	-0.0090565
S2_MSL2	0.009095375
S2_MSL2	-0.0118395
S2_MSL2	-0.00616899999999999
S2_MSL2	-0.0016455
S2_MSL2	0.005274
S2_MSL2	0.005447
S2_MSL2	-0.0057935
S2_MSL2	0.009204
S2_MSL2	0.0106485
S2_MSL2	-0.0061865
S2_MSL2	0.01578
S2_MSL2	0.0018405
S2_MSL2	-0.0046245
S2_MSL2	-0.010728
S2_MSL2	0.012621
S2_MSL2	-0.0123065
S2_MSL2	0.016581
S2_MSL2	0.008342
S2_MSL2	0.0188865
S2_MSL2	0.0256853333333333
S2_MSL2	-0.0224515
S2_MSL2	-0.0181525
S2_MSL2	0.012009375
S2_MSL2	0.016572
S2_MSL2	0.008009
S2_MSL2	-0.01065875
S2_MSL2	-0.00121750000000001
S2_MSL2	-0.052881375
S2_MSL2	-0.00984833333333334
S2_MSL2	-0.0475325
S2_MSL2	-0.04024
S2_MSL2	-0.0035725
S2_MSL2	-0.0167335
S2_MSL2	-0.0362345
S2_MSL2	0.0094595
S2_MSL2	-0.002866
S2_MSL2	-0.0153095
S2_MSL2	0.009349
S2_MSL2	-0.004268
S2_MSL2	0.0081195
S2_MSL2	0.0040105
S2_MSL2	0.006676
S2_MSL2	0.0052495
S2_MSL2	0.018056
S2_MSL2	-0.00642799999999999
S2_MSL2	-0.0017835
S2_MSL2	0.011738
S2_MSL2	0.011676
S2_MSL2	-0.003616875
S2_MSL2	0.0215845
S2_MSL2	-0.0108325
S2_MSL2	-0.004788
S2_MSL2	-0.0269695
S2_MSL2	0.0255385
S2_MSL2	-0.012942
S2_MSL2	-0.0015835
S2_MSL2	0.0329035
S2_MSL2	-0.05257475
S2_MSL2	-0.00150849999999997
S2_MSL2	0.001901
S2_MSL2	-0.0178795
S2_MSL2	-0.0305715
S2_MSL2	-0.00790550000000001
S2_MSL2	0.003655
S2_MSL2	-0.015158
S2_MSL2	-0.00745891666666667
S2_MSL2	0.0112675
S2_MSL2	-0.00964899999999999
S2_MSL2	0.0001045
S2_MSL2	-0.010028
S2_MSL2	-0.002306
S2_MSL2	0.032283
S2_MSL2	-0.0069065
S2_MSL2	0.018394875
S2_MSL2	0.0021685
S2_MSL2	-0.014096
S2_MSL2	-0.0130515
S2_MSL2	-0.008149
S2_MSL2	0.00126666666666666
S2_MSL2	-0.010361
S2_MSL2	0.0175245
S2_MSL2	0.007629
S2_MSL2	0.0111475
S2_MSL2	0.00693795833333333
S2_MSL2	-0.0041905
S2_MSL2	0.040149
S2_MSL2	0.0223415
S2_MSL2	-0.003965
S2_MSL2	0.0063655
S2_MSL2	0.03255
S2_MSL2	-0.0148085
S2_MSL2	-0.003688
S2_MSL2	-0.00789
S2_MSL2	-0.015798
S2_MSL2	-0.017601125
S2_MSL2	0.0028345
S2_MSL2	0.0273635
S2_MSL2	-0.019587
S2_MSL2	0.0395165
S2_MSL2	0.0062755
S2_MSL2	0.0247015
S2_MSL2	-0.02242
S2_MSL2	0.006851
S2_MSL2	0.039382
S2_MSL2	0.012019
S2_MSL2	0.0139485
S2_MSL2	0.0092365
S2_MSL2	0.0220405
S2_MSL2	0.003126
S2_MSL2	0.010752
S2_MSL2	-0.006391
S2_MSL2	0.014634
S2_MSL2	0.0118695
S2_MSL2	0.0159326666666667
S2_MSL2	0.004358375
S2_MSL2	0.00446275
S2_MSL2	-0.015283
S2_MSL2	-0.009416
S2_MSL2	-0.010106
S2_MSL2	-0.001707
S2_MSL2	0.002929
S2_MSL2	0.0109745
S2_MSL2	-0.0071475
S2_MSL2	-0.00771775
S2_MSL2	0.016674
S2_MSL2	-0.0114235
S2_MSL2	-0.0141945
S2_MSL2	-0.049712125
S2_MSL2	-0.0335635
S2_MSL2	-0.017773
S2_MSL2	-0.0070695
S2_MSL2	-0.0265895
S2_MSL2	-0.012023
S2_MSL2	-0.001205
S2_MSL2	-0.01817
S2_MSL2	0.0087985
S2_MSL2	0.009637375
S2_MSL2	-0.018316
S2_MSL2	-0.035267
S2_MSL2	0.000517999999999998
S2_MSL2	0.01728875
S2_MSL2	-0.00101825
S2_MSL2	-0.004469
S2_MSL2	0.01404
S2_MSL2	-0.052489
S2_MSL2	-0.0242855
S2_MSL2	-0.0324815
S2_MSL2	-0.0199985
S2_MSL2	-0.0287985
S2_MSL2	-0.000293000000000001
S2_MSL2	0.0049505
S2_MSL2	0.012126
S2_MSL2	0.014588
S2_MSL2	-0.001826
S2_MSL2	-0.025114625
S2_MSL2	0.0236475
S2_MSL2	0.0400105
S2_MSL2	0.017851
S2_MSL2	0.0165945
S2_MSL2	0.0141985
S2_MSL2	-0.001800125
S2_MSL2	0.014325
S2_MSL2	-0.015594
S2_MSL2	-0.0108185
S2_MSL2	0.012031625
S2_MSL2	-0.0152925
S2_MSL2	-0.05577
S2_MSL2	-0.013121375
S2_MSL2	-0.014189125
S2_MSL2	-0.030787
S2_MSL2	0.008841
S2_MSL2	-0.0051645
S2_MSL2	0.000841499999999998
S2_MSL2	-0.015729
S2_MSL2	0.0041125
S2_MSL2	-0.0067595
S2_MSL2	-0.024601
S2_MSL2	-0.008675875
S2_MSL2	-0.018189
S2_MSL2	0.02114
S2_MSL2	0.0155
S2_MSL2	-0.0417605
S2_MSL2	0.0147905
S2_MSL2	0.0465515
S2_MSL2	-0.0341185
S2_MSL2	-0.0047605
S2_MSL2	0.00734450000000002
S2_MSL2	0.004964
S2_MSL2	-4.05000000000006e-05
S2_MSL2	0.01505
S2_MSL2	-0.00125
S2_MSL2	0.00793699999999999
S2_MSL2	-0.008561
S2_MSL2	-0.00808149999999999
S2_MSL2	-0.0280425
S2_MSL2	0.006977
S2_MSL2	0.000746000000000004
S2_MSL2	5.00000000000327e-06
S2_MSL2	0.003668
S2_MSL2	0.000974999999999999
S2_MSL2	-0.028065
S2_MSL2	0.0072485
S2_MSL2	0.0059405
S2_MSL2	-0.008574
S2_MSL2	-0.002494
S2_MSL2	0.016923
S2_MSL2	-0.0159775
S2_MSL2	-0.022406
S2_MSL2	-0.0239347083333333
S2_MSL2	0.009494
S2_MSL2	0.005264
S2_MSL2	-0.039896
S2_MSL2	0.002967
S2_MSL2	0.016334
S2_MSL2	-0.0146645
S2_MSL2	-0.009473
S2_MSL2	-0.0418285
S2_MSL2	-0.0226095
S2_MSL2	-0.022816
S2_MSL2	-0.0256215
S2_MSL2	-0.011194125
S2_MSL2	0.024215
S2_MSL2	0.012332
S2_MSL2	-0.016416
S2_MSL2	0.007294
S2_MSL2	-0.0046315
S2_MSL2	0.0165905
S2_MSL2	0.0253445
S2_MSL2	0.016549
S2_MSL2	0.0143935
S2_MSL2	-0.016211
S2_MSL2	-0.0019145
S2_MSL2	-0.0146715
S2_MSL2	-0.0016495
S2_MSL2	0.0047995
S2_MSL2	0.00928150000000001
S2_MSL2	0.01523775
S2_MSL2	0.001175625
S2_MSL2	0.004127
S2_MSL2	0.0034365
S2_MSL2	0.0145895
S2_MSL2	-0.0197585
S2_MSL2	-0.0014385
S2_MSL2	-0.00800295833333333
S2_MSL2	0.0091685
S2_MSL2	0.013351
S2_MSL2	-0.03826125
S2_MSL2	0.0062905
S2_MSL2	-0.0117525
S2_MSL2	-0.0173035
S2_MSL2	0.033805
S2_MSL2	0.025144
S2_MSL2	-0.021286
S2_MSL2	0.015229
S2_MSL2	0.0039515
S2_MSL2	0.0245055
S2_MSL2	-0.0130965
S2_MSL2	-0.0110875
S2_MSL2	0.025051
S2_MSL2	-0.0147265
S2_MSL2	-0.0071175
S2_MSL2	0.007155
S2_MSL2	-0.031731
S2_MSL2	0.0345645833333333
S2_MSL2	-0.0040345
S2_MSL2	0.0137035
S2_MSL2	-0.0155495
S2_MSL2	0.0027075
S2_MSL2	-0.014449
S2_MSL2	-0.0307985
S2_MSL2	0.0075075
S2_MSL2	0.00231949999999999
S2_MSL2	0.0086435
S2_MSL2	0.0098765
S2_MSL2	-0.011842
S2_MSL2	0.0007965
S2_MSL2	-0.010288
S2_MSL2	-0.0165875
S2_MSL2	0.006693
S2_MSL2	-0.015223
S2_MSL2	-0.0032575
S2_MSL2	0.007026
S2_MSL2	0.008018
S2_MSL2	-0.019616
S2_MSL2	-0.014388
S2_MSL2	0.014187
S2_MSL2	0.025356
S2_MSL2	0.0014545
S2_MSL2	0.000717499999999999
S2_MSL2	0.0036885
S2_MSL2	-0.0446465
S2_MSL2	-0.0099935
S2_MSL2	-0.005635
S2_MSL2	-0.0078905
S2_MSL2	-0.00165300000000002
S2_MSL2	0.012658
S2_MSL2	0.000753499999999997
S2_MSL2	0.0146725
S2_MSL2	0.0080325
S2_MSL2	0.03052
S2_MSL2	-0.0021945
S2_MSL2	0.01834
S2_MSL2	0.000306500000000001
S2_MSL2	-0.00991300000000001
S2_MSL2	-0.00106649999999999
S2_MSL2	-0.0101605
S2_MSL2	-0.00372
S2_MSL2	-0.0020855
S2_MSL2	0.0125005
S2_MSL2	0.0067485
S2_MSL2	0.060629
S2_MSL2	0.0565585
S2_MSL2	0.019123
S2_MSL2	-0.0060875
S2_MSL2	-0.005725
S2_MSL2	0.005887
S2_MSL2	-0.0207965
S2_MSL2	-0.005041
S2_MSL2	0.017879
S2_MSL2	-0.0045655
S2_MSL2	-0.0023105
S2_MSL2	0.0018975
S2_MSL2	0.015057
S2_MSL2	-0.0074195
S2_MSL2	0.0058765
S2_MSL2	-0.0477645
S2_MSL2	0.0128635
S2_MSL2	-0.020102
S2_MSL2	-0.0166745
S2_MSL2	0.004653
S2_MSL2	-0.00962099999999999
S2_MSL2	0.000743000000000001
S2_MSL2	-0.001684
S2_MSL2	0.000893374999999998
S2_MSL2	0.021902625
S2_MSL2	0.017831
S2_MSL2	0.033911
S2_MSL2	0.0112955
S2_MSL2	0.0140005
S2_MSL2	-0.054034
S2_MSL2	-0.010826
S2_MSL2	0.0054315
S2_MSL2	-0.0053495
S2_MSL2	-0.0234215
S2_MSL2	0.015097
S2_MSL2	0.0036355
S2_MSL2	0.025929
S2_MSL2	-0.0013615
S2_MSL2	0.002142
S2_MSL2	-0.000962500000000002
S2_MSL2	0.0144395
S2_MSL2	-0.011527
S2_MSL2	0.0133555
S2_MSL2	-0.0201165
S2_MSL2	-0.011071
S2_MSL2	-0.0064055
S2_MSL2	-0.001135
S2_MSL2	-0.006226625
S2_MSL2	0.008277
S2_MSL2	-0.005548
S2_MSL2	-0.000111999999999998
S2_MSL2	-0.01668
S2_MSL2	-0.017936375
S2_MSL2	-0.0039285
S2_MSL2	0.003916
S2_MSL2	5.60000000000005e-05
S2_MSL2	-0.011976
S2_MSL2	-0.0072885
S2_MSL2	-0.017056
S2_MSL2	-0.014155
S2_MSL2	-0.026069625
S2_MSL2	0.003174
S2_MSL2	-0.0066315
S2_MSL2	0.0126665
S2_MSL2	-0.023601
S2_MSL2	0.00325
S2_MSL2	0.012699
S2_MSL2	0.021535
S2_MSL2	-0.0064965
S2_MSL2	-0.0174902916666667
S2_MSL2	-0.006186
S2_MSL2	-0.0123825
S2_MSL2	-0.003108
S2_MSL2	0.004378
S2_MSL2	0.0076795
S2_MSL2	-0.009163
S2_MSL2	-0.00533375
S2_MSL2	0.00193575
S2_MSL2	0.0166499166666667
S2_MSL2	0.000571999999999999
S2_MSL2	0.00565775
S2_MSL2	-0.0124315
S2_MSL2	0.00883
S2_MSL2	0.010617
S2_MSL2	-0.002994625
S2_MSL2	0.0086255
S2_MSL2	0.010451
S2_MSL2	0.0140625
S2_MSL2	0.020957
S2_MSL2	0.00949
S2_MSL2	-0.006868
S2_MSL2	-0.025749
S2_MSL2	0.0114985
S2_MSL2	0.0053755
S2_MSL2	0.017248
S2_MSL2	0.000280000000000001
S2_MSL2	0.00631
S2_MSL2	0.0168335
S2_MSL2	-0.00338549999999999
S2_MSL2	0.02603975
S2_MSL2	-0.00389283333333333
S2_MSL2	-0.008961
S2_MSL2	0.012805
S2_MSL2	0.0218325
S2_MSL2	-0.0019865
S2_MSL2	0.0120355
S2_MSL2	-0.010701
S2_MSL2	0.0021715
S2_MSL2	0.014297
S2_MSL2	-0.000555
S2_MSL2	0.009606625
S2_MSL2	0.002291
S2_MSL2	0.0193486666666667
S2_MSL2	0.0154125
S2_MSL2	-0.0062215
S2_MSL2	0.005732375
S2_MSL2	0.015007
S2_MSL2	-0.0045945
S2_MSL2	0.0302145
S2_MSL2	-0.004829
S2_MSL2	0.011361875
S2_MSL2	-0.011081
S2_MSL2	-0.011707
S2_MSL2	-0.002354
S2_MSL2	-0.005324
S2_MSL2	0.002468875
S2_MSL2	-0.002795
S2_MSL2	-0.0046865
S2_MSL2	-0.0103925
S2_MSL2	-0.00282
S2_MSL2	-0.0136815
S2_MSL2	0.0168255
S2_MSL2	0.01101
S2_MSL2	-0.021411
S2_MSL2	0.002297
S2_MSL2	0.0014135
S2_MSL2	-0.005626
S2_MSL2	0.0176755
S2_MSL2	0.013822
S2_MSL2	0.0070335
S2_MSL2	-0.0080635
S2_MSL2	-0.0183505
S2_MSL2	-0.0300955
S2_MSL2	0.00584100000000001
S2_MSL2	-0.0140255
S2_MSL2	0.000471999999999993
S2_MSL2	0.00792
S2_MSL2	-0.0016735
S2_MSL2	0.002384
S2_MSL2	0.0017275
S2_MSL2	0.00562
S2_MSL2	-0.005476
S2_MSL2	-0.0076455
S2_MSL2	-0.00173075
S2_MSL2	-0.0247805
S2_MSL2	0.018792875
S2_MSL2	0.0083275
S2_MSL2	-0.03403225
S2_MSL2	0.003692
S2_MSL2	0.006352
S2_MSL2	0.0057575
S2_MSL2	-0.031591625
S2_MSL2	-0.000629500000000005
S2_MSL2	0.009145
S2_MSL2	-0.015182
S2_MSL2	0.00157500000000001
S2_MSL2	0.001857
S2_MSL2	0.001159
S2_MSL2	-0.002546
S2_MSL2	0.007155
S2_MSL2	0.007282
S2_MSL2	-0.036939
S2_MSL2	0.041772
S2_MSL2	0.004392
S2_MSL2	0.0492205
S2_MSL2	-0.024409
S2_MSL2	-0.002805375
S2_MSL2	-0.0184185
S2_MSL2	-0.00654275
S2_MSL2	-0.00725083333333333
S2_MSL2	-0.0056545
S2_MSL2	0.012846
S2_MSL2	-0.0044245
S2_MSL2	0.009730375
S2_MSL2	0.030256
S2_MSL2	0.0031325
S2_MSL2	0.0402535
S2_MSL2	-0.004347
S2_MSL2	-0.0270705
S2_MSL2	0.0336045
S2_MSL2	-0.023667
S2_MSL2	0.0468355
S2_MSL2	0.033382
S2_MSL2	-0.0113555
S2_MSL2	-0.014224
S2_MSL2	0.004047
S2_MSL2	-0.003084
S2_MSL2	-0.0077025
S2_MSL2	-0.0111495
S2_MSL2	0.0122665
S2_MSL2	0.0043985
S2_MSL2	0.0136625
S2_MSL2	-0.00249775
S2_MSL2	-0.013513
S2_MSL2	-0.0518645
S2_MSL2	-0.0044325
S2_MSL2	0.02587
S2_MSL2	0.0180812083333333
S2_MSL2	0.00299925
S2_MSL2	-0.00995
S2_MSL2	-0.0124771666666667
S2_MSL2	-0.0073065
S2_MSL2	0.01827
S2_MSL2	-0.005152
S2_MSL2	0.000226500000000004
S2_MSL2	0.001697
S2_MSL2	0.0396705
S2_MSL2	-0.016548
S2_MSL2	0.02422675
S2_MSL2	0.0211105
S2_MSL2	-0.002218
S2_MSL2	-0.026232375
S2_MSL2	0.0187385
S2_MSL2	-0.01863325
S2_MSL2	0.015232
S2_MSL2	-0.0072305
S2_MSL2	0.00214125
S2_MSL2	-0.00746858333333333
S2_MSL2	-0.0087185
S2_MSL2	-0.01088075
S2_MSL2	-0.017304
S2_MSL2	0.021156
S2_MSL2	-0.0104765
S2_MSL2	-0.012089
S2_MSL2	0.012448
S2_MSL2	0.004569
S2_MSL2	-0.0102385
S2_MSL2	-0.009379
S2_MSL2	0.0868745
S2_MSL2	-0.022446
S2_MSL2	0.017655
S2_MSL2	0.0203525
S2_MSL2	-0.009821
S2_MSL2	0.0295675
S2_MSL2	-0.029782
S2_MSL2	-0.024033
S2_MSL2	0.00431799999999999
S2_MSL2	0.0168225
S2_MSL2	0.0181035
S2_MSL2	0.000492000000000006
S2_MSL2	-0.008932
S2_MSL2	-0.0059395
S2_MSL2	-0.0164765
S2_MSL2	-0.0059255
S2_MSL2	0.01743225
S2_MSL2	-0.034106
S2_MSL2	0.001288
S2_MSL2	-0.002446
S2_MSL2	0.0256935
S2_MSL2	-0.0187945
S2_MSL2	0.00973300000000001
S2_MSL2	-0.0040285
S2_MSL2	-0.0084885
S2_MSL2	0.000952999999999997
S2_MSL2	-0.000572500000000004
S2_MSL2	-0.005308375
S2_MSL2	-0.005198
S2_MSL2	0.003205625
S2_MSL2	0.011562
S2_MSL2	-0.011335
S2_MSL2	-0.0323145
S2_MSL2	-0.0182625
S2_MSL2	-0.0083685
S2_MSL2	-0.0086265
S2_MSL2	-0.013158625
S2_MSL2	0.014414875
S2_MSL2	-0.008486
S2_MSL2	-0.018632
S2_MSL2	-0.0059255
S2_MSL2	0.013716
S2_MSL2	-0.0048255
S2_MSL2	0.0167290833333333
S2_MSL2	-0.0011195
S2_MSL2	-0.00948
S2_MSL2	-0.000545999999999998
S2_MSL2	-0.010467
S2_MSL2	-0.030540625
S2_MSL2	8.74999999999982e-05
S2_MSL2	-0.026078
S2_MSL2	-0.00562550000000001
S2_MSL2	0.0075675
S2_MSL2	-0.0238415
S2_MSL2	-0.020687
S2_MSL2	0.010721
S2_MSL2	-0.00016
S2_MSL2	-0.019672
S2_MSL2	0.0040465
S2_MSL2	0.0028195
S2_MSL2	0.00865462500000001
S2_MSL2	0.023707
S2_MSL2	0.0231735
S2_MSL2	-0.027838625
S2_MSL2	-0.000655000000000003
S2_MSL2	-0.009056
S2_MSL2	0.020356
S2_MSL2	0.012432
S2_MSL2	-0.0142805
S2_MSL2	0.020933
S2_MSL2	-0.00473749999999999
S2_MSL2	-0.003014
S2_MSL2	0.0318165
S2_MSL2	0.0047875
S2_MSL2	-0.00946037500000001
S2_MSL2	-0.013437625
S2_MSL2	-0.015786
S2_MSL2	0.02335225
S2_MSL2	0.032507
S2_MSL2	0.0154475
S2_MSL2	-0.00633649999999999
S2_MSL2	-0.0122015
S2_MSL2	0.0172135
S2_MSL2	0.005535
S2_MSL2	0.00758149999999999
S2_MSL2	0.01304
S2_MSL2	0.01065
S2_MSL2	-0.0049795
S2_MSL2	-0.003292
S2_MSL2	-0.006774
S2_MSL2	0.0051085
S2_MSL2	0.0124035
S2_MSL2	-0.0158705
S2_MSL2	-0.0018455
S2_MSL2	0.046659
S2_MSL2	-0.00251800000000001
S2_MSL2	-0.0236815
S2_MSL2	0.001146
S2_MSL2	0.000215499999999997
S2_MSL2	-0.000293499999999995
S2_MSL2	-0.01848375
S2_MSL2	0.00069
S2_MSL2	0.047364
S2_MSL2	-0.000372499999999999
S2_MSL2	-0.022975
S2_MSL2	-0.0140505
S2_MSL2	0.002796
S2_MSL2	0.0073105
S2_MSL2	-0.007941625
S2_MSL2	-0.0011275
S2_MSL2	0.0050385
S2_MSL2	-0.0114845
S2_MSL2	-0.016694
S2_MSL2	-0.0276965
S2_MSL2	0.009183
S2_MSL2	-0.0145945
S2_MSL2	-0.062774
S2_MSL2	-0.0172035
S2_MSL2	0.002722625
S2_MSL2	-0.00190950000000001
S2_MSL2	0.036246
S2_MSL2	0.00771604166666667
S2_MSL2	-0.010259
S2_MSL2	-0.001046
S2_MSL2	-0.011166
S2_MSL2	0.025125625
S2_MSL2	-0.015925
S2_MSL2	-0.0255615
S2_MSL2	0.00817499999999999
S2_MSL2	0.0250395
S2_MSL2	-0.009623
S2_MSL2	0.014484
S2_MSL2	-0.0232813333333333
S2_MSL2	-0.0375785
S2_MSL2	-0.0114475
S2_MSL2	-0.00259962499999999
S2_MSL2	-0.00350199999999999
S2_MSL2	0.0186415
S2_MSL2	0.011533
S2_MSL2	-0.0087165
S2_MSL2	0.034705625
S2_MSL2	0.011523
S2_MSL2	0.0068485
S2_MSL2	-0.002321
S2_MSL2	-0.0268115
S2_MSL2	-0.0138425
S2_MSL2	-0.003292
S2_MSL2	0.021271
S2_MSL2	-0.03142
S2_MSL2	-0.00218
S2_MSL2	-0.013506625
S2_MSL2	-0.035787
S2_MSL2	0.0038245
S2_MSL2	0.00420400000000001
S2_MSL2	0.0180595
S2_MSL2	-0.034533
S2_MSL2	-0.02031
S2_MSL2	0.0114915
S2_MSL2	0.00821324999999999
S2_MSL2	-0.022356
S2_MSL2	0.013946
S2_MSL2	-0.0287235
S2_MSL2	-0.0368638333333333
S2_MSL2	0.011456
S2_MSL2	0.004939
S2_MSL2	0.0111416666666667
S2_MSL2	0.026686
S2_MSL2	-0.005944
S2_MSL2	0.007390125
S2_MSL2	0.02393275
S2_MSL2	-0.0046235
S2_MSL2	0.0074405
S2_MSL2	-0.0165945
S2_MSL2	-0.00160575
S2_MSL2	0.0124935
S2_MSL2	-0.00486549999999999
S2_MSL2	0.0149485
S2_MSL2	0.00781399999999999
S2_MSL2	0.0020165
S2_MSL2	0.00936
S2_MSL2	0.00749
S2_MSL2	0.0252295
S2_MSL2	0.001796
S2_MSL2	0.00649
S2_MSL2	0.0384522083333333
S2_MSL2	-0.0165605
S2_MSL2	0.0037425
S2_MSL2	0.0074365
S2_MSL2	0.000110625
S2_MSL2	-0.0079035
S2_MSL2	-0.0186415
S2_MSL2	0.003785
S2_MSL2	0.0149075
S2_MSL2	-0.00126825
S2_MSL2	-0.016653
S2_MSL2	0.016111625
S2_MSL2	-0.02647725
S2_MSL2	-0.002651
S2_MSL2	0.0107435
S2_MSL2	0.0151675
S2_MSL2	0.01044
S2_MSL2	0.0091935
S2_MSL2	0.005697
S2_MSL2	0.0081485
S2_MSL2	-0.0149935
S2_MSL2	-0.0126045
S2_MSL2	-0.0301105
S2_MSL2	-0.00794
S2_MSL2	0.0138665
Kc_CLAMP	0.026533375
Kc_CLAMP	0.0345295
Kc_CLAMP	0.042258
Kc_CLAMP	-0.036805
Kc_CLAMP	-0.008732
Kc_CLAMP	-0.0416435
Kc_CLAMP	-0.00737350000000001
Kc_CLAMP	0.018459
Kc_CLAMP	0.054331
Kc_CLAMP	-0.011534
Kc_CLAMP	0.015262
Kc_CLAMP	0.0125545
Kc_CLAMP	-0.0752735
Kc_CLAMP	-0.0559685
Kc_CLAMP	-0.049229
Kc_CLAMP	0.006753625
Kc_CLAMP	0.0593685
Kc_CLAMP	0.0406855
Kc_CLAMP	-0.0754415
Kc_CLAMP	-0.039669
Kc_CLAMP	-0.001634
Kc_CLAMP	0.058927
Kc_CLAMP	0.0165505
Kc_CLAMP	-0.0558425
Kc_CLAMP	-0.005912375
Kc_CLAMP	-0.047508
Kc_CLAMP	-0.02314425
Kc_CLAMP	0.019587
Kc_CLAMP	-0.00157350000000001
Kc_CLAMP	0.0271385
Kc_CLAMP	-0.0808295
Kc_CLAMP	-0.002490875
Kc_CLAMP	-0.0015535
Kc_CLAMP	-0.0821485
Kc_CLAMP	-0.00212599999999999
Kc_CLAMP	-0.0813795
Kc_CLAMP	0.01124
Kc_CLAMP	0.003589375
Kc_CLAMP	-0.044938
Kc_CLAMP	-0.026768
Kc_CLAMP	-0.016170125
Kc_CLAMP	-0.0666745
Kc_CLAMP	0.00266375
Kc_CLAMP	-0.01092
Kc_CLAMP	0.0149335
Kc_CLAMP	0.0308565
Kc_CLAMP	-0.036559
Kc_CLAMP	-0.0665975
Kc_CLAMP	-0.0209695
Kc_CLAMP	0.008195875
Kc_CLAMP	0.00855275
Kc_CLAMP	0.089287375
Kc_CLAMP	0.0383185
Kc_CLAMP	-0.012341
Kc_CLAMP	-0.0443985
Kc_CLAMP	-0.04028
Kc_CLAMP	0.0695385
Kc_CLAMP	0.015753125
Kc_CLAMP	-0.0144295
Kc_CLAMP	0.0344985
Kc_CLAMP	-0.0300495
Kc_CLAMP	-0.013319
Kc_CLAMP	0.052526125
Kc_CLAMP	0.002601625
Kc_CLAMP	-0.060444
Kc_CLAMP	-0.00413316666666667
Kc_CLAMP	-0.0022275
Kc_CLAMP	-0.002244
Kc_CLAMP	0.0688165
Kc_CLAMP	0.031655
Kc_CLAMP	-0.039056
Kc_CLAMP	-0.0366365
Kc_CLAMP	0.016624
Kc_CLAMP	0.014939125
Kc_CLAMP	0.017085625
Kc_CLAMP	-0.037475
Kc_CLAMP	-0.0769415
Kc_CLAMP	-0.011429
Kc_CLAMP	-0.0220425
Kc_CLAMP	-0.038437125
Kc_CLAMP	-0.006844
Kc_CLAMP	0.0068735
Kc_CLAMP	-0.0491115
Kc_CLAMP	0.0463905
Kc_CLAMP	-0.0442765
Kc_CLAMP	-0.063564125
Kc_CLAMP	-0.041609
Kc_CLAMP	0.028063
Kc_CLAMP	0.0150275
Kc_CLAMP	-0.0377725
Kc_CLAMP	-0.0382435
Kc_CLAMP	-0.058095
Kc_CLAMP	-0.0023015
Kc_CLAMP	-0.0119465
Kc_CLAMP	0.035342
Kc_CLAMP	-0.041358
Kc_CLAMP	-0.0155975
Kc_CLAMP	0.0774995
Kc_CLAMP	-0.0442395
Kc_CLAMP	-0.003588
Kc_CLAMP	-0.034486
Kc_CLAMP	0.0534125
Kc_CLAMP	0.012836
Kc_CLAMP	-0.0149965
Kc_CLAMP	0.094057
Kc_CLAMP	0.07323
Kc_CLAMP	-0.077223
Kc_CLAMP	-0.074416625
Kc_CLAMP	0.0049805
Kc_CLAMP	-0.0612745
Kc_CLAMP	-0.059197
Kc_CLAMP	-0.0677265
Kc_CLAMP	-0.0269808333333333
Kc_CLAMP	-0.0723935
Kc_CLAMP	-0.0312035
Kc_CLAMP	0.0453845
Kc_CLAMP	0.0635815
Kc_CLAMP	-0.0444255
Kc_CLAMP	-0.0432035
Kc_CLAMP	0.0095125
Kc_CLAMP	0.0780545
Kc_CLAMP	0.00642800000000002
Kc_CLAMP	-0.0815985
Kc_CLAMP	0.0091455
Kc_CLAMP	-0.04660125
Kc_CLAMP	-0.021522
Kc_CLAMP	0.029277125
Kc_CLAMP	-0.021386
Kc_CLAMP	0.0852975
Kc_CLAMP	0.0640285
Kc_CLAMP	-0.082665
Kc_CLAMP	0.06531525
Kc_CLAMP	0.029872
Kc_CLAMP	-0.0805475
Kc_CLAMP	0.0222115
Kc_CLAMP	-0.0023875
Kc_CLAMP	-0.016954625
Kc_CLAMP	0.025662875
Kc_CLAMP	0.022789
Kc_CLAMP	-0.005822
Kc_CLAMP	0.0269795
Kc_CLAMP	0.00466700000000001
Kc_CLAMP	-0.016762
Kc_CLAMP	-0.00303725
Kc_CLAMP	0.009399
Kc_CLAMP	-0.0101285416666667
Kc_CLAMP	0.010714375
Kc_CLAMP	-0.071444
Kc_CLAMP	0.0555745
Kc_CLAMP	-0.021999
Kc_CLAMP	0.0715275
Kc_CLAMP	0.07742225
Kc_CLAMP	0.0157645
Kc_CLAMP	-0.00848549999999999
Kc_CLAMP	-0.0757265
Kc_CLAMP	0.012075
Kc_CLAMP	0.0158285
Kc_CLAMP	-0.0533755
Kc_CLAMP	0.0099355
Kc_CLAMP	0.011414
Kc_CLAMP	-0.036316
Kc_CLAMP	-0.077958
Kc_CLAMP	9.99999999999959e-06
Kc_CLAMP	0.07304
Kc_CLAMP	0.0111955
Kc_CLAMP	-0.0172595
Kc_CLAMP	0.00714225
Kc_CLAMP	-0.0169945
Kc_CLAMP	-0.0081485
Kc_CLAMP	0.031288
Kc_CLAMP	-0.057022
Kc_CLAMP	0.04115975
Kc_CLAMP	0.018091
Kc_CLAMP	-0.0544465
Kc_CLAMP	0.0551025
Kc_CLAMP	-0.017315
Kc_CLAMP	-0.076345
Kc_CLAMP	-0.048204
Kc_CLAMP	0.0672955
Kc_CLAMP	0.02498
Kc_CLAMP	-0.000836
Kc_CLAMP	-0.054134125
Kc_CLAMP	-0.076574
Kc_CLAMP	-0.0392445
Kc_CLAMP	0.0458925
Kc_CLAMP	0.0237395
Kc_CLAMP	-0.0599885
Kc_CLAMP	0.0431425
Kc_CLAMP	-0.0189165
Kc_CLAMP	-0.0604645
Kc_CLAMP	-0.0262535
Kc_CLAMP	0.0240430833333333
Kc_CLAMP	0.078433875
Kc_CLAMP	-0.0273415
Kc_CLAMP	-0.0215955
Kc_CLAMP	-0.06164
Kc_CLAMP	0.0259315
Kc_CLAMP	0.092977
Kc_CLAMP	0.079017
Kc_CLAMP	-0.012026
Kc_CLAMP	-0.0345675
Kc_CLAMP	-0.004985
Kc_CLAMP	-0.0467755
Kc_CLAMP	0.037033
Kc_CLAMP	-0.0163405
Kc_CLAMP	0.00187999999999999
Kc_CLAMP	0.0852495
Kc_CLAMP	0.0547317083333333
Kc_CLAMP	-0.0577285
Kc_CLAMP	0.0521595
Kc_CLAMP	0.023799375
Kc_CLAMP	0.051184
Kc_CLAMP	0.0373995
Kc_CLAMP	0.041881
Kc_CLAMP	0.0507565
Kc_CLAMP	0.031251
Kc_CLAMP	0.035776
Kc_CLAMP	0.013290625
Kc_CLAMP	0.0352465
Kc_CLAMP	-0.0195405
Kc_CLAMP	0.0193665
Kc_CLAMP	-0.0775095
Kc_CLAMP	0.0543470833333333
Kc_CLAMP	-0.0810785
Kc_CLAMP	0.0860225
Kc_CLAMP	0.00519791666666667
Kc_CLAMP	0.022664375
Kc_CLAMP	0.023027375
Kc_CLAMP	0.05684
Kc_CLAMP	0.065612
Kc_CLAMP	0.00815
Kc_CLAMP	-0.0776005
Kc_CLAMP	-0.0164915
Kc_CLAMP	0.0145725
Kc_CLAMP	-0.0262985
Kc_CLAMP	0.00190475
Kc_CLAMP	0.0363275
Kc_CLAMP	-0.0012375
Kc_CLAMP	-0.0045145
Kc_CLAMP	0.04946
Kc_CLAMP	-0.028093
Kc_CLAMP	0.002805
Kc_CLAMP	0.0274645
Kc_CLAMP	0.0418205
Kc_CLAMP	0.0075455
Kc_CLAMP	0.050164
Kc_CLAMP	0.0040885
Kc_CLAMP	0.01224625
Kc_CLAMP	-0.023857
Kc_CLAMP	-0.0627105
Kc_CLAMP	-0.047038
Kc_CLAMP	-0.0231765
Kc_CLAMP	-0.002807
Kc_CLAMP	0.030277
Kc_CLAMP	-0.0376355
Kc_CLAMP	-0.0418
Kc_CLAMP	-0.0674185
Kc_CLAMP	-0.0573265
Kc_CLAMP	0.018762875
Kc_CLAMP	-0.009525625
Kc_CLAMP	-0.0416865
Kc_CLAMP	0.011607125
Kc_CLAMP	-0.039537
Kc_CLAMP	0.0549145
Kc_CLAMP	-0.0143665
Kc_CLAMP	-0.00774125
Kc_CLAMP	-0.0701685
Kc_CLAMP	-0.028079
Kc_CLAMP	0.025522375
Kc_CLAMP	-0.00940575
Kc_CLAMP	-0.044731
Kc_CLAMP	-0.034391
Kc_CLAMP	-0.027366625
Kc_CLAMP	-0.0820015
Kc_CLAMP	0.014857
Kc_CLAMP	0.0184995
Kc_CLAMP	-0.015552
Kc_CLAMP	0.0471235
Kc_CLAMP	0.00642649999999999
Kc_CLAMP	-0.012863
Kc_CLAMP	-0.003925
Kc_CLAMP	-0.027701
Kc_CLAMP	-0.068483
Kc_CLAMP	-0.039349
Kc_CLAMP	0.0787535
Kc_CLAMP	-0.0403205
Kc_CLAMP	-0.03193
Kc_CLAMP	-0.041303
Kc_CLAMP	-0.079305
Kc_CLAMP	-0.080191
Kc_CLAMP	0.0170525
Kc_CLAMP	-0.0093245
Kc_CLAMP	-0.0541595
Kc_CLAMP	0.089373875
Kc_CLAMP	-0.039528
Kc_CLAMP	0.0375995
Kc_CLAMP	-0.0417105
Kc_CLAMP	0.0131935
Kc_CLAMP	0.0219615
Kc_CLAMP	-0.029855
Kc_CLAMP	-0.0507385
Kc_CLAMP	-0.0101615
Kc_CLAMP	0.0187445
Kc_CLAMP	0.013438
Kc_CLAMP	0.053652
Kc_CLAMP	-0.0223965
Kc_CLAMP	0.020263375
Kc_CLAMP	-0.00839675
Kc_CLAMP	-0.037493
Kc_CLAMP	-0.009599
Kc_CLAMP	0.0217315
Kc_CLAMP	0.037206375
Kc_CLAMP	-0.0209605
Kc_CLAMP	-0.000739499999999997
Kc_CLAMP	-0.0075675
Kc_CLAMP	-0.0278359583333333
Kc_CLAMP	0.042927
Kc_CLAMP	0.05011
Kc_CLAMP	0.036687125
Kc_CLAMP	0.026164125
Kc_CLAMP	0.0156705
Kc_CLAMP	0.0699605
Kc_CLAMP	-0.018758375
Kc_CLAMP	-0.028407
Kc_CLAMP	-0.069122
Kc_CLAMP	0.043671
Kc_CLAMP	0.015706
Kc_CLAMP	-0.005079
Kc_CLAMP	-0.0562765
Kc_CLAMP	0.0813225
Kc_CLAMP	-0.0010825
Kc_CLAMP	0.0694185
Kc_CLAMP	-0.010974
Kc_CLAMP	-0.051339
Kc_CLAMP	-0.0410785
Kc_CLAMP	-0.081271
Kc_CLAMP	0.0710655
Kc_CLAMP	-0.0493345
Kc_CLAMP	0.011806
Kc_CLAMP	0.0208713333333333
Kc_CLAMP	-0.0220825
Kc_CLAMP	0.023605375
Kc_CLAMP	0.039778875
Kc_CLAMP	0.0530195
Kc_CLAMP	0.066044
Kc_CLAMP	0.058333
Kc_CLAMP	-0.047087
Kc_CLAMP	0.089345
Kc_CLAMP	0.0580865
Kc_CLAMP	-0.0632255
Kc_CLAMP	-0.052968
Kc_CLAMP	-0.074181
Kc_CLAMP	0.0388165
Kc_CLAMP	0.06288
Kc_CLAMP	-0.0207755
Kc_CLAMP	-0.0452385
Kc_CLAMP	0.0177115
Kc_CLAMP	0.0412035
Kc_CLAMP	-0.003484625
Kc_CLAMP	-0.024869
Kc_CLAMP	0.05577
Kc_CLAMP	0.0305215
Kc_CLAMP	0.086305875
Kc_CLAMP	0.056671625
Kc_CLAMP	-0.024244
Kc_CLAMP	-0.033426125
Kc_CLAMP	-0.058811
Kc_CLAMP	-0.015459
Kc_CLAMP	-0.081101
Kc_CLAMP	0.023377
Kc_CLAMP	0.007480625
Kc_CLAMP	0.0474505
Kc_CLAMP	0.0227605
Kc_CLAMP	-0.01727
Kc_CLAMP	0.0859425
Kc_CLAMP	0.0517945
Kc_CLAMP	-0.0574155
Kc_CLAMP	0.0375545
Kc_CLAMP	0.0023305
Kc_CLAMP	0.0053455
Kc_CLAMP	0.0469355
Kc_CLAMP	0.011209625
Kc_CLAMP	0.069723
Kc_CLAMP	0.007694
Kc_CLAMP	0.00908249999999999
Kc_CLAMP	-0.062786
Kc_CLAMP	-0.0190095
Kc_CLAMP	-0.0130671666666667
Kc_CLAMP	0.032393
Kc_CLAMP	0.009984
Kc_CLAMP	-0.026314
Kc_CLAMP	-0.02906
Kc_CLAMP	0.0686425
Kc_CLAMP	-0.011329
Kc_CLAMP	-0.0224915
Kc_CLAMP	0.0433855
Kc_CLAMP	0.0154232083333333
Kc_CLAMP	-0.005215
Kc_CLAMP	0.0245845
Kc_CLAMP	-0.00233475
Kc_CLAMP	-0.0679485
Kc_CLAMP	0.0046205
Kc_CLAMP	-0.035295
Kc_CLAMP	-0.00287895833333334
Kc_CLAMP	0.014537125
Kc_CLAMP	0.00904550000000001
Kc_CLAMP	-0.03375125
Kc_CLAMP	-0.0397105
[truncated: 141 more rows]
