# Supplementary material for: Global chromatin conformation differences in the Drosophila dosage compensated chromosome X
Source: Nat Commun. 2019 Nov 25;10:5355. doi: 10.1038/s41467-019-13350-8 (PMC6877619; doi:10.1038/s41467-019-13350-8)
Supplement: Supplementary file 12 — Source Data [file 41467_2019_13350_MOESM12_ESM.zip › fig-5C-4C-enrichment-at-boundaries.txt]

cell_lines	insulator_classes	mean
Kc167	high:high	0.0468781912473348
Kc167	high:low/low:high	0.0386036457396648
Kc167	low:low	0.0298331848654557
S2	high:high	0.0473773486222852
S2	high:low/low:high	0.0401987540192584
S2	low:low	0.0289640680174664
Kc167	high:high	0.0467927896252668
Kc167	high:low/low:high	0.0378270867817144
Kc167	low:low	0.0279188791136864
S2	high:high	0.0527145778000598
S2	high:low/low:high	0.0387236532890636
S2	low:low	0.0253585406149021
Kc167	high:high	0.0496581826895552
Kc167	high:low/low:high	0.0391977465883458
Kc167	low:low	0.0277136854878871
S2	high:high	0.0519988532715403
S2	high:low/low:high	0.0386515201289687
S2	low:low	0.0248493155380969
Kc167	high:high	0.0490138345132147
Kc167	high:low/low:high	0.0366473386805055
Kc167	low:low	0.0257160262052104
S2	high:high	0.0493608057761402
S2	high:low/low:high	0.0356448428065055
S2	low:low	0.0270526152821032
Kc167	high:high	0.0455069914804797
Kc167	high:low/low:high	0.0369973235675516
Kc167	low:low	0.0279662273511885
S2	high:high	0.0494191715419755
S2	high:low/low:high	0.0377937985836343
S2	low:low	0.0271957829827848
Kc167	high:high	0.0422738233624799
Kc167	high:low/low:high	0.0370649751974242
Kc167	low:low	0.0290995121304679
S2	high:high	0.0463864732505176
S2	high:low/low:high	0.0399930334212869
S2	low:low	0.0279183659760726
Kc167	high:high	0.0462809767755775
Kc167	high:low/low:high	0.0385642417224251
Kc167	low:low	0.0295071429275046
S2	high:high	0.0509193379887008
S2	high:low/low:high	0.0393478411713359
S2	low:low	0.0277272602428238
Kc167	high:high	0.0415136955121938
Kc167	high:low/low:high	0.0363964825106298
Kc167	low:low	0.0294025518774987
S2	high:high	0.0489397143223475
S2	high:low/low:high	0.0405503881620683
S2	low:low	0.0253893779115173
Kc167	high:high	0.0454981189914048
Kc167	high:low/low:high	0.0393367406514607
Kc167	low:low	0.0281973398496523
S2	high:high	0.0487385163562229
S2	high:low/low:high	0.0396264885942127
S2	low:low	0.0271491163377154
Kc167	high:high	0.0428234876515271
Kc167	high:low/low:high	0.0374428990720027
Kc167	low:low	0.0298500564628359
S2	high:high	0.0469848717407819
S2	high:low/low:high	0.0376588491627537
S2	low:low	0.0270097459727808
Kc167	high:high	0.045001739261273
Kc167	high:low/low:high	0.0387882448914986
Kc167	low:low	0.029371391722607
S2	high:high	0.0465298477717288
S2	high:low/low:high	0.0407285942042696
S2	low:low	0.0275236980161616
Kc167	high:high	0.0437772807219381
Kc167	high:low/low:high	0.0382570260034146
Kc167	low:low	0.0277928462104794
S2	high:high	0.0494206980466445
S2	high:low/low:high	0.0404270320073593
S2	low:low	0.0264699986666022
Kc167	high:high	0.0476743012174581
Kc167	high:low/low:high	0.0377202385697748
Kc167	low:low	0.0273105345559743
S2	high:high	0.0510095193967536
S2	high:low/low:high	0.0392718794559734
S2	low:low	0.0247356379239077
Kc167	high:high	0.045026466710268
Kc167	high:low/low:high	0.0372022906580544
Kc167	low:low	0.0287211709387473
S2	high:high	0.0507834555473739
S2	high:low/low:high	0.0399873140302266
S2	low:low	0.0271946780283962
Kc167	high:high	0.0427109519040438
Kc167	high:low/low:high	0.0394011323333672
Kc167	low:low	0.0266496577556268
S2	high:high	0.0476566380072687
S2	high:low/low:high	0.0364989452091145
S2	low:low	0.031344242153546
Kc167	high:high	0.0503387136847012
Kc167	high:low/low:high	0.0388636243900157
Kc167	low:low	0.0270662030881593
S2	high:high	0.0525248559008532
S2	high:low/low:high	0.0392936636526393
S2	low:low	0.0252734418775861
Kc167	high:high	0.0450252989716766
Kc167	high:low/low:high	0.0367280952262747
Kc167	low:low	0.0257137274305387
S2	high:high	0.0481002176049065
S2	high:low/low:high	0.0383254176004477
S2	low:low	0.026620773382128
