# Supplementary material for: Global chromatin conformation differences in the Drosophila dosage compensated chromosome X
Source: Nat Commun. 2019 Nov 25;10:5355. doi: 10.1038/s41467-019-13350-8 (PMC6877619; doi:10.1038/s41467-019-13350-8)
Supplement: Supplementary file 12 — Source Data [file 41467_2019_13350_MOESM12_ESM.zip › fig-5E-scATACseq-density-plot.txt]

chr	ins.class	sex	fold_change_over_chromosome
Autosomes	high:low/low:high	Male	6.10797260899504
Autosomes	high:high	Male	2.3256948038776
Autosomes	low:low	Male	2.70063965710304
Autosomes	high:low/low:high	Male	0.739522567652016
Autosomes	high:high	Male	5.01078375278235
Autosomes	high:low/low:high	Male	2.18228271716004
Autosomes	low:low	Male	0.253994900572071
Autosomes	high:high	Male	5.57579281732023
Autosomes	low:low	Male	5.13000584896924
Autosomes	high:low/low:high	Male	1.19913238773481
Autosomes	low:low	Male	3.64059357486635
Autosomes	high:high	Male	2.93908384947682
Autosomes	high:high	Male	3.27774371690625
Autosomes	high:high	Male	2.95981812707454
Autosomes	high:high	Male	3.64923285719873
Autosomes	high:low/low:high	Male	0.274729178169791
Autosomes	low:low	Male	0.179697072513574
Autosomes	high:low/low:high	Male	2.26867554048387
Autosomes	high:high	Male	1.04189744928543
Autosomes	high:high	Male	2.05442133864076
Autosomes	high:low/low:high	Male	1.87299640966071
Autosomes	high:high	Male	7.39868138945312
Autosomes	low:low	Male	0.578831916269686
Autosomes	low:low	Male	0.293735599301035
Autosomes	high:low/low:high	Male	3.01683739046827
Autosomes	low:low	Male	3.53692218687775
Autosomes	high:high	Male	0.395679130823158
Autosomes	high:high	Male	0.336932010962951
Autosomes	high:low/low:high	Male	6.12352331719333
Autosomes	high:high	Male	3.20517374531423
Autosomes	low:low	Male	0.485527667079945
Autosomes	low:low	Male	0.236716335907304
Autosomes	high:high	Male	0.507989801144142
Autosomes	high:high	Male	5.55160282678955
Autosomes	high:low/low:high	Male	0.575376203336732
Autosomes	high:high	Male	2.48811331172641
Autosomes	high:high	Male	6.64015240066986
Autosomes	low:low	Male	0.93995391776331
Autosomes	low:low	Male	0.155507081982901
Autosomes	low:low	Male	1.74859074407439
Autosomes	high:high	Male	1.46176657063927
Autosomes	low:low	Male	0.699781868923053
Autosomes	high:high	Male	5.55160282678955
Autosomes	high:high	Male	2.18401057362652
Autosomes	high:low/low:high	Male	0.362849857960101
Autosomes	high:low/low:high	Male	1.17148668427118
Autosomes	high:low/low:high	Male	0.948593200095694
Autosomes	high:low/low:high	Male	2.82504532268936
Autosomes	low:low	Male	6.44490461995799
Autosomes	high:low/low:high	Male	9.43409630696264
Autosomes	high:low/low:high	Male	0.881206797903104
Autosomes	high:high	Male	1.21295523946662
Autosomes	high:high	Male	1.25096808172911
Autosomes	high:high	Male	3.15506590778641
Autosomes	high:high	Male	8.22805249336192
Autosomes	high:high	Male	3.41251652129143
Autosomes	high:high	Male	3.16543304658527
Autosomes	high:high	Male	6.31704324143872
Autosomes	high:low/low:high	Male	0.352482719161241
Autosomes	high:low/low:high	Male	3.06348951506314
Autosomes	low:low	Male	0.273001321703314
Autosomes	low:low	Male	5.49458356339582
Autosomes	high:high	Male	4.38702756838427
Autosomes	high:high	Male	4.4958825257723
Autosomes	high:high	Male	2.49329688112584
Autosomes	high:low/low:high	Male	3.1706166159847
Autosomes	high:high	Male	8.98658148214518
Autosomes	high:low/low:high	Male	2.47083474706164
Autosomes	high:low/low:high	Male	3.31575655916874
Autosomes	high:high	Male	5.45829857759981
Autosomes	high:high	Male	0.516629083476525
Autosomes	high:high	Male	1.8297999979988
Autosomes	high:low/low:high	Male	0.314469876898755
Autosomes	high:high	Male	2.18919414302595
Autosomes	low:low	Male	0.435419829552122
Autosomes	high:high	Male	5.1334615619022
Autosomes	high:low/low:high	Male	5.96628837874395
Autosomes	low:low	Male	0.366305570893055
Autosomes	high:high	Male	6.34123323196939
Autosomes	high:high	Male	3.49199791874936
Autosomes	high:high	Male	5.35981075901064
Autosomes	high:low/low:high	Male	2.9632738400075
Autosomes	high:high	Male	8.05526684671425
Autosomes	high:high	Male	1.00042889408999
Autosomes	high:high	Male	2.66953824070646
Autosomes	low:low	Male	0.533907648141292
Autosomes	high:high	Male	1.3926523119802
Autosomes	high:low/low:high	Male	0.342115580362381
Autosomes	high:low/low:high	Male	0.755073275850306
Autosomes	low:low	Male	0.708421151255436
Autosomes	high:low/low:high	Male	8.80861226609808
Autosomes	high:high	Male	4.04491198802189
Autosomes	high:low/low:high	Male	2.7110067959019
Autosomes	high:high	Male	1.63800793021989
Autosomes	high:low/low:high	Male	3.20517374531423
Autosomes	high:low/low:high	Male	4.25052690753262
Autosomes	low:low	Male	4.1779569359406
Autosomes	low:low	Male	0.387039848490775
Autosomes	high:low/low:high	Male	0.260906326437978
Autosomes	high:high	Male	2.02677563517714
Autosomes	high:high	Male	4.20560263940422
Autosomes	high:high	Male	4.71013672761541
Autosomes	low:low	Male	0.343843436828858
Autosomes	high:high	Male	1.07472672214849
Autosomes	high:low/low:high	Male	0.642762605529323
Autosomes	low:low	Male	0.221165627709014
Autosomes	high:high	Male	0.606477619733312
Autosomes	high:low/low:high	Male	0.710149007721913
Autosomes	high:low/low:high	Male	1.84016713679766
Autosomes	high:high	Male	0.656585457261136
Autosomes	low:low	Male	0.383584135557822
Autosomes	high:low/low:high	Male	0.637579036129893
Autosomes	high:low/low:high	Male	0.421596977820308
Autosomes	low:low	Male	2.12871916669926
Autosomes	high:high	Male	0.775807553448026
Autosomes	high:low/low:high	Male	7.31747213552871
Autosomes	high:high	Male	5.2889686438851
Autosomes	high:high	Male	3.407332951892
Autosomes	high:low/low:high	Male	0.546002643406629
Autosomes	high:low/low:high	Male	1.78142001693745
Autosomes	high:high	Male	1.51014655170061
Autosomes	high:high	Male	1.34600018738533
Autosomes	high:high	Male	0.584015485669116
Autosomes	low:low	Male	1.32181019685466
Autosomes	high:low/low:high	Male	1.26824664639388
Autosomes	low:low	Male	0.324837015697615
Autosomes	high:low/low:high	Male	0.297191312233988
Autosomes	low:low	Male	0.338659867429428
Autosomes	low:low	Male	0.355938432094195
Autosomes	high:high	Male	1.38574088611429
Autosomes	high:high	Male	2.97882454820579
Autosomes	high:high	Male	6.94598299523623
Autosomes	high:high	Male	1.3632787520501
Autosomes	high:high	Male	5.0073280398494
Autosomes	low:low	Male	1.03153031048657
Autosomes	high:low/low:high	Male	0.241899905306734
Autosomes	high:low/low:high	Male	3.42806722948972
Autosomes	high:low/low:high	Male	0.613389045599219
Autosomes	high:low/low:high	Male	1.10582813854507
Autosomes	high:low/low:high	Male	1.69329933714714
Autosomes	high:high	Male	3.13951519958812
Autosomes	high:high	Male	2.11316845850097
Autosomes	low:low	Male	1.02289102815419
Autosomes	low:low	Male	2.58141756091615
Autosomes	high:high	Male	3.39696581309314
Autosomes	high:high	Male	2.94772313180921
Autosomes	high:high	Male	2.06133276450667
Autosomes	high:high	Male	0.718788290054296
Autosomes	low:low	Male	4.592642487895
Autosomes	high:low/low:high	Male	0.680775447791809
Autosomes	high:high	Male	4.84490953200059
Autosomes	high:high	Male	2.21165627709014
Autosomes	high:high	Male	0.730883285319633
Autosomes	high:high	Male	1.1628474019388
Autosomes	high:high	Male	1.51533012110004
Autosomes	high:high	Male	1.01943531522124
Autosomes	low:low	Male	0.457881963616318
Autosomes	high:low/low:high	Male	0.456154107149842
Autosomes	low:low	Male	4.64620603835578
Autosomes	low:low	Male	0.532179791674815
Autosomes	high:low/low:high	Male	0.611661189132742
Autosomes	high:high	Male	1.7261286100102
Autosomes	high:high	Male	5.58097638671966
Autosomes	high:high	Male	3.21035731471366
Autosomes	high:low/low:high	Male	1.01943531522124
Autosomes	low:low	Male	1.87645212259367
Autosomes	high:high	Male	3.04793880686485
Autosomes	high:low/low:high	Male	0.798269687512223
Autosomes	high:high	Male	9.37189347416948
Autosomes	high:low/low:high	Male	5.21812652875955
Autosomes	high:high	Male	3.01165382106884
Autosomes	high:high	Male	1.78833144280336
Autosomes	high:high	Male	2.64534825017579
Autosomes	high:low/low:high	Male	0.317925589831708
Autosomes	low:low	Male	0.585743342135592
Autosomes	high:high	Male	3.06521737152962
Autosomes	high:high	Male	1.79869858160222
Autosomes	high:high	Male	2.95981812707454
Autosomes	low:low	Male	3.26392086517444
Autosomes	high:low/low:high	Male	4.62719961722453
Autosomes	low:low	Male	3.29847799450397
Autosomes	low:low	Male	4.13784374164537
Autosomes	high:low/low:high	Male	0.415118684220962
Autosomes	high:high	Male	0.578201024450625
Autosomes	high:low/low:high	Male	0.155669506582861
Autosomes	low:low	Male	1.15195434871317
Autosomes	high:low/low:high	Male	2.14230892392603
Autosomes	high:high	Male	2.29056559686209
Autosomes	high:high	Male	1.46181079514953
Autosomes	high:high	Male	7.17117526991711
Autosomes	high:high	Male	1.66492243707193
Autosomes	high:high	Male	1.68567837128298
Autosomes	high:high	Male	3.21716980271245
Autosomes	high:high	Male	0.785760366561106
Autosomes	high:high	Male	3.68714345591976
Autosomes	high:low/low:high	Male	3.62932335347469
Autosomes	low:low	Male	0.18087314098199
Autosomes	high:high	Male	2.49219467205513
Autosomes	high:high	Male	1.57596843331029
Autosomes	high:high	Male	3.82502216175029
Autosomes	high:high	Male	5.49142716555158
Autosomes	high:high	Male	3.08818649725808
Autosomes	high:high	Male	1.49146212973674
Autosomes	high:low/low:high	Male	1.57003816639285
Autosomes	high:high	Male	5.97770905278185
Autosomes	high:low/low:high	Male	2.1171052895269
Autosomes	high:high	Male	1.41288609308063
Autosomes	high:low/low:high	Male	0.459595686101779
Autosomes	low:low	Male	0.345438047941015
Autosomes	high:high	Male	1.00518024250647
Autosomes	high:high	Male	4.24755367961805
Autosomes	high:low/low:high	Male	3.28536787226304
Autosomes	high:high	Male	3.59225918524068
Autosomes	high:low/low:high	Male	0.345438047941015
Autosomes	high:high	Male	3.19493130177204
Autosomes	high:high	Male	0.636021126895688
Autosomes	high:low/low:high	Male	0.643433960542491
Autosomes	low:low	Male	0.318751846812524
Autosomes	high:high	Male	2.39138013445861
Autosomes	low:low	Male	0.555962523510217
Autosomes	low:low	Male	0.41067098403288
Autosomes	high:high	Male	3.70345168994272
Autosomes	low:low	Male	6.24012336387867
Autosomes	high:high	Male	4.9903196110277
Autosomes	high:low/low:high	Male	2.55891017487636
Autosomes	high:high	Male	1.42622919364488
Autosomes	high:high	Male	1.82652221057223
Autosomes	high:low/low:high	Male	1.26759455360329
Autosomes	high:high	Male	3.73162045780057
Autosomes	high:high	Male	4.66118979710966
Autosomes	high:low/low:high	Male	0.904365704909952
Autosomes	high:high	Male	2.47736900476153
Autosomes	high:high	Male	5.74049837608416
Autosomes	low:low	Male	1.99256968426062
Autosomes	high:low/low:high	Male	0.763521865620697
Autosomes	high:high	Male	0.616747759414
Autosomes	high:high	Male	1.9480926823798
Autosomes	high:low/low:high	Male	2.60635231021589
Autosomes	high:low/low:high	Male	3.00368019368453
Autosomes	high:high	Male	0.902883138180592
Autosomes	high:high	Male	2.76646951698684
Autosomes	high:high	Male	4.92360410820648
Autosomes	low:low	Male	2.3543159662246
Autosomes	low:low	Male	0.637503693625048
Autosomes	low:low	Male	0.658259627836096
Autosomes	high:low/low:high	Male	0.972563774460539
Autosomes	high:high	Male	1.35654855736493
Autosomes	high:low/low:high	Male	1.73608564008124
Autosomes	high:high	Male	2.26980966265104
Autosomes	high:high	Male	1.48108416263122
Autosomes	high:low/low:high	Male	1.52852629797076
Autosomes	high:high	Male	5.69453880747398
Autosomes	high:low/low:high	Male	2.5233285733717
Autosomes	low:low	Male	0.484799320500909
Autosomes	high:low/low:high	Male	1.62192800192047
Autosomes	high:low/low:high	Male	0.679015562047145
Autosomes	high:high	Male	1.70198660530594
Autosomes	high:high	Male	3.70196912321336
Autosomes	high:low/low:high	Male	0.225350142862808
Autosomes	high:high	Male	5.83241751330451
Autosomes	high:low/low:high	Male	1.41288609308063
Autosomes	high:low/low:high	Male	10.4209615406755
Autosomes	high:high	Male	6.1111400584243
Autosomes	high:low/low:high	Male	3.45882817959823
Autosomes	high:high	Male	0.785760366561106
Autosomes	high:high	Male	2.26536196246296
Autosomes	low:low	Male	3.54333448317178
Autosomes	low:low	Male	0.244623510344495
Autosomes	high:high	Male	2.41954890231646
Autosomes	low:low	Male	1.85172584497136
Autosomes	high:low/low:high	Male	1.42029892672743
Autosomes	high:high	Male	3.19196616831332
Autosomes	high:high	Male	1.4440199943972
Autosomes	high:high	Male	4.40025805274219
Autosomes	high:low/low:high	Male	0.379537082716308
Autosomes	high:low/low:high	Male	1.07041317859834
Autosomes	high:high	Male	1.68716093801234
Autosomes	high:high	Male	2.74867871623451
Autosomes	high:high	Male	7.20082660450432
Autosomes	high:high	Male	2.22829779422895
Autosomes	low:low	Male	0.289100512225313
Autosomes	low:low	Male	0.429944351514568
Autosomes	high:low/low:high	Male	1.13119841450212
Autosomes	low:low	Male	0.762039298891337
Autosomes	high:high	Male	5.69602137420334
Autosomes	high:low/low:high	Male	3.36246134218979
Autosomes	high:high	Male	2.04297695305888
Autosomes	high:high	Male	0.561892790427659
Autosomes	high:high	Male	2.6775155132252
Autosomes	high:high	Male	4.6181953619582
Autosomes	high:high	Male	6.89986555844413
Autosomes	high:low/low:high	Male	5.92581921725423
Autosomes	high:high	Male	2.36321136660076
Autosomes	high:low/low:high	Male	4.85244090519717
Autosomes	high:high	Male	0.544101989675332
Autosomes	high:high	Male	0.803551167313433
Autosomes	high:low/low:high	Male	1.97033118332021
Autosomes	high:high	Male	3.87542943054855
Autosomes	high:high	Male	3.55964271719475
Autosomes	high:high	Male	2.69827144743625
Autosomes	high:high	Male	2.51295060626618
Autosomes	high:low/low:high	Male	0.170495173876466
Autosomes	low:low	Male	0.455147985913697
Autosomes	high:low/low:high	Male	2.96068575853307
Autosomes	high:low/low:high	Male	1.06596547841026
Autosomes	high:high	Male	0.741283364680289
Autosomes	high:high	Male	0.815411701148318
Autosomes	high:high	Male	1.05262237784601
Autosomes	high:high	Male	1.61748030173239
Autosomes	high:low/low:high	Male	0.472938786666024
Autosomes	low:low	Male	0.422531517867765
Autosomes	high:low/low:high	Male	2.26832709592168
Autosomes	high:high	Male	2.04001181960015
Autosomes	high:high	Male	3.29278070590984
Autosomes	high:high	Male	1.96440091640277
Autosomes	high:low/low:high	Male	1.85913867861816
Autosomes	high:low/low:high	Male	0.824307101524481
Autosomes	high:high	Male	6.12448315898855
Autosomes	high:high	Male	0.892505171075068
Autosomes	high:high	Male	3.26016423786391
Autosomes	high:high	Male	1.97774401696701
Autosomes	high:low/low:high	Male	2.14082635719667
Autosomes	high:low/low:high	Male	1.64564906959024
Autosomes	high:high	Male	1.67974810436553
Autosomes	high:high	Male	0.735353097762847
Autosomes	high:high	Male	0.563375357157019
Autosomes	high:high	Male	1.89620284685218
Autosomes	high:high	Male	2.73237048221154
Autosomes	high:low/low:high	Male	3.52406111569009
Autosomes	high:low/low:high	Male	1.40250812597511
Autosomes	high:high	Male	0.845063035735529
Autosomes	high:high	Male	2.47292130457344
Autosomes	high:high	Male	2.80946395213829
Autosomes	high:low/low:high	Male	2.56187530833508
Autosomes	high:low/low:high	Male	2.05187235343504
Autosomes	high:high	Male	6.74864375204935
Autosomes	high:low/low:high	Male	0.631573426707606
Autosomes	high:high	Male	3.30464123974473
Autosomes	high:low/low:high	Male	1.00073254231839
Autosomes	low:low	Male	0.520380922005563
Autosomes	low:low	Male	3.19789643523077
Autosomes	low:low	Male	0.59006155828551
Autosomes	low:low	Male	0.536689156028529
Autosomes	low:low	Male	0.369159115610784
Autosomes	low:low	Male	0.292065645684034
Autosomes	high:low/low:high	Male	1.22756525191056
Autosomes	low:low	Male	0.372124249069505
Autosomes	high:low/low:high	Male	1.94512754892108
Autosomes	high:high	Male	0.535206589299169
Autosomes	high:high	Male	11.2230301412596
Autosomes	high:high	Male	5.79090564488242
Autosomes	high:high	Male	3.7568240921997
Autosomes	high:high	Male	2.78574288446853
Autosomes	high:low/low:high	Male	0.661224761294818
Autosomes	high:high	Male	1.84876071151264
Autosomes	high:high	Male	2.09783192204522
Autosomes	low:low	Male	0.167530040417745
Autosomes	high:high	Male	2.38841500099989
Autosomes	high:low/low:high	Male	0.788725500019827
Autosomes	high:high	Male	6.05925022289668
Autosomes	high:high	Male	4.29944351514567
Autosomes	high:high	Male	4.88653993997246
Autosomes	high:high	Male	3.10449473128105
Autosomes	high:low/low:high	Male	1.39657785905766
Autosomes	low:low	Male	0.219419875945365
Autosomes	low:low	Male	0.687910962423308
Autosomes	high:low/low:high	Male	0.671602728400342
Autosomes	high:low/low:high	Male	2.18975105926557
Autosomes	high:high	Male	3.35504850854299
Autosomes	low:low	Male	2.67158524630776
Autosomes	low:low	Male	0.265379444555543
Autosomes	high:high	Male	1.48256672936058
Autosomes	high:high	Male	2.37803703389437
Autosomes	low:low	Male	0.520380922005563
Autosomes	high:high	Male	3.12376809876274
Autosomes	low:low	Male	0.145291539477337
Autosomes	high:low/low:high	Male	3.52109598223137
Autosomes	high:high	Male	3.32984487414386
Autosomes	high:high	Male	1.00814537596519
Autosomes	high:high	Male	2.70420171435369
Autosomes	high:high	Male	3.05557002921215
Autosomes	high:high	Male	0.695323796070111
Autosomes	high:high	Male	5.27200728960621
Autosomes	high:low/low:high	Male	2.68937604706009
Autosomes	high:high	Male	2.21940239385278
Autosomes	high:low/low:high	Male	3.00622608072826
Autosomes	low:low	Male	0.966885422842923
Autosomes	low:low	Male	7.30777700003118
Autosomes	high:low/low:high	Male	1.75446973607719
Autosomes	high:low/low:high	Male	5.560010109173
Autosomes	high:low/low:high	Male	4.05186993489461
Autosomes	high:low/low:high	Male	2.32923871360774
Autosomes	high:high	Male	4.3819850619311
Autosomes	high:high	Male	5.82477249532409
Autosomes	high:low/low:high	Male	3.39666681473589
Autosomes	high:low/low:high	Male	7.61945930271538
Autosomes	high:high	Male	2.98444183376646
Autosomes	high:high	Male	3.26260991035558
Autosomes	high:low/low:high	Male	6.08785917017043
Autosomes	low:low	Male	1.12272657418502
Autosomes	high:high	Male	0.941749753271617
Autosomes	low:low	Male	2.38453718666461
Autosomes	high:high	Male	2.93417049462385
Autosomes	high:high	Male	2.47502559712131
Autosomes	high:low/low:high	Male	10.330760193807
Autosomes	high:high	Male	1.07580665765192
Autosomes	high:high	Male	2.94422476245237
Autosomes	high:high	Male	5.28854487780289
Autosomes	high:high	Male	2.22869603532251
Autosomes	high:high	Male	1.96393364917141
Autosomes	high:high	Male	7.45859101745902
Autosomes	high:high	Male	3.57261650173503
Autosomes	high:high	Male	4.01667999749478
Autosomes	high:high	Male	0.986993958499969
Autosomes	high:high	Male	3.668132046106
Autosomes	high:high	Male	2.0477192144091
Autosomes	high:low/low:high	Male	1.53495155515445
Autosomes	low:low	Male	1.67403559344901
Autosomes	high:low/low:high	Male	2.67946237630127
Autosomes	high:low/low:high	Male	2.62248819193965
Autosomes	high:high	Male	4.69701878722481
Autosomes	low:low	Male	0.8227742506341
Autosomes	high:high	Male	7.86578886451418
Autosomes	high:low/low:high	Male	1.90528375350503
Autosomes	high:high	Male	1.22326925247025
Autosomes	high:high	Male	4.24625244624605
Autosomes	high:low/low:high	Male	0.586498956663818
Autosomes	low:low	Male	0.671960233206261
Autosomes	high:low/low:high	Male	0.83617994107213
Autosomes	high:high	Male	2.90735911374779
Autosomes	high:low/low:high	Male	1.13780797592781
Autosomes	high:low/low:high	Male	2.4465385049405
Autosomes	high:low/low:high	Male	3.61283357304912
Autosomes	high:high	Male	3.34304405298376
Autosomes	high:high	Male	4.16414259231311
Autosomes	high:low/low:high	Male	6.56878831463477
Autosomes	high:low/low:high	Male	0.596553224492341
Autosomes	low:low	Male	0.412224980969427
Autosomes	high:low/low:high	Male	3.61115786174437
Autosomes	high:high	Male	2.88054773287173
Autosomes	high:high	Male	3.53575085303045
Autosomes	high:high	Male	0.608283203625617
Autosomes	high:high	Male	0.894829836738511
Autosomes	high:low/low:high	Male	3.86419026876219
Autosomes	high:high	Male	2.27729166316037
Autosomes	high:low/low:high	Male	0.76077293235821
Autosomes	low:low	Male	1.17634933593714
Autosomes	high:high	Male	2.65600241803472
Autosomes	high:low/low:high	Male	3.36985543385983
Autosomes	high:high	Male	1.63884565604918
Autosomes	high:low/low:high	Male	4.96010546207115
Autosomes	high:high	Male	5.23994924996503
Autosomes	low:low	Male	0.46249632011204
Autosomes	high:high	Male	2.67946237630127
Autosomes	high:high	Male	4.38868790715012
Autosomes	high:high	Male	0.70715017060609
Autosomes	low:low	Male	0.440712073150241
Autosomes	high:low/low:high	Male	0.648500274939708
Autosomes	high:low/low:high	Male	3.89100164963825
Autosomes	high:low/low:high	Male	2.67778666499652
Autosomes	low:low	Male	0.440712073150241
Autosomes	high:high	Male	3.71672767394386
Autosomes	low:low	Male	6.25543030064581
Autosomes	high:low/low:high	Male	0.427306382712211
Autosomes	high:low/low:high	Male	1.28359485944139
Autosomes	high:low/low:high	Male	0.732285840177396
Autosomes	high:high	Male	2.44988992755001
Autosomes	high:high	Male	1.70084697432507
Autosomes	high:low/low:high	Male	2.667732397168
Autosomes	high:high	Male	4.01165286358052
Autosomes	high:low/low:high	Male	11.249049988812
Autosomes	high:high	Male	4.41047215411191
Autosomes	high:high	Male	2.00750214309501
Autosomes	high:high	Male	3.33634120776475
Autosomes	low:low	Male	0.165895419170623
Autosomes	high:low/low:high	Male	3.2475285086128
Autosomes	low:low	Male	0.482604855769085
Autosomes	high:high	Male	0.626716027977909
Autosomes	high:low/low:high	Male	1.49641019514511
Autosomes	high:high	Male	0.616661760149386
Autosomes	high:high	Male	9.87329100760919
Autosomes	high:high	Male	2.00247500918075
Autosomes	high:low/low:high	Male	0.886451280214743
Autosomes	low:low	Male	0.869694167167205
Autosomes	high:high	Male	2.96600900941417
Autosomes	high:low/low:high	Male	3.3162326721077
Autosomes	high:high	Male	2.0443677917996
Autosomes	high:high	Male	2.97438756593794
Autosomes	high:low/low:high	Male	0.981966824585707
Autosomes	high:high	Male	2.34432011535052
Autosomes	low:low	Male	2.58562254323506
Autosomes	high:high	Male	2.50351268930213
Autosomes	high:low/low:high	Male	0.623364605368401
Autosomes	high:high	Male	4.34847083583603
Autosomes	low:low	Male	0.197733933960944
Autosomes	high:high	Male	5.81806965010508
Autosomes	high:high	Male	1.87512095001947
Autosomes	high:low/low:high	Male	0.795962869758039
Autosomes	high:high	Male	4.33674085670275
Autosomes	low:low	Male	1.12607799679453
Autosomes	high:low/low:high	Male	0.640121718415939
Autosomes	high:low/low:high	Male	3.45196528779276
Autosomes	low:low	Male	2.03598923527583
Autosomes	low:low	Male	1.7796054056485
Autosomes	high:high	Male	2.19015467531317
Autosomes	high:high	Male	2.85373635199567
Autosomes	high:high	Male	1.78128111695325
Autosomes	high:high	Male	4.73891156984365
Autosomes	high:high	Male	0.869694167167205
Autosomes	low:low	Male	0.891478414129004
Autosomes	high:high	Male	1.2685134576986
Autosomes	high:high	Male	2.00750214309501
Autosomes	high:high	Male	0.44909062967401
Autosomes	high:low/low:high	Male	0.59152609057808
Autosomes	low:low	Male	0.464172031416793
Autosomes	high:high	Male	7.40664396701165
Autosomes	high:low/low:high	Male	0.683690212339537
Autosomes	high:high	Male	2.91071053635729
Autosomes	high:high	Male	4.13397978882754
Autosomes	low:low	Male	5.25000351779355
Autosomes	low:low	Male	0.415576403578934
Autosomes	high:high	Male	4.08370844968493
Autosomes	high:low/low:high	Male	3.53239943042094
Autosomes	high:high	Male	1.80809249782931
Autosomes	high:high	Male	2.30410304403643
Autosomes	high:high	Male	4.18425112797016
Autosomes	high:low/low:high	Male	1.09256377069946
Autosomes	high:high	Male	7.24074854784103
Autosomes	high:high	Male	3.82229748614334
Autosomes	high:high	Male	2.76995078675798
Autosomes	low:low	Male	0.459144897502532
Autosomes	low:low	Male	0.159192573951608
Autosomes	low:low	Male	0.276492365284372
Autosomes	low:low	Male	0.24465385049405
Autosomes	high:high	Male	1.27186488030811
Autosomes	high:low/low:high	Male	2.40967285623592
Autosomes	high:high	Male	4.12224980969427
Autosomes	high:low/low:high	Male	3.62623926348715
Autosomes	high:high	Male	0.184328243522914
Autosomes	high:high	Male	0.152489728732593
Autosomes	high:high	Male	3.87256882528596
Autosomes	high:high	Male	7.53232231486818
Autosomes	high:low/low:high	Male	4.46744633847354
Autosomes	high:high	Male	0.547957596654482
Autosomes	high:high	Male	6.21018609541746
Autosomes	high:high	Male	2.92076480418582
Autosomes	low:low	Male	0.439036361845487
Autosomes	high:high	Male	1.25175634465106
Autosomes	high:low/low:high	Male	2.18512754139891
Autosomes	high:high	Male	0.871369878471959
Autosomes	high:high	Male	3.22406855034625
Autosomes	low:low	Male	0.888126991519496
Autosomes	high:low/low:high	Male	0.308330880074693
Autosomes	high:low/low:high	Male	7.39491398787837
Autosomes	high:high	Male	1.21991782986074
Autosomes	high:low/low:high	Male	3.10509304770873
Autosomes	high:high	Male	3.96976008096167
Autosomes	low:low	Male	1.00375107154751
Autosomes	high:high	Male	5.28016632127912
Autosomes	high:low/low:high	Male	0.422279248797949
Autosomes	high:high	Male	2.9140619589668
Autosomes	high:high	Male	2.87216917634796
Autosomes	low:low	Male	0.261410963541588
Autosomes	low:low	Male	2.48507986494984
Autosomes	high:low/low:high	Male	3.80554037309581
Autosomes	high:low/low:high	Male	2.9576304528904
Autosomes	high:high	Male	2.83865495025288
Autosomes	high:high	Male	1.10261803852798
Autosomes	high:high	Male	1.51819444210691
Autosomes	high:low/low:high	Male	4.86458991770019
Autosomes	high:low/low:high	Male	0.345196528779276
Autosomes	low:low	Male	1.02385960720455
Autosomes	high:high	Male	3.72343051916287
Autosomes	low:low	Male	0
Autosomes	low:low	Male	0.242978139189296
Autosomes	high:high	Male	3.48045237997357
Autosomes	high:low/low:high	Male	6.58981413707831
Autosomes	high:high	Male	4.91636528076898
Autosomes	high:low/low:high	Male	3.18117753461522
Autosomes	high:low/low:high	Male	7.17145946771787
Autosomes	high:high	Male	3.02845501763165
Autosomes	high:low/low:high	Male	5.16657025540163
Autosomes	low:low	Male	1.39399914438195
Autosomes	high:low/low:high	Male	3.14868338206552
Autosomes	high:low/low:high	Male	1.86353964872505
Autosomes	high:high	Male	10.2827745743512
Autosomes	high:high	Male	4.92611352653388
Autosomes	low:low	Male	1.19091069094635
Autosomes	high:high	Male	2.34282839883307
Autosomes	low:low	Male	0.784733784075154
Autosomes	high:high	Male	5.39565403087699
Autosomes	high:low/low:high	Male	1.86353964872505
Autosomes	high:high	Male	4.89849349686664
Autosomes	high:low/low:high	Male	1.12917180110193
Autosomes	low:low	Male	0.50528407214777
Autosomes	low:low	Male	0.459792258578196
Autosomes	high:high	Male	4.17387389500843
Autosomes	low:low	Male	0.898463317999089
Autosomes	low:low	Male	3.20717285665498
Autosomes	high:high	Male	3.38264128042333
Autosomes	high:high	Male	1.56134403001288
Autosomes	high:high	Male	1.3143884706352
Autosomes	high:high	Male	4.5508060645849
Autosomes	high:high	Male	4.50206483576035
Autosomes	high:low/low:high	Male	0.770111415427791
Autosomes	high:high	Male	0.667754834896249
Autosomes	low:low	Male	0.716496063720793
Autosomes	high:high	Male	5.89118985725985
Autosomes	high:high	Male	4.2404869077353
Autosomes	high:low/low:high	Male	6.16901486155975
Autosomes	high:high	Male	4.01790196276989
Autosomes	high:high	Male	1.5061039706784
Autosomes	low:low	Male	0.30869444922211
Autosomes	high:high	Male	4.0276502085348
Autosomes	low:low	Male	0.276200296672414
Autosomes	high:low/low:high	Male	0.451668720440772
Autosomes	high:low/low:high	Male	2.51992153022891
Autosomes	high:high	Male	0.627137144209129
Autosomes	high:high	Male	3.45412841603266
Autosomes	high:low/low:high	Male	1.35988028420477
Autosomes	low:low	Male	0.453293428068257
Autosomes	low:low	Male	0.685626618798582
Autosomes	high:high	Male	3.02520560237668
Autosomes	low:low	Male	0.194964915298175
Autosomes	high:low/low:high	Male	1.91065616992211
Autosomes	high:high	Male	3.60685093301624
Autosomes	high:low/low:high	Male	0.27457558904493
Autosomes	low:low	Male	0.407801614498682
Autosomes	high:high	Male	3.84243353900153
Autosomes	low:low	Male	3.55323558130924
Autosomes	high:high	Male	3.05769975492638
Autosomes	high:high	Male	3.04307738627901
Autosomes	high:high	Male	0.627137144209129
Autosomes	high:high	Male	1.89603380127475
Autosomes	high:high	Male	1.92040441568702
Autosomes	high:high	Male	5.58249540803774
Autosomes	high:high	Male	5.44926938258399
Autosomes	low:low	Male	0.360685093301624
Autosomes	low:low	Male	4.53618369593753
Autosomes	high:high	Male	2.60115691160315
Autosomes	low:low	Male	1.10967530957211
Autosomes	low:low	Male	0.477664042480528
Autosomes	high:low/low:high	Male	3.49474610671978
Autosomes	high:high	Male	1.41836975879422
Autosomes	high:high	Male	9.64101506149475
Autosomes	high:high	Male	2.617403987878
Autosomes	high:low/low:high	Male	1.3988732672644
Autosomes	low:low	Male	1.61170996646491
Autosomes	high:high	Male	3.73520283558753
Autosomes	low:low	Male	1.31601317826268
Autosomes	high:high	Male	1.50772867830589
Autosomes	high:high	Male	5.41190110715184
Autosomes	high:low/low:high	Male	0.926083347666331
Autosomes	low:low	Male	0.766862000172821
Autosomes	high:high	Male	6.65155302692273
Autosomes	low:low	Male	0.136475440708722
Autosomes	high:high	Male	2.65152284805518
Autosomes	high:low/low:high	Male	0.708372525583369
Autosomes	high:high	Male	1.46548627999128
Autosomes	high:high	Male	0.913085686646452
Autosomes	low:low	Male	0.54265234757992
Autosomes	high:high	Male	3.92366892037577
Autosomes	low:low	Male	0.300570911084686
Autosomes	low:low	Male	0.30869444922211
Autosomes	high:low/low:high	Male	0.43054752128347
Autosomes	high:low/low:high	Male	2.30546012340092
Autosomes	high:high	Male	1.60683584358246
Autosomes	high:high	Male	4.41758003913115
Autosomes	high:high	Male	3.07069741594625
Autosomes	high:high	Male	1.51422750881582
Autosomes	low:low	Male	0.857845627311969
Autosomes	low:low	Male	0.458167550950711
Autosomes	high:low/low:high	Male	0.878966826469272
Autosomes	low:low	Male	0.96670103835345
Autosomes	high:low/low:high	Male	1.84241844956775
Autosomes	high:high	Male	7.17470888297284
Autosomes	high:high	Male	2.40294258105001
Autosomes	high:low/low:high	Male	1.57596639866025
Autosomes	low:low	Male	0.471165211970589
Autosomes	high:high	Male	3.97728427208277
Autosomes	high:low/low:high	Male	2.04550690300335
Autosomes	low:low	Male	0.638510097601523
Autosomes	high:low/low:high	Male	1.85541611058763
Autosomes	high:low/low:high	Male	0.958577500216027
Autosomes	high:low/low:high	Male	1.21365659773114
Autosomes	high:high	Male	2.44843439461958
Autosomes	low:low	Male	0.805854983232456
Autosomes	high:high	Male	3.90579713647344
Autosomes	high:low/low:high	Male	1.68969593258418
Autosomes	high:low/low:high	Male	1.0999270638072
Autosomes	high:high	Male	2.09587283945538
Autosomes	high:high	Male	7.81321898057436
Autosomes	high:low/low:high	Male	2.10562108522029
Autosomes	high:low/low:high	Male	0.747365508643004
Autosomes	high:high	Male	3.81806292458926
Autosomes	high:low/low:high	Male	1.22665425875102
Autosomes	high:high	Male	5.2559291749133
Autosomes	high:low/low:high	Male	4.45169889930833
Autosomes	low:low	Male	0.350936847536715
Autosomes	low:low	Male	0.199839038180629
Autosomes	low:low	Male	0.414300445008622
Autosomes	high:low/low:high	Male	0.667754834896249
Autosomes	high:high	Male	3.5353637974069
Autosomes	high:high	Male	1.09667764855223
Autosomes	high:high	Male	5.42002464528926
Autosomes	high:high	Male	2.71163703027212
Autosomes	high:high	Male	0.818852644252334
Autosomes	high:high	Male	6.41759512856492
Autosomes	high:high	Male	2.29083775475355
Autosomes	high:low/low:high	Male	0.34931213990923
Autosomes	low:low	Male	3.08207036933865
Autosomes	high:high	Male	3.07394683120122
Autosomes	high:high	Male	4.57030255611472
Autosomes	low:low	Male	2.00163979706126
Autosomes	low:low	Male	0.438671059420893
Autosomes	high:low/low:high	Male	3.73357812796005
Autosomes	high:high	Male	4.02277608565234
Autosomes	low:low	Male	0.34606272465426
Autosomes	high:low/low:high	Male	4.13488091194879
Autosomes	high:low/low:high	Male	2.84486305572587
Autosomes	high:high	Male	0.843223258664606
Autosomes	high:high	Male	8.00006035773511
Autosomes	high:high	Male	0.619013606071705
Autosomes	high:high	Male	2.27946480136116
Autosomes	high:low/low:high	Male	0.648258343366432
Autosomes	high:high	Male	5.05446542910518
Autosomes	high:high	Male	3.63772037793845
Autosomes	high:low/low:high	Male	1.31601317826268
Autosomes	high:high	Male	3.2689117464994
Autosomes	low:low	Male	0.245330851750203
Autosomes	low:low	Male	0.376932169576471
Autosomes	high:high	Male	4.13325620432131
Autosomes	high:high	Male	3.79694172543196
Autosomes	high:high	Male	5.14382434861685
Autosomes	high:high	Male	5.20556323846127
Autosomes	high:low/low:high	Male	0.690500741681036
Autosomes	high:high	Male	2.01626216570863
Autosomes	low:low	Male	0.320067402614504
Autosomes	high:low/low:high	Male	0.235582605985295
Autosomes	low:low	Male	10.2356580531542
Autosomes	high:high	Male	6.14789366240245
Autosomes	high:high	Male	3.25103996259707
Autosomes	high:high	Male	7.34042906097628
Autosomes	low:low	Male	0.170594300885903
Autosomes	high:high	Male	0.870843288331848
Autosomes	high:high	Male	1.43624154269655
Autosomes	high:high	Male	1.2818943180855
Autosomes	high:high	Male	3.40701189483561
Autosomes	high:high	Male	6.76690726847415
Autosomes	high:high	Male	3.37126832703094
Autosomes	high:low/low:high	Male	0.615764190816736
Autosomes	high:high	Male	3.0658232930638
Autosomes	high:high	Male	1.50447926305092
Autosomes	high:low/low:high	Male	1.80180075888063
Autosomes	high:low/low:high	Male	0.484162872990468
Autosomes	high:high	Male	0.3525615551642
Autosomes	low:low	Male	0.42404869077353
Autosomes	high:high	Male	1.16978949178905
Autosomes	high:high	Male	1.23315308926096
Autosomes	high:high	Male	2.75387942858672
Autosomes	high:high	Male	3.64909333133084
Autosomes	high:low/low:high	Male	0.398053368733774
Autosomes	low:low	Male	3.24454113208713
Autosomes	high:high	Male	0.570272377247162
Autosomes	high:low/low:high	Male	2.10074696233783
Autosomes	high:low/low:high	Male	2.50854857683652
Autosomes	high:high	Male	2.93909609811999
Autosomes	high:high	Male	5.09183370453733
Autosomes	high:high	Male	2.54916626752364
Autosomes	high:low/low:high	Male	6.27949498022872
Autosomes	high:high	Male	2.2859636318711
Autosomes	high:high	Male	6.67754834896249
Autosomes	high:high	Male	0.511782902657709
Autosomes	high:high	Male	1.77093131395842
Autosomes	high:high	Male	1.51585221644331
Autosomes	high:high	Male	2.15273760641735
Autosomes	high:high	Male	0.638510097601523
Autosomes	high:high	Male	4.54593194170244
Autosomes	high:high	Male	0.789607906957608
Autosomes	high:high	Male	2.56866275905345
Autosomes	high:high	Male	1.11617414008205
Autosomes	high:low/low:high	Male	0.584894745894525
Autosomes	high:high	Male	2.93259726761005
Autosomes	low:low	Male	0.261577928025051
Autosomes	high:high	Male	7.99518623485265
Autosomes	high:high	Male	4.71165211970589
Autosomes	low:low	Male	0.38992983059635
Autosomes	low:low	Male	0.259953220397567
Autosomes	high:high	Male	0.255079097515112
Autosomes	high:low/low:high	Male	2.00163979706126
Autosomes	high:high	Male	3.16980458122283
Autosomes	low:low	Male	0.251829682260143
Autosomes	high:high	Male	0.58002062301207
Autosomes	low:low	Male	4.29247755181482
Autosomes	high:high	Male	1.34688262318489
Autosomes	high:high	Male	1.25752370367323
Autosomes	high:high	Male	3.34527300499118
Autosomes	low:low	Male	0.194964915298175
Autosomes	low:low	Male	0.164095470375964
Autosomes	low:low	Male	0.211211991573023
Autosomes	high:high	Male	2.42568848783479
Autosomes	high:high	Male	2.8091194879212
Autosomes	high:low/low:high	Male	2.57678629719088
Autosomes	low:low	Male	1.29001785622292
Autosomes	low:low	Male	0.640134805229007
Autosomes	high:high	Male	1.21365659773114
Autosomes	high:high	Male	1.08692940278733
Autosomes	high:high	Male	3.44600487789524
Autosomes	high:high	Male	0.615764190816736
Autosomes	high:low/low:high	Male	1.22502955112353
Autosomes	low:low	Male	0.165720178003449
Autosomes	low:low	Male	0.757113754407912
Autosomes	low:low	Male	0.518281733167648
Autosomes	high:high	Male	0.703498402700914
Autosomes	low:low	Male	1.35338145369483
Autosomes	high:high	Male	4.28597872130488
Autosomes	high:high	Male	1.73518774615376
Autosomes	high:high	Male	3.33714946685376
Autosomes	high:low/low:high	Male	2.7457558904493
Autosomes	high:high	Male	2.06662810216065
Autosomes	high:low/low:high	Male	2.17710822082962
Autosomes	low:low	Male	0.760363169662882
Autosomes	high:low/low:high	Male	0.523155856050103
Autosomes	low:low	Male	3.16330575071289
Autosomes	high:high	Male	4.80588516210001
Autosomes	high:high	Male	0.641759512856492
Autosomes	high:high	Male	2.5849098353283
Autosomes	high:low/low:high	Male	2.14298936065244
Autosomes	high:low/low:high	Male	0.682377203543612
Autosomes	high:high	Male	2.38994492003013
Autosomes	high:low/low:high	Male	0.367183923811563
Autosomes	low:low	Male	0.261577928025051
Autosomes	high:high	Male	2.29733658526349
Autosomes	low:low	Male	1.90578204703966
Autosomes	high:high	Male	2.68889112348733
Autosomes	low:low	Male	1.16978949178905
Autosomes	high:high	Male	5.54350242497811
Autosomes	high:high	Male	2.90985136082526
Autosomes	high:high	Male	3.23479288632222
Autosomes	high:high	Male	0.534528809442496
Autosomes	high:low/low:high	Male	2.03738336486593
Autosomes	high:high	Male	1.24924022526263
Autosomes	high:low/low:high	Male	1.49459584350232
Autosomes	high:high	Male	6.07859904906494
Autosomes	low:low	Male	0.490711236479375
Autosomes	high:high	Male	1.25269593819559
Autosomes	low:low	Male	0.338659867429428
Autosomes	high:high	Male	3.15333805131993
Autosomes	high:high	Male	11.3813905446818
Autosomes	low:low	Male	0.219437771242538
Autosomes	low:low	Male	0.76889612758212
Autosomes	high:high	Male	5.97147194814338
Autosomes	high:high	Male	5.23194938049137
Autosomes	high:high	Male	0.330020585097045
Autosomes	high:high	Male	0.628939753797509
Autosomes	low:low	Male	0.865656089704813
Autosomes	high:high	Male	1.42029801544383
Autosomes	low:low	Male	0.229804910041398
Autosomes	low:low	Male	0.274729178169791
Autosomes	low:low	Male	0.0552914069272536
Autosomes	high:high	Male	0.656585457261136
Autosomes	low:low	Male	0.148595656116994
Autosomes	low:low	Male	0.86220037677186
Autosomes	low:low	Male	1.00042889408999
Autosomes	high:high	Male	1.03498602341953
Autosomes	low:low	Male	0.419869121353832
Autosomes	high:high	Male	1.78660358633688
Autosomes	high:high	Male	1.19567667480186
Autosomes	high:low/low:high	Male	9.72955976273015
Autosomes	high:high	Male	2.23584626762082
Autosomes	high:low/low:high	Male	2.80603890155812
Autosomes	low:low	Male	0.926131066031497
Autosomes	high:high	Male	1.79178715573631
Autosomes	low:low	Male	0.601294050333882
Autosomes	high:low/low:high	Male	3.98098129876226
Autosomes	low:low	Male	0.89848536256787
Autosomes	high:low/low:high	Male	0.76371255818269
Autosomes	low:low	Male	0.350754862694765
Autosomes	high:low/low:high	Male	0.371489140292485
Autosomes	low:low	Male	0
Autosomes	high:low/low:high	Male	0.620300471465126
Autosomes	low:low	Male	0
Autosomes	low:low	Male	0.471704815348132
Autosomes	high:high	Male	1.10237242561212
Autosomes	high:low/low:high	Male	1.37191803438248
Autosomes	high:low/low:high	Male	1.63282436082046
Autosomes	high:high	Male	0.661769026660566
Autosomes	low:low	Male	0.207342775977201
Autosomes	high:low/low:high	Male	0.696326155990099
Autosomes	low:low	Male	0.260906326437978
Autosomes	high:high	Male	0.380128422624868
Autosomes	high:high	Male	1.12137884674336
Autosomes	low:low	Male	0.234988479440828
Autosomes	low:low	Male	0.962416051827507
Autosomes	low:low	Male	0.637579036129893
Autosomes	high:low/low:high	Male	0.703237581856006
Autosomes	high:high	Male	0.561553351604919
Autosomes	high:high	Male	0.392223417890205
Autosomes	low:low	Male	0.530451935208339
Autosomes	high:low/low:high	Male	3.00474239520294
Autosomes	low:low	Male	1.46349442710574
Autosomes	high:low/low:high	Male	2.48984116819289
Autosomes	high:high	Male	3.03411595513304
Autosomes	high:high	Male	0.7481618499844
Autosomes	high:high	Male	1.68811576774771
Autosomes	low:low	Male	0.286824173435128
Autosomes	high:low/low:high	Male	0.644490461995799
Autosomes	low:low	Male	0.611661189132742
Autosomes	low:low	Male	1.07991029154792
Autosomes	high:low/low:high	Male	0.665224739593519
Autosomes	low:low	Male	0.133044947918704
Autosomes	low:low	Male	3.34513011909884
Autosomes	high:high	Male	5.55160282678955
Autosomes	low:low	Male	0.967599621226937
Autosomes	low:low	Male	0.179697072513574
Autosomes	high:low/low:high	Male	1.35809518265067
Autosomes	high:high	Male	2.15290915722994
Autosomes	low:low	Male	1.13174598554222
Autosomes	low:low	Male	1.06090387041668
Autosomes	high:high	Male	1.55334296336253
Autosomes	high:high	Male	0.74297828058497
Autosomes	high:low/low:high	Male	0.354210575627718
Autosomes	high:low/low:high	Male	0.369761283826008
Autosomes	low:low	Male	0.392223417890205
Autosomes	high:high	Male	1.09891671267916
Autosomes	low:low	Male	0.295463455767511
Autosomes	high:high	Male	0.760256845249736
Autosomes	high:high	Male	0.350754862694765
Autosomes	low:low	Male	0.273001321703314
Autosomes	low:low	Male	2.11316845850097
Autosomes	low:low	Male	0.0501078375278235
Autosomes	high:low/low:high	Male	1.04965724438729
Autosomes	high:high	Male	3.01554072751942
Autosomes	high:low/low:high	Male	1.48108416263122
Autosomes	high:low/low:high	Male	0.217937309216005
Autosomes	high:high	Male	2.19568132618302
Autosomes	high:low/low:high	Male	0.94884270679077
Autosomes	high:high	Male	2.09190165512778
Autosomes	low:low	Male	0.425496651326486
Autosomes	low:low	Male	0.895470304533789
Autosomes	high:low/low:high	Male	1.22460011845184
Autosomes	low:low	Male	0.429944351514568
Autosomes	high:high	Male	1.7864929088795
Autosomes	high:high	Male	3.02888382808366
Autosomes	low:low	Male	0.520380922005563
Autosomes	high:low/low:high	Male	1.28835048781434
Autosomes	high:low/low:high	Male	1.86655151226497
Autosomes	low:low	Male	0.303926179518918
Autosomes	low:low	Male	0.343955481211654
Autosomes	low:low	Male	0.191251108087514
Autosomes	high:low/low:high	Male	0.843580469006169
Autosomes	high:low/low:high	Male	0.658259627836096
Autosomes	high:high	Male	0.850993302652972
Autosomes	high:low/low:high	Male	0.97552890791926
Autosomes	low:low	Male	0.329129813918048
Autosomes	high:high	Male	3.7568240921997
Autosomes	low:low	Male	0.292065645684034
Autosomes	low:low	Male	0.209041908839841
Autosomes	high:high	Male	2.74867871623451
Autosomes	high:low/low:high	Male	0.293548212413394
Autosomes	low:low	Male	0.363228848693341
Autosomes	high:high	Male	2.53222397374787
Autosomes	high:low/low:high	Male	0.12750073872501
Autosomes	high:low/low:high	Male	2.31873436471994
Autosomes	high:low/low:high	Male	0.300961046060197
Autosomes	high:low/low:high	Male	0.765004432350058
Autosomes	high:low/low:high	Male	5.27200728960621
Autosomes	high:low/low:high	Male	0.303926179518918
Autosomes	high:low/low:high	Male	1.88582487974665
Autosomes	high:low/low:high	Male	0.438839751890731
Autosomes	low:low	Male	0.314304146624442
Autosomes	low:low	Male	0.262414311096822
Autosomes	high:high	Male	1.69012607147106
Autosomes	low:low	Male	1.01259307615327
Autosomes	high:high	Male	0.507037821441317
Autosomes	high:high	Male	3.71679479050697
Autosomes	high:low/low:high	Male	2.09338422185714
Autosomes	high:low/low:high	Male	1.6471316363196
Autosomes	low:low	Male	0.392880183280553
Autosomes	high:low/low:high	Male	0.43735718516137
Autosomes	low:low	Male	0.286135378766591
Autosomes	high:high	Male	1.21718728480503
Autosomes	low:low	Male	2.63007337788566
Autosomes	low:low	Male	0.300961046060197
Autosomes	low:low	Male	1.76128927448037
Autosomes	high:high	Male	1.07634344551578
Autosomes	low:low	Male	1.05707007803409
Autosomes	high:low/low:high	Male	0.429944351514568
Autosomes	high:high	Male	1.61303260154431
Autosomes	high:low/low:high	Male	0.46107825283114
Autosomes	high:high	Male	0.994802275400947
Autosomes	high:high	Male	0.893987737804428
Autosomes	high:low/low:high	Male	1.22163498499312
Autosomes	high:low/low:high	Male	0.787242933290467
Autosomes	low:low	Male	2.95030779142755
Autosomes	high:high	Male	2.70123658089497
Autosomes	high:low/low:high	Male	5.16081478490417
Autosomes	high:low/low:high	Male	0.812446567689597
Autosomes	high:high	Male	1.86803407899433
Autosomes	high:high	Male	0.493694720877072
Autosomes	high:low/low:high	Male	0.610817492496558
Autosomes	high:low/low:high	Male	0.338025214294212
Autosomes	high:high	Male	0.931051906038443
Autosomes	high:high	Male	3.74348099163546
Autosomes	high:low/low:high	Male	0.708825881910843
Autosomes	high:high	Male	2.03096210136157
Autosomes	high:high	Male	1.58354718299231
Autosomes	high:low/low:high	Male	0.531200483606944
Autosomes	high:low/low:high	Male	0.636770295806431
Autosomes	high:low/low:high	Male	0.472550587940562
Autosomes	high:low/low:high	Male	0.122326925247025
Autosomes	low:low	Male	0.522821927083175
Autosomes	high:low/low:high	Male	0.914938372395557
Autosomes	low:low	Male	2.34432011535052
Autosomes	high:high	Male	3.32293551732672
Autosomes	high:high	Male	0.614986048844632
Autosomes	high:high	Male	4.67523454026301
Autosomes	high:high	Male	2.27226452924611
Autosomes	high:low/low:high	Male	1.27018916900336
Autosomes	low:low	Male	0.40049500183615
Autosomes	high:high	Male	0.425630671407457
Autosomes	high:low/low:high	Male	0.621688894063648
Autosomes	high:high	Male	2.40632143362641
Autosomes	high:high	Male	0.730610128872642
Autosomes	low:low	Male	0.839531363681637
Autosomes	low:low	Male	1.65560276909672
Autosomes	high:high	Male	3.23914995208903
Autosomes	low:low	Male	0.623364605368401
Autosomes	high:low/low:high	Male	1.03558958633783
Autosomes	high:low/low:high	Male	0.834504229767376
Autosomes	high:high	Male	0.633418873196924
Autosomes	high:low/low:high	Male	0.288222344417648
Autosomes	high:high	Male	1.28191914813663
Autosomes	low:low	Male	3.74186334351516
Autosomes	high:low/low:high	Male	0.358602219217306
Autosomes	high:low/low:high	Male	1.1562408002801
Autosomes	low:low	Male	0.164219707865869
Autosomes	high:high	Male	3.12017444945151
Autosomes	high:high	Male	1.03223816372832
Autosomes	high:low/low:high	Male	0.894829836738511
Autosomes	high:low/low:high	Male	3.53910227563996
Autosomes	high:high	Male	4.19430539579868
Autosomes	low:low	Male	0.370332198350583
Autosomes	high:high	Male	0.83617994107213
Autosomes	low:low	Male	0.464172031416793
Autosomes	low:low	Male	1.12607799679453
Autosomes	high:low/low:high	Male	0.422279248797949
Autosomes	high:low/low:high	Male	0.365305064436321
Autosomes	high:low/low:high	Male	1.09423948200421
Autosomes	high:low/low:high	Male	0.519470504473668
Autosomes	high:high	Male	0.702123036691828
Autosomes	low:low	Male	1.35062331163154
Autosomes	low:low	Male	0.51611908186416
Autosomes	low:low	Male	0.281519499198633
Autosomes	high:high	Male	0.521146215778422
Autosomes	low:low	Male	0.874721301081466
Autosomes	low:low	Male	0.428982094016964
Autosomes	high:low/low:high	Male	9.90010238848526
Autosomes	low:low	Male	0.608283203625617
Autosomes	low:low	Male	1.16461935680387
Autosomes	high:high	Male	2.92244051549057
Autosomes	high:low/low:high	Male	1.59192573951608
Autosomes	high:high	Male	2.45659277276902
Autosomes	low:low	Male	0.246329561798804
Autosomes	low:low	Male	0.956831155014401
Autosomes	high:low/low:high	Male	2.52194551365442
Autosomes	high:high	Male	2.03096210136157
Autosomes	low:low	Male	0.945101175881125
Autosomes	high:low/low:high	Male	0.77417862279624
Autosomes	low:low	Male	4.32668658887423
Autosomes	low:low	Male	0.732285840177396
Autosomes	high:low/low:high	Male	0.800990003672301
Autosomes	high:high	Male	0.569741843616281
Autosomes	high:high	Male	1.12942941940404
Autosomes	high:high	Male	2.51179799209149
Autosomes	high:high	Male	0.251829682260143
Autosomes	high:low/low:high	Male	2.19822941998692
Autosomes	low:low	Male	4.4013329628563
Autosomes	high:low/low:high	Male	1.66370061054443
Autosomes	high:high	Male	6.17551369206969
Autosomes	high:high	Male	2.77825004299899
Autosomes	high:high	Male	3.10156686086847
Autosomes	low:low	Male	1.15516712314169
Autosomes	high:high	Male	0.997570483275661
Autosomes	low:low	Male	0.812353813742395
Autosomes	high:low/low:high	Male	2.51342269971897
Autosomes	low:low	Male	0.586519453522009
Autosomes	low:low	Male	0.510158195030224
Autosomes	high:high	Male	0.625512436581644
Autosomes	high:low/low:high	Male	0.978073991745844
Autosomes	high:high	Male	5.54837654786056
Autosomes	low:low	Male	0.476039334853044
Autosomes	high:high	Male	4.54755664932993
Autosomes	low:low	Male	3.21042227190995
Autosomes	low:low	Male	1.01706697480548
Autosomes	high:low/low:high	Male	1.15679183076917
Autosomes	high:high	Male	0.492286411127892
Autosomes	high:low/low:high	Male	0.391554538223835
Autosomes	low:low	Male	0.30869444922211
Autosomes	low:low	Male	0.370433339066532
Autosomes	high:low/low:high	Male	2.23397298779159
Autosomes	high:low/low:high	Male	0.836724428154667
Autosomes	high:low/low:high	Male	0.334689771261867
Autosomes	low:low	Male	0.194964915298175
Autosomes	high:high	Male	0.843223258664606
Autosomes	low:low	Male	1.22665425875102
Autosomes	high:low/low:high	Male	1.17303890704402
Autosomes	high:low/low:high	Male	0.463041673833165
Autosomes	high:high	Male	0.753864339152943
Autosomes	high:high	Male	2.87248308539311
Autosomes	high:high	Male	0.823726767134789
Autosomes	low:low	Male	0.347687432281745
Autosomes	high:high	Male	0.856220919684485
Autosomes	low:low	Male	1.05443525023763
Autosomes	low:low	Male	0.23395789835781
Autosomes	high:high	Male	0.584894745894525
Autosomes	low:low	Male	0.324941525496958
Autosomes	high:high	Male	0.880591534096757
Autosomes	low:low	Male	0.916335101901422
Autosomes	low:low	Male	0.162470762748479
Autosomes	low:low	Male	0.404552199243713
Autosomes	high:low/low:high	Male	0
Autosomes	low:low	Male	0.474414627225559
Autosomes	high:low/low:high	Male	1.6133346740924
Autosomes	high:high	Male	1.24615075028083
Autosomes	high:low/low:high	Male	0.394803953478804
Autosomes	high:low/low:high	Male	0.328190940751928
Autosomes	low:low	Male	0.250204974632658
Autosomes	high:high	Male	0.997570483275661
Autosomes	high:low/low:high	Male	0.445169889930833
Autosomes	high:low/low:high	Male	0.183591961905781
Autosomes	high:high	Male	1.80342546650812
Autosomes	high:high	Male	6.56381881503855
Autosomes	high:high	Male	1.43949095795152
Autosomes	low:low	Male	0.362309800929108
Autosomes	high:high	Male	0.411051029753652
Autosomes	high:low/low:high	Male	1.93177736907942
Autosomes	low:low	Male	1.05443525023763
Autosomes	low:low	Male	0.292447372947262
Autosomes	high:low/low:high	Male	0.324941525496958
Autosomes	high:low/low:high	Male	0.5020346568928
Autosomes	low:low	Male	0.378556877203956
Autosomes	high:high	Male	2.36557430561786
Autosomes	high:high	Male	1.2282789663785
Autosomes	high:high	Male	5.44601996732902
Autosomes	high:high	Male	0.854596212057
Autosomes	low:low	Male	1.41674505116674
Autosomes	high:low/low:high	Male	0.437046351793409
Autosomes	low:low	Male	0.263202635652536
Autosomes	high:low/low:high	Male	0.375307461948987
Autosomes	high:low/low:high	Male	1.32088730114513
Autosomes	high:high	Male	4.53130957305508
Autosomes	high:high	Male	2.20960237337932
Autosomes	low:low	Male	0.765237292545336
Autosomes	high:high	Male	4.30060108995224
Autosomes	low:low	Male	0.696999572190975
Autosomes	low:low	Male	0.513407610285194
Autosomes	low:low	Male	0.459792258578196
Autosomes	high:high	Male	3.47362490756248
Autosomes	high:low/low:high	Male	0.46466638146065
Autosomes	high:low/low:high	Male	1.62795704273976
Autosomes	high:high	Male	3.8668041534138
Autosomes	high:high	Male	2.17710822082962
Autosomes	high:high	Male	0.791232614585093
Autosomes	low:low	Male	0.978073991745844
Autosomes	low:low	Male	0.510158195030224
Autosomes	high:high	Male	0.774985538310245
Autosomes	low:low	Male	0.839973843409637
Autosomes	high:low/low:high	Male	3.1730539964778
Autosomes	high:high	Male	1.71731596225142
chrX	high:high	Male	2.53038346166114
chrX	high:high	Male	6.06227624753615
chrX	high:high	Male	4.90594422585926
chrX	high:high	Male	3.69881100657732
chrX	high:low/low:high	Male	0.500754662106936
chrX	high:high	Male	3.97700804108118
chrX	high:high	Male	2.57876555461833
chrX	low:low	Male	1.1853612774512
chrX	high:high	Male	2.59811839180121
chrX	high:high	Male	0.633805417739214
chrX	high:high	Male	4.01571371544693
chrX	low:low	Male	0.643481836330653
chrX	high:high	Male	2.48442047335181
chrX	high:low/low:high	Male	2.21106164814367
chrX	high:high	Male	5.66070487599146
chrX	high:low/low:high	Male	2.62956675222338
chrX	high:low/low:high	Male	1.57967533505232
chrX	low:low	Male	0.638643627034933
chrX	low:low	Male	2.22315717138297
chrX	high:high	Male	2.81341870546071
chrX	high:low/low:high	Male	0.689444824639985
chrX	high:high	Male	3.20773276306182
chrX	high:high	Male	2.22073806673511
chrX	high:high	Male	4.86965765614137
chrX	high:low/low:high	Male	3.17628440263965
chrX	high:high	Male	3.57059846024076
chrX	high:low/low:high	Male	2.3828180781417
chrX	high:high	Male	0.529783917881252
chrX	high:high	Male	2.8859918448965
chrX	high:high	Male	2.28847299687518
chrX	high:low/low:high	Male	1.09101619618468
chrX	high:low/low:high	Male	1.32808845167492
chrX	low:low	Male	0.996671114918154
chrX	high:high	Male	6.70817718851466
chrX	low:low	Male	0.273358825208134
chrX	high:high	Male	2.16509865983434
chrX	high:low/low:high	Male	1.95947476476627
chrX	low:low	Male	0.328998232108905
chrX	high:high	Male	3.63833339038083
chrX	low:low	Male	5.99212221274822
chrX	high:high	Male	0.59993795266918
chrX	high:high	Male	5.66796218993503
chrX	high:low/low:high	Male	0.471725406332621
chrX	high:high	Male	4.17779372685352
chrX	low:low	Male	0.643481836330653
chrX	high:high	Male	1.18778038209906
chrX	high:high	Male	1.47323473054649
chrX	low:low	Male	2.16026045053862
chrX	high:high	Male	7.4242321642811
chrX	low:low	Male	0.72089318506216
chrX	high:high	Male	4.04474297122125
chrX	high:high	Male	2.55215540349187
chrX	high:low/low:high	Male	0.48140182492406
chrX	low:low	Male	0.353189278587501
chrX	high:high	Male	1.83610042772543
chrX	high:high	Male	4.13183073854419
chrX	high:high	Male	2.4070091246203
chrX	high:high	Male	4.64710002853828
chrX	high:low/low:high	Male	2.07075357856781
chrX	high:low/low:high	Male	0.355608383235361
chrX	high:high	Male	3.70848742516876
chrX	high:high	Male	0.527364813233392
chrX	high:high	Male	2.26670105504444
chrX	high:high	Male	2.49167778729538
chrX	high:high	Male	5.50588217852844
chrX	high:low/low:high	Male	0.195947476476627
chrX	high:low/low:high	Male	3.12064499573888
chrX	low:low	Male	2.46990584546465
chrX	low:low	Male	0.413666894783991
chrX	high:high	Male	0.824914684920122
chrX	low:low	Male	0.324160022813186
chrX	high:high	Male	3.87782475051893
chrX	high:low/low:high	Male	1.03053857998819
chrX	high:high	Male	2.27637747363588
chrX	high:high	Male	0.984575591678856
chrX	high:low/low:high	Male	0.59751884802132
chrX	low:low	Male	0.147565383519435
chrX	high:high	Male	1.87964431138691
chrX	high:high	Male	4.81159914459274
chrX	high:high	Male	1.82400490448614
chrX	high:high	Male	1.25551531223913
chrX	low:low	Male	0.17901374394161
chrX	low:low	Male	0.128212546336559
chrX	high:low/low:high	Male	0.822495580272263
chrX	high:high	Male	2.72149272884205
chrX	high:high	Male	3.47625337897424
chrX	high:high	Male	1.42243353294144
chrX	high:high	Male	7.88144294272656
chrX	high:high	Male	2.49893510123896
chrX	low:low	Male	3.27304858855403
chrX	high:high	Male	1.51194040491225
chrX	high:low/low:high	Male	0.740246022245036
chrX	high:high	Male	3.62381876249367
chrX	high:high	Male	3.23434291418828
chrX	high:low/low:high	Male	6.04534251500113
chrX	high:low/low:high	Male	0.907164242947349
chrX	high:low/low:high	Male	2.73842646137706
chrX	high:high	Male	3.07226290278169
chrX	low:low	Male	0.36044659253108
chrX	high:high	Male	2.92227841461439
chrX	high:high	Male	0
chrX	high:low/low:high	Male	2.13606940406002
chrX	high:high	Male	2.32959777588879
chrX	high:high	Male	5.24219977191174
chrX	high:high	Male	3.45690054179136
chrX	low:low	Male	0.142727174223716
chrX	high:low/low:high	Male	0.2394913601381
chrX	high:low/low:high	Male	0.435438836614727
chrX	low:low	Male	0.133050755632278
chrX	high:high	Male	2.74084556602492
chrX	high:high	Male	3.64800980897227
chrX	high:low/low:high	Male	1.86512968349975
chrX	high:high	Male	2.11187835758143
chrX	high:high	Male	2.55215540349187
chrX	high:high	Male	0.672511092104968
chrX	high:high	Male	0.890230510412331
chrX	high:high	Male	5.46717650416269
chrX	high:high	Male	3.06500558883811
chrX	high:high	Male	4.18021283150138
chrX	high:high	Male	3.47625337897424
chrX	high:low/low:high	Male	3.30207784432835
chrX	high:high	Male	4.87449586543709
chrX	high:low/low:high	Male	3.96249341319402
chrX	low:low	Male	2.31266404335377
chrX	high:high	Male	6.41304642147579
chrX	low:low	Male	2.16509865983434
chrX	high:high	Male	1.78288012547252
chrX	low:low	Male	0.341093755348203
chrX	low:low	Male	1.13697918449401
chrX	high:low/low:high	Male	1.20229500998622
chrX	high:low/low:high	Male	0.234653150842381
chrX	high:high	Male	5.33896395782613
chrX	high:high	Male	1.6764395209667
chrX	high:high	Male	0.454791673797604
chrX	high:low/low:high	Male	5.56394069007707
chrX	high:high	Male	3.8439572854489
chrX	high:high	Male	0.2394913601381
chrX	high:high	Male	4.08828685488272
chrX	high:high	Male	4.86240034219779
chrX	high:high	Male	1.07408246364966
chrX	low:low	Male	0.314483604221747
chrX	high:high	Male	2.17235597377792
chrX	high:high	Male	2.38039897349384
chrX	high:high	Male	3.07468200742955
chrX	high:high	Male	2.67552974053271
chrX	low:low	Male	0.411247790136131
chrX	high:low/low:high	Male	0.0193528371828768
chrX	low:low	Male	0.234653150842381
chrX	high:high	Male	3.34562172798982
chrX	high:low/low:high	Male	2.90776378672723
chrX	high:high	Male	2.39733270602886
chrX	high:low/low:high	Male	3.5802748788322
chrX	high:high	Male	3.64559070432441
chrX	high:low/low:high	Male	2.25944374110086
chrX	high:high	Male	3.52221636728357
chrX	high:high	Male	2.27153926434016
chrX	high:high	Male	1.77320370688108
chrX	high:high	Male	3.16902708869607
chrX	high:high	Male	1.03779589393177
chrX	high:high	Male	3.76170772742167
chrX	high:low/low:high	Male	1.91834998575266
chrX	low:low	Male	0.609614371260618
chrX	high:high	Male	2.33201688053665
chrX	high:low/low:high	Male	0.948289021960962
chrX	high:low/low:high	Male	1.45630099801148
chrX	high:low/low:high	Male	1.03537678928391
chrX	high:high	Male	4.47292449389239
chrX	low:low	Male	0.430600627319008
chrX	high:high	Male	2.09736372969427
chrX	high:low/low:high	Male	2.48683957799966
chrX	high:low/low:high	Male	2.49167778729538
chrX	low:low	Male	0.488659138867638
chrX	high:high	Male	2.70697810095489
chrX	high:low/low:high	Male	1.30389740519632
chrX	high:high	Male	1.6764395209667
chrX	high:low/low:high	Male	0.912002452243068
chrX	high:high	Male	0.607195266612759
chrX	high:low/low:high	Male	1.90625446251336
chrX	low:low	Male	0.563651382951286
chrX	high:high	Male	1.46839652125078
chrX	low:low	Male	0.261263301968836
chrX	low:low	Male	1.16842754491618
chrX	high:low/low:high	Male	1.57241802110874
chrX	high:high	Male	0.907164242947349
chrX	high:high	Male	3.87056743657535
chrX	low:low	Male	0.449953464501885
chrX	high:high	Male	1.19261859139478
chrX	high:low/low:high	Male	1.60870459082663
chrX	low:low	Male	0.123374337040839
chrX	high:high	Male	1.54338876533442
chrX	high:high	Male	2.40942822926816
chrX	high:high	Male	2.46748674081679
chrX	high:high	Male	7.72662024526355
chrX	high:high	Male	1.92076909040052
chrX	high:low/low:high	Male	4.1850510407971
chrX	high:low/low:high	Male	0.59993795266918
chrX	low:low	Male	0.348351069291782
chrX	high:high	Male	1.12972187055043
chrX	high:low/low:high	Male	6.58480285147382
chrX	high:high	Male	6.28241477049137
chrX	high:high	Male	4.0592575991084
chrX	high:high	Male	6.11549654978906
chrX	low:low	Male	1.03053857998819
chrX	high:low/low:high	Male	0.912002452243068
chrX	low:low	Male	0.747503336188615
chrX	low:low	Male	0.72089318506216
chrX	high:high	Male	4.47292449389239
chrX	high:high	Male	4.76079794698768
chrX	high:high	Male	0.955546335904541
chrX	high:high	Male	0.83942931280728
chrX	low:low	Male	0.401571371544693
chrX	high:low/low:high	Male	0.292711662391011
chrX	high:high	Male	5.68973413176577
chrX	high:high	Male	4.18263193614924
chrX	high:high	Male	1.04505320787535
chrX	low:low	Male	0.290292557743152
chrX	low:low	Male	1.02811947534033
chrX	high:high	Male	1.43452905618074
chrX	high:low/low:high	Male	0.628967208443495
chrX	low:low	Male	0.788628115202228
chrX	high:high	Male	1.90141625321764
chrX	high:high	Male	3.70364921587304
chrX	low:low	Male	0.268520615912415
chrX	high:low/low:high	Male	1.44420547477218
chrX	high:low/low:high	Male	1.00876663815745
chrX	high:high	Male	0.974899173087417
chrX	high:low/low:high	Male	3.36013635587698
chrX	low:low	Male	2.86905811236148
chrX	low:low	Male	0.24191046478596
chrX	high:high	Male	1.95463655547055
chrX	low:low	Male	0.263682406616696
chrX	low:low	Male	0.391894952953255
chrX	high:high	Male	0.0145146278871576
chrX	low:low	Male	0.72089318506216
chrX	high:low/low:high	Male	2.04414342744136
chrX	high:low/low:high	Male	1.26519173083057
chrX	high:high	Male	0.48140182492406
chrX	low:low	Male	0.316902708869607
chrX	low:low	Male	0.304807185630309
chrX	high:high	Male	1.14665560308545
chrX	high:high	Male	3.11822589109102
chrX	high:high	Male	0.96038454520026
chrX	high:high	Male	0.399152266896833
chrX	high:high	Male	2.22557627603083
chrX	high:high	Male	0.471725406332621
chrX	high:high	Male	0.892649615060191
chrX	high:low/low:high	Male	0.449953464501885
chrX	high:low/low:high	Male	3.71332563446448
chrX	low:low	Male	2.48683957799966
chrX	high:low/low:high	Male	1.56516070716516
chrX	high:high	Male	0.309645394926028
chrX	low:low	Male	0.401571371544693
chrX	high:low/low:high	Male	0.573327801542724
chrX	high:high	Male	3.03839543771165
chrX	high:low/low:high	Male	0.493497348163358
chrX	low:low	Male	0.83942931280728
chrX	low:low	Male	0.17901374394161
chrX	high:high	Male	3.12306410038674
chrX	high:high	Male	1.61354280012235
chrX	low:low	Male	0.101602395210103
chrX	high:high	Male	0.926517080130225
chrX	high:high	Male	1.01360484745317
chrX	low:low	Male	0.0362865697178939
chrX	low:low	Male	0.648320045626372
chrX	low:low	Male	0.23707225549024
chrX	high:high	Male	7.54518739667408
chrX	high:high	Male	2.19412791560865
chrX	high:high	Male	4.47776270318811
chrX	high:high	Male	2.48925868264752
chrX	high:low/low:high	Male	2.53764077560472
chrX	high:high	Male	6.46384761908084
chrX	high:high	Male	2.76261750785566
chrX	high:high	Male	3.07226290278169
chrX	low:low	Male	0.442696150558306
chrX	high:high	Male	2.72391183348991
chrX	high:low/low:high	Male	2.27395836898802
chrX	high:low/low:high	Male	0.568489592247005
chrX	low:low	Male	3.80041340178743
chrX	high:high	Male	3.18837992587895
chrX	high:low/low:high	Male	0.36044659253108
chrX	low:low	Male	1.16600844026833
chrX	high:high	Male	0.967641859143838
chrX	high:high	Male	2.22799538067869
chrX	high:high	Male	3.28272500714547
chrX	high:low/low:high	Male	0.556394069007707
chrX	low:low	Male	0.246748674081679
chrX	high:high	Male	4.04958118051696
chrX	high:high	Male	2.37797986884598
chrX	high:high	Male	2.30782583405805
chrX	high:low/low:high	Male	2.30056852011448
chrX	high:high	Male	4.18988925009282
chrX	high:high	Male	2.74084556602492
chrX	low:low	Male	0.309645394926028
chrX	high:low/low:high	Male	0.670091987457108
chrX	high:high	Male	2.51103062447826
chrX	low:low	Male	8.45235163962143
chrX	low:low	Male	0.341093755348203
chrX	high:high	Male	5.27848634162964
chrX	high:high	Male	5.91471086401671
chrX	low:low	Male	0.989413800974575
chrX	high:high	Male	2.58118465926619
chrX	high:high	Male	2.48683957799966
chrX	high:high	Male	4.48502001713169
chrX	high:high	Male	8.11851519821681
chrX	high:high	Male	3.34804083263768
chrX	high:high	Male	3.63591428573297
chrX	high:high	Male	4.01571371544693
chrX	low:low	Male	0.183851953237329
chrX	high:high	Male	1.25793441688699
chrX	high:high	Male	3.13274051897818
chrX	high:high	Male	0.965222754495979
chrX	high:high	Male	3.5028635301007
chrX	low:low	Male	0.191109267180908
chrX	low:low	Male	0.447534359854025
chrX	high:high	Male	3.27304858855403
chrX	high:high	Male	5.34622127176971
chrX	high:high	Male	1.60386638153091
chrX	high:high	Male	4.93255437698572
chrX	high:high	Male	2.68520615912415
chrX	low:low	Male	1.65950578843168
chrX	high:low/low:high	Male	0.280616139151713
chrX	low:low	Male	2.91985930996653
chrX	high:high	Male	2.94163125179727
chrX	high:high	Male	5.61232278303426
chrX	high:high	Male	4.73176869121337
chrX	high:high	Male	1.33292666097064
chrX	high:high	Male	9.01600302257271
chrX	high:high	Male	6.32595865415284
chrX	high:high	Male	2.64166227546268
chrX	low:low	Male	3.78106056460455
chrX	low:low	Male	2.08526820645497
chrX	high:high	Male	3.56334114629718
chrX	high:high	Male	0
chrX	high:low/low:high	Male	2.01269506701918
chrX	high:high	Male	6.31386313091355
chrX	high:high	Male	2.48200136870395
chrX	low:low	Male	0.42092420872757
chrX	low:low	Male	0.348351069291782
chrX	high:high	Male	1.78046102082466
chrX	high:high	Male	1.91351177645694
chrX	low:low	Male	0.430600627319008
chrX	high:high	Male	0.933774394073804
chrX	low:low	Male	1.97882760194915
chrX	high:high	Male	3.01662349588092
chrX	high:high	Male	0.786209010554369
chrX	low:low	Male	0.445115255206166
chrX	low:low	Male	1.30147830054846
chrX	high:low/low:high	Male	3.16902708869607
chrX	high:high	Male	7.89837667526158
chrX	high:high	Male	4.24794776164145
chrX	high:high	Male	2.01511417166704
chrX	high:low/low:high	Male	2.31266404335377
chrX	low:low	Male	0.621709894499916
chrX	low:low	Male	0.224976732250942
chrX	low:low	Male	0.54187944112055
chrX	low:low	Male	0.708797661822862
chrX	high:high	Male	1.64257205589667
chrX	high:high	Male	3.84153818080104
chrX	high:high	Male	1.02328126604461
chrX	low:low	Male	0.812819161680824
chrX	low:low	Male	0.515269289994094
chrX	low:low	Male	0.312064499573888
chrX	low:low	Male	1.28212546336559
chrX	high:high	Male	0.89748782435591
chrX	low:low	Male	0.749922440836475
chrX	high:low/low:high	Male	2.94163125179727
chrX	high:low/low:high	Male	5.01964214430866
chrX	high:low/low:high	Male	1.38130875392783
chrX	low:low	Male	0.251586883377398
chrX	low:low	Male	0.210462104363785
chrX	low:low	Male	0.154822697463014
chrX	low:low	Male	0.636224522387074
chrX	high:high	Male	0.638643627034933
chrX	high:low/low:high	Male	0.570908696894865
chrX	high:low/low:high	Male	1.24583889364769
chrX	high:high	Male	1.73449803251533
chrX	high:low/low:high	Male	0.723312289710019
chrX	high:low/low:high	Male	0.953127231256681
chrX	low:low	Male	1.17568485885976
chrX	high:low/low:high	Male	0.532203022529111
chrX	high:low/low:high	Male	0.278197034503854
chrX	high:high	Male	1.71756429998031
chrX	high:high	Male	1.62321921871379
chrX	high:low/low:high	Male	0
chrX	low:low	Male	1.10553082407184
Autosomes	high:low/low:high	Female	6.24985011034803
Autosomes	high:high	Female	2.18828085196986
Autosomes	low:low	Female	2.52993932466888
Autosomes	high:low/low:high	Female	0.784981173859713
Autosomes	high:high	Female	4.74155295038404
Autosomes	high:low/low:high	Female	2.14994843795972
Autosomes	low:low	Female	0.244994124325643
Autosomes	high:high	Female	5.4915349636258
Autosomes	low:low	Female	5.3532049478501
Autosomes	high:low/low:high	Female	1.23997026189305
Autosomes	low:low	Female	3.82157501414081
Autosomes	high:high	Female	2.96826214574129
Autosomes	high:high	Female	3.30992061844032
Autosomes	high:high	Female	2.83826526344605
Autosomes	high:high	Female	3.53991510250112
Autosomes	high:low/low:high	Female	0.28499316503187
Autosomes	low:low	Female	0.188328816658487
Autosomes	high:low/low:high	Female	2.28827845373543
Autosomes	high:high	Female	1.16330543387278
Autosomes	high:high	Female	2.36161002836351
Autosomes	high:low/low:high	Female	1.83662261909427
Autosomes	high:high	Female	7.61815062784023
Autosomes	low:low	Female	0.653317664868381
Autosomes	low:low	Female	0.303326058688891
Autosomes	high:low/low:high	Female	2.91493009146632
Autosomes	low:low	Female	3.49324955501053
Autosomes	high:high	Female	0.51665427578877
Autosomes	high:high	Female	0.438322821072408
Autosomes	high:low/low:high	Female	6.2331838433871
Autosomes	high:high	Female	3.12159180178183
Autosomes	low:low	Female	0.431656314288037
Autosomes	low:low	Female	0.214994843795972
Autosomes	high:high	Female	0.464988848209894
Autosomes	high:high	Female	5.42486989578209
Autosomes	high:low/low:high	Female	0.608318744073875
Autosomes	high:high	Female	2.38827605550099
Autosomes	high:high	Female	6.79483703997038
Autosomes	low:low	Female	0.939977456596344
Autosomes	low:low	Female	0.188328816658487
Autosomes	low:low	Female	1.83662261909427
Autosomes	high:high	Female	1.43996546542419
Autosomes	low:low	Female	0.639984651299638
Autosomes	high:high	Female	5.29153976009467
Autosomes	high:high	Female	2.19494735875423
Autosomes	high:low/low:high	Female	0.313325818865448
Autosomes	high:low/low:high	Female	1.11997313977437
Autosomes	high:low/low:high	Female	0.828313467958126
Autosomes	high:low/low:high	Female	2.59827101920869
Autosomes	low:low	Female	6.89483464173595
Autosomes	high:low/low:high	Female	9.22811201626588
Autosomes	high:low/low:high	Female	0.918311309547137
Autosomes	high:high	Female	0.978309870606478
Autosomes	high:high	Female	1.25496990215788
Autosomes	high:high	Female	2.99826142627096
Autosomes	high:high	Female	8.02814079507906
Autosomes	high:high	Female	3.27825471121455
Autosomes	high:high	Female	3.44658400751993
Autosomes	high:high	Female	6.09818708100359
Autosomes	high:low/low:high	Female	0.32665883243419
Autosomes	high:low/low:high	Female	3.07659288098732
Autosomes	low:low	Female	0.274993404855313
Autosomes	low:low	Female	5.71152968751005
Autosomes	high:high	Female	4.38489483742018
Autosomes	high:high	Female	4.55822401381383
Autosomes	high:high	Female	2.52993932466888
Autosomes	high:low/low:high	Female	3.19159012301773
Autosomes	high:high	Female	8.75645666127161
Autosomes	high:low/low:high	Female	2.47660727039391
Autosomes	high:low/low:high	Female	3.45991702108867
Autosomes	high:high	Female	5.25320734608453
Autosomes	high:high	Female	0.536653796141884
Autosomes	high:high	Female	1.81995635213335
Autosomes	high:low/low:high	Female	0.293326298512334
Autosomes	high:high	Female	2.26161242659794
Autosomes	low:low	Female	0.361657993052139
Autosomes	high:high	Female	5.28987313339857
Autosomes	high:low/low:high	Female	5.77652812865767
Autosomes	low:low	Female	0.369991126532603
Autosomes	high:high	Female	6.46984483423228
Autosomes	high:high	Female	3.43825087403946
Autosomes	high:high	Female	5.44153616274302
Autosomes	high:low/low:high	Female	2.91659671816241
Autosomes	high:high	Female	8.0181410349025
Autosomes	high:high	Female	0.926644443027601
Autosomes	high:high	Female	2.96159563895692
Autosomes	low:low	Female	0.518320902484863
Autosomes	high:high	Female	1.54162969388585
Autosomes	high:low/low:high	Female	0.273326778159221
Autosomes	high:low/low:high	Female	0.711649599231629
Autosomes	low:low	Female	0.584985970328576
Autosomes	high:low/low:high	Female	9.17144670859872
Autosomes	high:high	Female	3.87824032180796
Autosomes	high:low/low:high	Female	2.79826622273982
Autosomes	high:high	Female	1.53162993370929
Autosomes	high:low/low:high	Female	3.2915877247833
Autosomes	high:low/low:high	Female	4.4732260523131
Autosomes	low:low	Female	4.36322869037097
Autosomes	low:low	Female	0.334991965914654
Autosomes	high:low/low:high	Female	0.228327857364715
Autosomes	high:high	Female	2.11494927734177
Autosomes	high:high	Female	4.39489459759673
Autosomes	high:high	Female	5.08654467647525
Autosomes	low:low	Female	0.269993524767035
Autosomes	high:high	Female	1.20163784788291
Autosomes	high:low/low:high	Female	0.574986210152019
Autosomes	low:low	Female	0.274993404855313
Autosomes	high:high	Female	0.648317784780102
Autosomes	high:low/low:high	Female	0.604985490681689
Autosomes	high:low/low:high	Female	1.92662046068329
Autosomes	high:high	Female	0.626651637730896
Autosomes	low:low	Female	0.364991246444325
Autosomes	high:low/low:high	Female	0.476655235082543
Autosomes	high:low/low:high	Female	0.466655474905986
Autosomes	low:low	Female	2.00161866200746
Autosomes	high:high	Female	0.78331454716362
Autosomes	high:low/low:high	Female	7.72648136308626
Autosomes	high:high	Female	5.8631927168545
Autosomes	high:high	Female	3.42491786047072
Autosomes	high:low/low:high	Female	0.519987529180956
Autosomes	high:low/low:high	Female	1.82495623222162
Autosomes	high:high	Female	1.47663125273823
Autosomes	high:high	Female	1.48829763961088
Autosomes	high:high	Female	0.468322101602079
Autosomes	low:low	Female	1.33496798357034
Autosomes	high:low/low:high	Female	1.1349727800392
Autosomes	low:low	Female	0.328325459130283
Autosomes	high:low/low:high	Female	0.356658112963861
Autosomes	low:low	Female	0.413323420631016
Autosomes	low:low	Female	0.448322581248965
Autosomes	high:high	Female	1.48663101291478
Autosomes	high:high	Female	3.1282583085662
Autosomes	high:high	Female	7.10149635205146
Autosomes	high:high	Female	1.1816383275298
Autosomes	high:high	Female	5.08821130317134
Autosomes	low:low	Female	1.05830795201893
Autosomes	high:low/low:high	Female	0.248327377717828
Autosomes	high:low/low:high	Female	4.25989783521322
Autosomes	high:low/low:high	Female	0.544986929622348
Autosomes	high:low/low:high	Female	1.05497469862675
Autosomes	high:low/low:high	Female	1.46829811925776
Autosomes	high:high	Female	3.15659096239978
Autosomes	high:high	Female	2.08328337011601
Autosomes	low:low	Female	1.03164192488145
Autosomes	low:low	Female	2.46494088352126
Autosomes	high:high	Female	3.41825135368635
Autosomes	high:high	Female	2.88993069102493
Autosomes	high:high	Female	2.08328337011601
Autosomes	high:high	Female	0.784981173859713
Autosomes	low:low	Female	4.71822017663874
Autosomes	high:low/low:high	Female	0.716649479319908
Autosomes	high:high	Female	4.94821466069955
Autosomes	high:high	Female	2.08828325020429
Autosomes	high:high	Female	0.86664588196826
Autosomes	high:high	Female	1.11330663299
Autosomes	high:high	Female	1.68662621644592
Autosomes	high:high	Female	1.14830579360794
Autosomes	low:low	Female	0.431656314288037
Autosomes	high:low/low:high	Female	0.478321861778636
Autosomes	low:low	Female	4.93988152721908
Autosomes	low:low	Female	0.588319223720761
Autosomes	high:low/low:high	Female	0.524987409269234
Autosomes	high:high	Female	1.67329320287718
Autosomes	high:high	Female	5.74486222143191
Autosomes	high:high	Female	3.13992469543885
Autosomes	high:low/low:high	Female	0.956643723557272
Autosomes	low:low	Female	2.12661566421442
Autosomes	high:high	Female	3.17825710944898
Autosomes	high:low/low:high	Female	0.768314906898785
Autosomes	high:high	Female	10.0880913914498
Autosomes	high:low/low:high	Female	5.34487181436964
Autosomes	high:high	Female	3.35158628584264
Autosomes	high:high	Female	1.67329320287718
Autosomes	high:high	Female	2.39494256228537
Autosomes	high:low/low:high	Female	0.396657153670088
Autosomes	low:low	Female	0.548320183014534
Autosomes	high:high	Female	2.93159635842725
Autosomes	high:high	Female	1.90162106024189
Autosomes	high:high	Female	2.87826430415228
Autosomes	low:low	Female	2.99492817287878
Autosomes	high:low/low:high	Female	4.5182249731076
Autosomes	low:low	Female	3.27658808451846
Autosomes	low:low	Female	3.97473251946945
Autosomes	high:low/low:high	Female	0.429155902464455
Autosomes	high:high	Female	0.498281685411749
Autosomes	high:low/low:high	Female	0.122410240635834
Autosomes	low:low	Female	1.24282397257324
Autosomes	high:low/low:high	Female	2.02768963312064
Autosomes	high:high	Female	2.25522866865549
Autosomes	high:high	Female	1.5567702367922
Autosomes	high:high	Female	7.10123407735646
Autosomes	high:high	Female	1.64173734499825
Autosomes	high:high	Female	1.6028540920904
Autosomes	high:high	Female	3.21290878657114
Autosomes	high:high	Female	0.78342554006934
Autosomes	high:high	Female	3.60606167708387
Autosomes	high:low/low:high	Female	3.49085203883838
Autosomes	low:low	Female	0.159853373065619
Autosomes	high:high	Female	2.44100421032634
Autosomes	high:high	Female	1.63309662212984
Autosomes	high:high	Female	3.64926529142593
Autosomes	high:high	Female	5.47101769618276
Autosomes	high:high	Female	3.10345963023792
Autosomes	high:high	Female	1.36523421320907
Autosomes	high:low/low:high	Female	1.60141397161233
Autosomes	high:high	Female	6.1305928751382
Autosomes	high:low/low:high	Female	2.0204890307303
Autosomes	high:high	Female	1.34363240603804
Autosomes	high:low/low:high	Female	0.394593010990807
Autosomes	low:low	Female	0.355709758082954
Autosomes	high:high	Female	0.94183879265689
Autosomes	high:high	Female	4.1878703502236
Autosomes	high:low/low:high	Female	3.62910360473297
Autosomes	high:high	Female	3.55997782178568
Autosomes	high:low/low:high	Female	0.347069035214542
Autosomes	high:high	Female	3.05881589541779
Autosomes	high:high	Female	0.517003251626642
Autosomes	high:low/low:high	Female	0.596209877920417
Autosomes	low:low	Female	0.36003011951716
Autosomes	high:high	Female	2.3833993912036
Autosomes	low:low	Female	0.496841564933681
Autosomes	low:low	Female	0.36003011951716
Autosomes	high:high	Female	3.87248396552657
Autosomes	low:low	Female	6.04706588741022
Autosomes	high:high	Female	5.27372119068736
Autosomes	high:low/low:high	Female	2.41796228267725
Autosomes	high:high	Female	1.30618927360826
Autosomes	high:high	Female	1.74398589894112
Autosomes	high:low/low:high	Female	1.19097963536277
Autosomes	high:high	Female	3.85952288122395
Autosomes	high:high	Female	4.70343348137218
Autosomes	high:low/low:high	Female	0.848230961582429
Autosomes	high:high	Female	2.53605216187887
Autosomes	high:high	Female	5.65247287641941
Autosomes	low:low	Female	1.84767457336206
Autosomes	high:low/low:high	Female	0.766144094332516
Autosomes	high:high	Female	0.619251805569515
Autosomes	high:high	Female	1.95424348873914
Autosomes	high:low/low:high	Female	2.59797734243583
Autosomes	high:low/low:high	Female	2.8932020404399
Autosomes	high:high	Female	0.885674094012213
Autosomes	high:high	Female	2.86583975135659
Autosomes	high:high	Female	5.29676311833646
Autosomes	low:low	Female	2.19186336762047
Autosomes	low:low	Female	0.633653010350201
Autosomes	low:low	Female	0.769024335288654
Autosomes	high:low/low:high	Female	1.00664421416998
Autosomes	high:high	Female	1.51644686340628
Autosomes	high:low/low:high	Female	1.84767457336206
Autosomes	high:high	Female	2.29411192156334
Autosomes	high:high	Female	1.51932710436242
Autosomes	high:low/low:high	Female	1.49196481527911
Autosomes	high:high	Female	5.88433227338846
Autosomes	high:low/low:high	Female	2.3833993912036
Autosomes	low:low	Female	0.404673854337288
Autosomes	high:low/low:high	Female	1.65469842930087
Autosomes	high:low/low:high	Female	0.672536263258055
Autosomes	high:high	Female	1.75118650133147
Autosomes	high:high	Female	3.61326227947422
Autosomes	high:low/low:high	Female	0.20161686692961
Autosomes	high:high	Female	5.72447890032284
Autosomes	high:low/low:high	Female	1.18665927392856
Autosomes	high:low/low:high	Female	10.553202863287
Autosomes	high:high	Female	6.3509313082827
Autosomes	high:low/low:high	Female	3.59598083373739
Autosomes	high:high	Female	0.95335975648144
Autosomes	high:high	Female	2.26962987343618
Autosomes	low:low	Female	3.44044782210598
Autosomes	low:low	Female	0.289464216091797
Autosomes	high:high	Female	2.34883649972995
Autosomes	low:low	Female	1.92544107917777
Autosomes	high:low/low:high	Female	1.5294079477089
Autosomes	high:high	Female	3.04153444968097
Autosomes	high:high	Female	1.42571927328795
Autosomes	high:high	Female	4.69191251754763
Autosomes	high:low/low:high	Female	0.332667830433856
Autosomes	high:low/low:high	Female	0.938958551700753
Autosomes	high:high	Female	1.81743204332262
Autosomes	high:high	Female	2.86151938992239
Autosomes	high:high	Female	6.85785371656286
Autosomes	high:high	Female	2.28979156012914
Autosomes	low:low	Female	0.227539035534845
Autosomes	low:low	Female	0.475239757762651
Autosomes	high:low/low:high	Female	1.15497662341105
Autosomes	low:low	Female	0.81510819058685
Autosomes	high:high	Female	5.71871841841057
Autosomes	high:low/low:high	Female	3.25611240091319
Autosomes	high:high	Female	2.12417770515124
Autosomes	high:high	Female	0.501161926367887
Autosomes	high:high	Female	2.90184276330831
Autosomes	high:high	Female	4.57526275882407
Autosomes	high:high	Female	7.05082986062406
Autosomes	high:low/low:high	Female	5.82240709283151
Autosomes	high:high	Female	2.21058493383536
Autosomes	high:low/low:high	Female	5.23771817873564
Autosomes	high:high	Female	0.524203854016985
Autosomes	high:high	Female	0.777665058157065
Autosomes	high:low/low:high	Female	2.01760878977416
Autosomes	high:high	Female	4.20083143452622
Autosomes	high:high	Female	3.61182215899615
Autosomes	high:high	Female	2.66134264347085
Autosomes	high:high	Female	2.33155505399313
Autosomes	high:low/low:high	Female	0.205937228363815
Autosomes	low:low	Female	0.446437348201278
Autosomes	high:low/low:high	Female	2.81255529366805
Autosomes	high:low/low:high	Female	1.0426472261217
Autosomes	high:high	Female	0.702778793297496
Autosomes	high:high	Female	0.95335975648144
Autosomes	high:high	Female	1.09593168381023
Autosomes	high:high	Female	1.53804867057731
Autosomes	high:low/low:high	Female	0.416194818161837
Autosomes	low:low	Female	0.424835541030249
Autosomes	high:low/low:high	Female	2.02624951264258
Autosomes	high:high	Female	1.96000397065142
Autosomes	high:high	Female	3.46204962927701
Autosomes	high:high	Female	2.0161686692961
Autosomes	high:low/low:high	Female	1.67774035694997
Autosomes	high:low/low:high	Female	0.604850600788829
Autosomes	high:high	Female	6.43013793457648
Autosomes	high:high	Female	0.901515419270968
Autosomes	high:high	Female	3.49805264122873
Autosomes	high:high	Female	2.00752794642768
Autosomes	high:low/low:high	Female	2.14001903041
Autosomes	high:low/low:high	Female	1.59997385113426
Autosomes	high:high	Female	1.50924626101593
Autosomes	high:high	Female	0.659575178955437
Autosomes	high:high	Female	0.485320601109132
Autosomes	high:high	Female	1.82175240475683
Autosomes	high:high	Female	2.79959420936544
Autosomes	high:low/low:high	Female	3.69534914672413
Autosomes	high:low/low:high	Female	1.34651264699418
Autosomes	high:high	Female	0.7301410823808
Autosomes	high:high	Female	2.433803607936
Autosomes	high:high	Female	2.76935167932599
Autosomes	high:low/low:high	Female	2.69734565542256
Autosomes	high:low/low:high	Female	2.10977650037056
Autosomes	high:high	Female	6.45750022365978
Autosomes	high:low/low:high	Female	0.51844337210471
Autosomes	high:high	Female	3.15386384697032
Autosomes	high:low/low:high	Female	0.986482527477018
Autosomes	low:low	Female	0.432036143420592
Autosomes	low:low	Female	3.37420228011482
Autosomes	low:low	Female	0.483880480631063
Autosomes	low:low	Female	0.468039155372308
Autosomes	low:low	Female	0.321146866609307
Autosomes	low:low	Female	0.253461204140081
Autosomes	high:low/low:high	Female	1.28458746643723
Autosomes	low:low	Female	0.277943252267247
Autosomes	high:low/low:high	Female	1.76846794706829
Autosomes	high:high	Female	0.545805661188014
Autosomes	high:high	Female	11.2862241866239
Autosomes	high:high	Female	5.86273046621743
Autosomes	high:high	Female	3.83360071261872
Autosomes	high:high	Female	2.73622890833042
Autosomes	high:low/low:high	Female	0.609170962223035
Autosomes	high:high	Female	1.75838710372181
Autosomes	high:high	Female	2.02336927168644
Autosomes	low:low	Female	0.155533011631413
Autosomes	high:high	Female	2.03489023551099
Autosomes	high:low/low:high	Female	0.786305781025477
Autosomes	high:high	Female	5.68703576789306
Autosomes	high:high	Female	4.59542444551703
Autosomes	high:high	Female	4.9597749264684
Autosomes	high:high	Female	3.17834589509749
Autosomes	high:low/low:high	Female	1.33067132173542
Autosomes	low:low	Female	0.184335421192786
Autosomes	low:low	Female	0.705659034253633
Autosomes	high:low/low:high	Female	0.6566949379993
Autosomes	high:low/low:high	Female	2.22498613861605
Autosomes	high:high	Female	3.36268131629027
Autosomes	low:low	Female	3.02713324490028
Autosomes	low:low	Female	0.277943252267247
Autosomes	high:high	Female	1.63741698356404
Autosomes	high:high	Female	2.45828565606317
Autosomes	low:low	Female	0.470919396328445
Autosomes	high:high	Female	2.90472300426445
Autosomes	low:low	Female	0.174254577846305
Autosomes	high:low/low:high	Female	3.64206468903559
Autosomes	high:high	Female	3.38716336441744
Autosomes	high:high	Female	0.904395660227106
Autosomes	high:high	Female	2.72038758307166
Autosomes	high:high	Female	3.27915432856229
Autosomes	high:high	Female	0.679736865648398
Autosomes	high:high	Female	5.5012602262222
Autosomes	high:low/low:high	Female	2.67574384825153
Autosomes	high:high	Female	2.0896148136776
Autosomes	high:low/low:high	Female	2.63313171160671
Autosomes	low:low	Female	1.24274731428881
Autosomes	low:low	Female	7.43863764492716
Autosomes	high:low/low:high	Female	1.77002261082127
Autosomes	high:low/low:high	Female	5.66050310646693
Autosomes	high:low/low:high	Female	3.91968343514592
Autosomes	high:low/low:high	Female	1.89656868198906
Autosomes	high:high	Female	4.31554550392721
Autosomes	high:high	Female	6.0401413199703
Autosomes	high:low/low:high	Female	3.18312040552826
Autosomes	high:low/low:high	Female	7.71768795570742
Autosomes	high:high	Female	2.85053137233087
Autosomes	high:high	Female	3.27072922402904
Autosomes	high:low/low:high	Female	6.01580553705342
Autosomes	low:low	Female	1.13080271287115
Autosomes	high:high	Female	0.903668738980247
Autosomes	low:low	Female	2.17075183618594
Autosomes	high:high	Female	3.03872809355476
Autosomes	high:high	Female	2.49360655621659
Autosomes	high:low/low:high	Female	10.5763312556772
Autosomes	high:high	Female	0.958829846925181
Autosomes	high:high	Female	3.01925946722125
Autosomes	high:high	Female	5.42525720493706
Autosomes	high:high	Female	2.19346523357503
Autosomes	high:high	Female	2.23726964282542
Autosomes	high:high	Female	7.69335217279054
Autosomes	high:high	Female	3.83856415875631
Autosomes	high:high	Female	3.97484454309085
Autosomes	high:high	Female	0.989655171953232
Autosomes	high:high	Female	3.61629734144878
Autosomes	high:high	Female	2.08638778874075
Autosomes	high:low/low:high	Female	1.54126625140257
Autosomes	low:low	Female	2.11234595718542
Autosomes	high:low/low:high	Female	2.62339739843996
Autosomes	high:low/low:high	Female	3.00303561194333
Autosomes	high:high	Female	4.56863764626279
Autosomes	low:low	Female	0.819304691535053
Autosomes	high:high	Female	8.41855850371364
Autosomes	high:low/low:high	Female	1.78786885162699
Autosomes	high:high	Female	1.21029960373297
Autosomes	high:high	Female	3.90508196539579
Autosomes	high:low/low:high	Female	0.535387224171421
Autosomes	low:low	Female	0.52727529653246
Autosomes	high:low/low:high	Female	0.799836065201547
Autosomes	high:high	Female	2.87324476971996
Autosomes	high:low/low:high	Female	1.18434143528829
Autosomes	high:low/low:high	Female	2.44006783379944
Autosomes	high:low/low:high	Female	3.79151497845033
Autosomes	high:high	Female	3.20745618844515
Autosomes	high:high	Female	4.20846805909293
Autosomes	high:low/low:high	Female	7.05413227484042
Autosomes	high:low/low:high	Female	0.660310909811419
Autosomes	low:low	Female	0.332589033197398
Autosomes	high:low/low:high	Female	3.59682871511527
Autosomes	high:high	Female	2.87648954077554
Autosomes	high:high	Female	3.61305257039319
Autosomes	high:high	Female	0.613261729505446
Autosomes	high:high	Female	0.790101752034794
Autosomes	high:low/low:high	Female	3.87587902589553
[truncated: 1,111 more rows]
