# Supplementary material for: Global chromatin conformation differences in the Drosophila dosage compensated chromosome X
Source: Nat Commun. 2019 Nov 25;10:5355. doi: 10.1038/s41467-019-13350-8 (PMC6877619; doi:10.1038/s41467-019-13350-8)
Supplement: Supplementary file 12 — Source Data [file 41467_2019_13350_MOESM12_ESM.zip › fig-5F-DNase-seq-boxplot.txt]

cell	chr	ins.class	z.scores
S2	chrX	high:high	0.543887065496281
S2	chrX	high:high	4.06174686778173
S2	chrX	high:high	0.240854425449935
S2	chrX	high:high	0.542776639768385
S2	chrX	high:low/low:high	-0.362657718713364
S2	chrX	high:low/low:high	-0.401254387046339
S2	chrX	high:high	1.00250949945539
S2	chrX	high:high	-0.80014931274485
S2	chrX	high:high	-0.0784576100715498
S2	chrX	high:high	2.09236583157131
S2	chrX	high:high	2.31839629782287
S2	chrX	low:low	-1.06680880547971
S2	chrX	high:high	-0.545590320934965
S2	chrX	high:low/low:high	2.42239728796725
S2	chrX	high:high	0.98320421782981
S2	chrX	high:low/low:high	1.9780163569797
S2	chrX	high:low/low:high	0.719329687997318
S2	chrX	low:low	-0.826594874837633
S2	chrX	low:low	0.235611245245376
S2	chrX	high:high	-0.837773688596222
S2	chrX	high:low/low:high	-1.44584024600896
S2	chrX	high:high	-0.311512680238426
S2	chrX	high:high	0.180167724782475
S2	chrX	high:high	0.425587674907021
S2	chrX	high:low/low:high	-0.510119353819838
S2	chrX	high:high	-0.131064470213884
S2	chrX	high:low/low:high	-1.10676268574763
S2	chrX	high:low/low:high	-1.00222027261512
S2	chrX	high:high	-0.0732890356883751
S2	chrX	high:high	0.936502889886147
S2	chrX	high:high	-0.556735989397247
S2	chrX	high:high	0.804980342007922
S2	chrX	high:high	0.555711440799769
S2	chrX	low:low	-0.987506030321225
S2	chrX	high:high	1.64815879844854
S2	chrX	low:low	-0.252705032310116
S2	chrX	high:high	-0.201470050264863
S2	chrX	high:low/low:high	0.282291482766931
S2	chrX	low:low	-1.39268572074904
S2	chrX	high:high	0.57762410189711
S2	chrX	low:low	-0.479541013058237
S2	chrX	high:high	0.617524961564217
S2	chrX	high:high	3.67050329777159
S2	chrX	high:low/low:high	2.0823172390013
S2	chrX	high:high	1.08132677901416
S2	chrX	low:low	-1.12593446101636
S2	chrX	high:high	-0.838020211978964
S2	chrX	high:high	-1.67875621332458
S2	chrX	low:low	-0.734510623658266
S2	chrX	high:high	-0.753150386887906
S2	chrX	high:high	0.037949335100566
S2	chrX	high:high	0.222914589670924
S2	chrX	high:high	0.163711882027243
S2	chrX	high:low/low:high	-0.541623903832152
S2	chrX	low:low	-0.368869531510437
S2	chrX	high:high	-0.831712819196799
S2	chrX	low:low	-0.567493725103516
S2	chrX	high:high	1.67271639975533
S2	chrX	high:high	0.497528142487407
S2	chrX	high:high	-0.854946672962937
S2	chrX	high:high	-0.31559516540416
S2	chrX	high:high	-0.143633094683128
S2	chrX	high:low/low:high	-0.751295624106059
S2	chrX	high:low/low:high	-1.09384282297763
S2	chrX	high:high	0.277876746167619
S2	chrX	high:high	-0.181714345822385
S2	chrX	high:high	0.832982165865798
S2	chrX	high:high	-0.0248849032842288
S2	chrX	high:high	-0.648108500045689
S2	chrX	high:low/low:high	-0.231307509494382
S2	chrX	high:low/low:high	2.72677317091306
S2	chrX	high:low/low:high	-0.682143663255878
S2	chrX	low:low	-1.18408802115355
S2	chrX	high:high	-0.285565400962216
S2	chrX	low:low	-1.42952760682394
S2	chrX	high:high	-0.556909651831559
S2	chrX	high:low/low:high	-1.27602320008653
S2	chrX	high:high	0.0542707941077167
S2	chrX	high:high	-0.145958222845331
S2	chrX	high:low/low:high	-0.99542170804327
S2	chrX	low:low	-0.368678963600019
S2	chrX	high:high	-0.522333869510369
S2	chrX	high:high	0.30758518749505
S2	chrX	high:high	0.750689637680526
S2	chrX	high:high	0.945609743670422
S2	chrX	high:high	1.33808482221218
S2	chrX	low:low	-0.903014314136694
S2	chrX	low:low	-0.865818426349712
S2	chrX	low:low	-0.436898685367038
S2	chrX	high:low/low:high	0.184418902557632
S2	chrX	high:high	4.76060065201318
S2	chrX	high:high	0.527835409627405
S2	chrX	high:high	1.92679243734526
S2	chrX	high:high	2.45433366296238
S2	chrX	high:high	-0.66864291773828
S2	chrX	low:low	-0.457734332629527
S2	chrX	high:high	-1.24111733222651
S2	chrX	high:low/low:high	-1.52425593205604
S2	chrX	high:high	-1.7029673184117
S2	chrX	high:high	-1.46651170777179
S2	chrX	high:low/low:high	-0.892661519844524
S2	chrX	high:low/low:high	-1.60589354402694
S2	chrX	low:low	-0.442436597094215
S2	chrX	high:high	-1.43584925915051
S2	chrX	low:low	-2.34696269987371
S2	chrX	high:high	0.968142890279837
S2	chrX	low:low	-0.622057892131544
S2	chrX	high:high	-2.53230929865023
S2	chrX	high:low/low:high	-0.65073221254941
S2	chrX	high:high	-0.134770884029182
S2	chrX	high:high	-0.253879256504588
S2	chrX	high:high	0.401931514257266
S2	chrX	low:low	-0.883541126641776
S2	chrX	high:low/low:high	-0.985190711162226
S2	chrX	high:low/low:high	-0.131277370182285
S2	chrX	low:low	-0.0893757678036576
S2	chrX	high:high	-0.0204977654974079
S2	chrX	high:high	2.11033425634276
S2	chrX	high:low/low:high	0.648346096922196
S2	chrX	high:high	1.2422838853709
S2	chrX	high:high	1.36891528886282
S2	chrX	high:high	-0.505518277066066
S2	chrX	high:high	-1.57840145566394
S2	chrX	high:high	-0.207052881662065
S2	chrX	high:high	0.419339663496037
S2	chrX	high:high	1.02262197344917
S2	chrX	high:high	1.93912862463952
S2	chrX	high:high	0.718793025197817
S2	chrX	high:low/low:high	-0.175161483662802
S2	chrX	high:high	1.09769182966867
S2	chrX	low:low	-1.44507499975025
S2	chrX	high:high	0.178542116984529
S2	chrX	low:low	1.70322973473082
S2	chrX	high:high	2.22216736809938
S2	chrX	high:high	-1.07514110057184
S2	chrX	low:low	-1.20248116082237
S2	chrX	low:low	-0.822532808091531
S2	chrX	high:low/low:high	-1.28959934008349
S2	chrX	high:low/low:high	-0.732170465700398
S2	chrX	high:high	1.86592586757836
S2	chrX	high:high	0.226054195094242
S2	chrX	high:high	-0.53627409331617
S2	chrX	high:low/low:high	0.926520304150843
S2	chrX	high:high	0.128242902893702
S2	chrX	high:high	-0.90035368057589
S2	chrX	high:high	0.345705968030314
S2	chrX	high:high	-0.295751873885984
S2	chrX	high:high	-0.641137330676639
S2	chrX	low:low	-0.790439261191711
S2	chrX	high:high	-1.06770725383322
S2	chrX	high:high	-0.269204698309966
S2	chrX	high:high	0.595245430726113
S2	chrX	high:high	-0.59085473558103
S2	chrX	high:high	1.33738666359831
S2	chrX	low:low	-1.86850486334676
S2	chrX	high:low/low:high	-1.49960906067766
S2	chrX	high:high	0.428717465405645
S2	chrX	low:low	-0.60527513730046
S2	chrX	high:high	1.08967042468169
S2	chrX	high:low/low:high	0.519302362445748
S2	chrX	high:high	-0.699157742552745
S2	chrX	high:low/low:high	-0.0534541284650589
S2	chrX	high:high	-0.178881533809798
S2	chrX	high:high	-1.78861987603812
S2	chrX	low:low	-1.43181271035574
S2	chrX	high:low/low:high	-0.254789306430547
S2	chrX	high:high	1.66923531696071
S2	chrX	high:high	0.495376968937481
S2	chrX	high:high	1.02200248614571
S2	chrX	high:high	5.29391824704391
S2	chrX	high:high	0.595768070920166
S2	chrX	high:low/low:high	0.909407038241436
S2	chrX	low:low	-1.15089095483273
S2	chrX	high:high	-0.4187966056638
S2	chrX	high:low/low:high	-0.664545884976093
S2	chrX	high:high	-0.911442693790435
S2	chrX	high:high	5.10337640672881
S2	chrX	low:low	0.0565808943721555
S2	chrX	high:high	-0.0193232629635589
S2	chrX	high:low/low:high	-0.629016726820587
S2	chrX	high:low/low:high	-0.0849868505869803
S2	chrX	high:high	-1.07158809927833
S2	chrX	high:low/low:high	2.6148258870645
S2	chrX	high:high	2.21537313249088
S2	chrX	high:low/low:high	-0.0911942141503796
S2	chrX	high:high	0.990961876373527
S2	chrX	high:high	2.7378244343945
S2	chrX	high:low/low:high	-0.172298803416273
S2	chrX	low:low	-0.483269046014867
S2	chrX	high:high	0.184647104488383
S2	chrX	low:low	-0.867423711860341
S2	chrX	low:low	0.900245436732305
S2	chrX	high:low/low:high	-0.580860150478744
S2	chrX	high:low/low:high	-0.62549583872337
S2	chrX	high:high	-0.406843303903923
S2	chrX	high:high	0.234883978687371
S2	chrX	high:high	-0.342412032546642
S2	chrX	high:low/low:high	-1.05585138854842
S2	chrX	low:low	-0.49186948132189
S2	chrX	high:high	-0.121228251350179
S2	chrX	high:high	-0.589266536838538
S2	chrX	high:high	0.273016351741161
S2	chrX	high:high	2.89894870260174
S2	chrX	high:high	1.51334264572194
S2	chrX	high:low/low:high	-0.413187222478972
S2	chrX	high:low/low:high	1.50616990902607
S2	chrX	high:high	-0.0239927444908414
S2	chrX	high:high	5.90033722032142
S2	chrX	high:high	1.85370237796675
S2	chrX	high:high	0.664299449815035
S2	chrX	high:high	3.48746709111409
S2	chrX	low:low	0.0708704229070259
S2	chrX	high:low/low:high	-0.385758948893897
S2	chrX	low:low	-1.17641297094996
S2	chrX	low:low	-1.13511502900665
S2	chrX	low:low	-0.0634345252467568
S2	chrX	high:high	0.267759418992228
S2	chrX	high:high	0.721648722546901
S2	chrX	high:high	1.0754912654803
S2	chrX	high:high	-0.816272388817188
S2	chrX	high:high	0.360524671935031
S2	chrX	low:low	-0.904912033190308
S2	chrX	high:low/low:high	-0.941672693149724
S2	chrX	high:high	1.0650839104138
S2	chrX	low:low	-1.14677655308415
S2	chrX	low:low	-0.537043925197288
S2	chrX	high:high	-0.650982944485228
S2	chrX	high:low/low:high	-0.121321924730345
S2	chrX	low:low	-0.738870262502146
S2	chrX	high:high	2.12153813444543
S2	chrX	high:high	0.662311319154551
S2	chrX	high:high	2.25885881086952
S2	chrX	low:low	-0.93597628613285
S2	chrX	high:low/low:high	0.470683248027706
S2	chrX	high:low/low:high	0.840827158861078
S2	chrX	high:high	-0.565734270677795
S2	chrX	low:low	0.663573278400388
S2	chrX	low:low	-1.32966320305547
S2	chrX	high:high	-0.211615977916796
S2	chrX	low:low	-2.57000458028138
S2	chrX	low:low	-1.23260872926766
S2	chrX	low:low	-0.529796711545888
S2	chrX	low:low	0.115398536286699
S2	chrX	high:high	0.358638885556319
S2	chrX	low:low	-1.06681508831324
S2	chrX	high:low/low:high	2.45260854526581
S2	chrX	high:low/low:high	0.558874603214673
S2	chrX	high:high	0.792291880416728
S2	chrX	low:low	-0.777508373129925
S2	chrX	low:low	-1.14465704832119
S2	chrX	high:high	-0.679750197756908
S2	chrX	high:high	-0.0640433019647229
S2	chrX	high:high	-0.843348026570218
S2	chrX	high:high	-0.13349766432322
S2	chrX	high:high	1.56994182927519
S2	chrX	high:high	-0.346143038576857
S2	chrX	high:high	0.482708943984198
S2	chrX	high:high	-0.236508908178638
S2	chrX	high:high	0.402956666507753
S2	chrX	high:low/low:high	-0.890308582181826
S2	chrX	high:low/low:high	1.25455037292619
S2	chrX	low:low	0.369256247232052
S2	chrX	high:low/low:high	0.30770265274263
S2	chrX	high:high	1.61996836270543
S2	chrX	high:low/low:high	1.45888899391438
S2	chrX	high:high	1.09062866842403
S2	chrX	high:low/low:high	-0.311235511808659
S2	chrX	low:low	-0.157999820951128
S2	chrX	low:low	-0.0451537755872561
S2	chrX	high:low/low:high	-1.79197719712541
S2	chrX	high:high	4.22922449585235
S2	chrX	high:high	0.404707809095269
S2	chrX	low:low	-1.17268468075941
S2	chrX	low:low	-2.63974102076914
S2	chrX	high:high	2.84734060828861
S2	chrX	high:high	0.434819831963844
S2	chrX	low:low	-1.67861882452993
S2	chrX	high:high	0.305766269203951
S2	chrX	low:low	-0.581016596256722
S2	chrX	high:high	1.55460545074101
S2	chrX	high:high	3.77666825595859
S2	chrX	high:high	-0.198083956041751
S2	chrX	low:low	-1.20577479167113
S2	chrX	high:high	2.41189074712628
S2	chrX	high:high	-0.373571530524958
S2	chrX	high:low/low:high	-0.395132710399303
S2	chrX	high:high	2.75664106949862
S2	chrX	low:low	-0.599573018488228
S2	chrX	high:high	0.017332732823554
S2	chrX	high:high	-0.219101057002772
S2	chrX	low:low	-0.518599682723678
S2	chrX	high:high	-0.494426259095702
S2	chrX	high:low/low:high	0.495988491665872
S2	chrX	high:low/low:high	-0.963675697551006
S2	chrX	low:low	-0.772677094987097
S2	chrX	high:high	0.210287313132722
S2	chrX	high:low/low:high	-0.206084045496129
S2	chrX	high:high	-0.455041128252654
S2	chrX	high:high	-0.163988131937097
S2	chrX	high:high	-0.0303657277708165
S2	chrX	high:low/low:high	0.999213152557717
S2	chrX	low:low	-2.57778345036697
S2	chrX	high:high	-0.690591664522452
S2	chrX	high:high	-0.52699268421304
S2	chrX	high:high	-0.376336977938195
S2	chrX	high:low/low:high	-0.273867377394852
S2	chrX	high:high	2.02889362777074
S2	chrX	high:high	0.906098213049515
S2	chrX	low:low	-1.9907919046793
S2	chrX	high:low/low:high	0.574649804997705
S2	chrX	low:low	-0.6026777488177
S2	chrX	low:low	-1.20807654286082
S2	chrX	low:low	-0.567318092870231
S2	chrX	low:low	-0.580805356134624
S2	chrX	high:high	0.131959328168313
S2	chrX	low:low	-1.3855375990641
S2	chrX	high:high	-0.172752818856013
S2	chrX	high:high	-0.490640269308257
S2	chrX	high:high	3.53233134534271
S2	chrX	high:high	0.129503439000518
S2	chrX	high:high	0.480291670289534
S2	chrX	high:high	-0.598519889358126
S2	chrX	low:low	-0.730390378117008
S2	chrX	high:high	0.215093468149674
S2	chrX	high:high	0.211144156242003
S2	chrX	high:high	0.70533998489437
S2	chrX	low:low	-0.25105512442888
S2	chrX	high:high	0.8735038643678
S2	chrX	high:high	-0.316541300940836
S2	chrX	high:high	0.510507013788024
S2	chrX	high:high	0.143498037040711
S2	chrX	high:low/low:high	-0.138669853156179
S2	chrX	low:low	-1.02059887158812
S2	chrX	high:low/low:high	-0.675092159905851
S2	chrX	high:high	0.449859689601082
S2	chrX	high:high	-0.163853501179133
S2	chrX	low:low	-0.470764885608663
S2	chrX	high:high	0.124605240897876
S2	chrX	high:high	1.90306352472654
S2	chrX	high:high	-0.27144498481612
S2	chrX	low:low	-0.676986076293065
S2	chrX	high:high	0.174432159861259
S2	chrX	high:high	0.548888640001003
S2	chrX	high:high	-2.63983602150292
S2	chrX	high:high	0.821663393755982
S2	chrX	high:low/low:high	-0.938876904484955
S2	chrX	high:high	0.084757356089334
S2	chrX	high:high	0.63947096435124
S2	chrX	high:high	-0.772480224366125
S2	chrX	low:low	-0.653746732750078
S2	chrX	low:low	-0.599315684487921
S2	chrX	high:high	1.98149814040866
S2	chrX	high:high	-0.299084467277774
S2	chrX	high:high	0.441493081961407
S2	chrX	high:high	-0.110843359945414
S2	chrX	low:low	-0.275864421630395
S2	chrX	high:high	0.367378549364119
S2	chrX	high:high	-0.405629587328386
S2	chrX	high:high	3.09147285312394
S2	chrX	high:low/low:high	0.52158507325868
S2	chrX	high:high	2.5269680675975
S2	chrX	high:high	0.929933608786198
S2	chrX	high:high	3.49288218851342
S2	chrX	high:low/low:high	-0.351150403565901
S2	chrX	low:low	-1.84490625197003
S2	chrX	high:low/low:high	0.481611110362603
S2	chrX	low:low	-1.80896099882426
S2	chrX	low:low	-0.89711695471358
S2	chrX	low:low	-0.302948169756504
S2	chrX	high:high	0.0488882732443027
S2	chrX	high:high	0.594755851637423
S2	chrX	high:high	0.675851720642721
S2	chrX	high:high	1.38633827253291
S2	chrX	high:high	-0.876863985148622
S2	chrX	low:low	0.292451144241708
S2	chrX	low:low	-0.557446003419449
S2	chrX	low:low	-0.648593389443981
S2	chrX	high:high	-1.5740586301183
S2	chrX	low:low	-0.744104632316087
S2	chrX	high:low/low:high	-0.922851743941826
S2	chrX	high:high	0.242628597118495
S2	chrX	high:low/low:high	0.60351966709336
S2	chrX	high:high	-0.293938666364227
S2	chrX	low:low	1.56711077673297
S2	chrX	low:low	-1.24947795129759
S2	chrX	low:low	-1.10079911331036
S2	chrX	low:low	1.70936491416517
S2	chrX	high:low/low:high	-0.764545973336214
S2	chrX	high:low/low:high	-0.576633515632099
S2	chrX	high:low/low:high	-0.464548990998259
S2	chrX	high:low/low:high	0.00670765711490324
S2	chrX	high:low/low:high	0.615143554267768
S2	chrX	high:low/low:high	-0.935501749012252
S2	chrX	high:high	1.19414589800481
S2	chrX	low:low	-0.356269091878212
S2	chrX	high:low/low:high	-0.757557840746441
S2	chrX	high:low/low:high	-0.513001778565388
S2	chrX	high:low/low:high	-0.791150793051501
S2	chrX	high:high	3.28187450302254
S2	chrX	high:low/low:high	0.570175204400677
S2	chrX	low:low	0.823439416913927
Kc	chrX	high:high	0.0725257620272262
Kc	chrX	high:high	4.47517258732985
Kc	chrX	high:high	0.472651459291573
Kc	chrX	high:high	0.0336588664489117
Kc	chrX	high:low/low:high	-0.156222168031662
Kc	chrX	high:low/low:high	-0.57125308720419
Kc	chrX	high:high	1.32331681039096
Kc	chrX	high:high	-0.827644184182955
Kc	chrX	high:high	-0.429137361798313
Kc	chrX	high:high	1.26237606084682
Kc	chrX	high:high	1.64635581720047
Kc	chrX	low:low	-0.933819670750094
Kc	chrX	high:high	-0.636629459930101
Kc	chrX	high:low/low:high	1.99946677334292
Kc	chrX	high:high	1.05192832362748
Kc	chrX	high:low/low:high	3.29791992843964
Kc	chrX	high:low/low:high	0.465013856102607
Kc	chrX	low:low	-0.306035848946879
Kc	chrX	low:low	-0.178748565961091
Kc	chrX	high:high	-0.683253948416638
Kc	chrX	high:low/low:high	-0.855002102085513
Kc	chrX	high:high	-0.00840800496904149
Kc	chrX	high:high	-0.152668661673557
Kc	chrX	high:high	0.778403879896425
Kc	chrX	high:low/low:high	-0.698876990334406
Kc	chrX	high:high	-0.551406121046593
Kc	chrX	high:low/low:high	-0.502772145961957
Kc	chrX	high:low/low:high	-0.941411323956037
Kc	chrX	high:high	-0.517529539983229
Kc	chrX	high:high	-0.11633039473618
Kc	chrX	high:high	-0.645609177836619
Kc	chrX	high:high	0.691522153893339
Kc	chrX	high:high	-0.553168026248997
Kc	chrX	low:low	-0.876060742703068
Kc	chrX	high:high	2.06862541866495
Kc	chrX	low:low	-0.311360091197676
Kc	chrX	high:high	-0.137653542335176
Kc	chrX	high:low/low:high	0.0389799857228159
Kc	chrX	low:low	-0.878888381416078
Kc	chrX	high:high	1.66038041124425
Kc	chrX	low:low	-0.520505107964638
Kc	chrX	high:high	0.166475303082357
Kc	chrX	high:high	3.24220449259531
Kc	chrX	high:low/low:high	2.98987795734824
Kc	chrX	high:high	1.22276875241394
Kc	chrX	low:low	-0.869332341843018
Kc	chrX	high:high	-0.712309814369819
Kc	chrX	high:high	-0.970772646302356
Kc	chrX	low:low	-0.687048808619323
Kc	chrX	high:high	-0.323083134719928
Kc	chrX	high:high	-0.402489360468785
Kc	chrX	high:high	0.46754368419154
Kc	chrX	high:high	-0.0715060710903814
Kc	chrX	high:low/low:high	-0.485192855985829
Kc	chrX	low:low	-0.671177998023913
Kc	chrX	high:high	-0.892444301281241
Kc	chrX	low:low	-0.838784448469481
Kc	chrX	high:high	1.43175703588241
Kc	chrX	high:high	0.665943252452987
Kc	chrX	high:high	-0.969575907144051
Kc	chrX	high:high	-0.420799934894405
Kc	chrX	high:high	-0.561404325895989
Kc	chrX	high:low/low:high	-0.923142303649049
Kc	chrX	high:low/low:high	-1.04643636161483
Kc	chrX	high:high	-0.427934479132057
Kc	chrX	high:high	0.222473718610071
Kc	chrX	high:high	-0.335829428111331
Kc	chrX	high:high	0.135023569135722
Kc	chrX	high:high	0.596222531709354
Kc	chrX	high:low/low:high	-0.249050108127834
Kc	chrX	high:low/low:high	2.59102436264869
Kc	chrX	high:low/low:high	-0.464866132204775
Kc	chrX	low:low	-0.850911785648358
Kc	chrX	high:high	0.273625921912283
Kc	chrX	low:low	-0.918253383279325
Kc	chrX	high:high	-0.0536028685081845
Kc	chrX	high:low/low:high	-1.00495845966992
Kc	chrX	high:high	-0.635498260943911
Kc	chrX	high:high	-0.55108287932603
Kc	chrX	high:low/low:high	-0.679685616519135
Kc	chrX	low:low	-0.604985723479855
Kc	chrX	high:high	-0.317279168476248
Kc	chrX	high:high	0.0736936005100588
Kc	chrX	high:high	0.343671153323947
Kc	chrX	high:high	0.506366404973881
Kc	chrX	high:high	1.12523409082778
Kc	chrX	low:low	-0.829605159189055
Kc	chrX	low:low	-0.719579334442239
Kc	chrX	low:low	-0.659055590226937
Kc	chrX	high:low/low:high	-0.542823233982871
Kc	chrX	high:high	-0.0115235029099038
Kc	chrX	high:high	1.24612077138948
Kc	chrX	high:high	2.70347764084817
Kc	chrX	high:high	1.52859436360555
Kc	chrX	high:high	-0.380110195379391
Kc	chrX	low:low	-0.732557664641939
Kc	chrX	high:high	-0.536730003317291
Kc	chrX	high:low/low:high	-0.912399107234082
Kc	chrX	high:high	-0.972674741069634
Kc	chrX	high:high	-0.186527428639516
Kc	chrX	high:low/low:high	1.2171545932936
Kc	chrX	high:low/low:high	-1.16805323700928
Kc	chrX	low:low	-0.294178355327673
Kc	chrX	high:high	-0.881379717705125
Kc	chrX	low:low	-1.1880826109034
Kc	chrX	high:high	0.63040868701824
Kc	chrX	low:low	-0.494016109219284
Kc	chrX	high:high	-1.24722212766932
Kc	chrX	high:low/low:high	-0.380094400017025
Kc	chrX	high:high	-0.135433137377553
Kc	chrX	high:high	-0.260579709859583
Kc	chrX	high:high	-0.0127434800837128
Kc	chrX	low:low	-0.844368929066536
Kc	chrX	high:low/low:high	-0.919728145949573
Kc	chrX	high:low/low:high	-0.477774152131891
Kc	chrX	low:low	-0.467252031343551
Kc	chrX	high:high	0.0649932972482782
Kc	chrX	high:high	1.45272961585477
Kc	chrX	high:low/low:high	0.234791503775744
Kc	chrX	high:high	1.04008921107647
Kc	chrX	high:high	0.0662621432946106
Kc	chrX	high:high	0.979800347010829
Kc	chrX	high:high	-0.0760061413839614
Kc	chrX	high:high	-0.183393605692617
Kc	chrX	high:high	0.126421025353011
Kc	chrX	high:high	0.49485509197113
Kc	chrX	high:high	1.83858781105265
Kc	chrX	high:high	-0.373756436614463
Kc	chrX	high:low/low:high	0.450316230818049
Kc	chrX	high:high	2.06461375229945
Kc	chrX	low:low	-0.95474711310413
Kc	chrX	high:high	-0.314830406916343
Kc	chrX	low:low	0.665886939819128
Kc	chrX	high:high	1.2079412832168
Kc	chrX	high:high	-0.23710473795545
Kc	chrX	low:low	-0.303267833026773
Kc	chrX	low:low	-0.628834638742035
Kc	chrX	high:low/low:high	-0.887718363108284
Kc	chrX	high:low/low:high	-0.786512569634526
Kc	chrX	high:high	1.99217537098302
Kc	chrX	high:high	0.698892475184419
Kc	chrX	high:high	-0.729936756029997
Kc	chrX	high:low/low:high	0.564333901314155
Kc	chrX	high:high	-0.121286811161956
Kc	chrX	high:high	-0.77762656202269
Kc	chrX	high:high	0.233400517391286
Kc	chrX	high:high	-0.127861431049375
Kc	chrX	high:high	-0.672729058011991
Kc	chrX	low:low	-0.747248641068217
Kc	chrX	high:high	-0.81159167187245
Kc	chrX	high:high	-0.603830972153537
Kc	chrX	high:high	-0.0289623150652735
Kc	chrX	high:high	-0.401286125425049
Kc	chrX	high:high	0.116530624470889
Kc	chrX	low:low	-1.05000079940689
Kc	chrX	high:low/low:high	-0.932428031168732
Kc	chrX	high:high	0.480011248578668
Kc	chrX	low:low	-0.558049477486924
Kc	chrX	high:high	-0.0575133421440219
Kc	chrX	high:low/low:high	1.21222146519386
Kc	chrX	high:high	-0.540213329318646
Kc	chrX	high:low/low:high	-0.68411770529805
Kc	chrX	high:high	-0.652273803286415
Kc	chrX	high:high	-0.580972366188381
Kc	chrX	low:low	-1.02694651597855
Kc	chrX	high:low/low:high	-0.874679879392041
Kc	chrX	high:high	0.946895314798063
Kc	chrX	high:high	-0.198538104379547
Kc	chrX	high:high	0.848294997169717
Kc	chrX	high:high	5.2309121465097
Kc	chrX	high:high	0.438701169267144
Kc	chrX	high:low/low:high	0.506801771467446
Kc	chrX	low:low	-0.930599972783165
Kc	chrX	high:high	-0.265484610095784
Kc	chrX	high:low/low:high	-0.550720476329468
Kc	chrX	high:high	-0.85620335054199
Kc	chrX	high:high	3.712945160911
Kc	chrX	low:low	-0.380711196380567
Kc	chrX	high:high	-0.249338511606096
Kc	chrX	high:low/low:high	-0.420220535706453
Kc	chrX	high:low/low:high	-0.850485802645965
Kc	chrX	high:high	-0.846073593148803
Kc	chrX	high:low/low:high	-0.0713662374697502
Kc	chrX	high:high	1.55151282507461
Kc	chrX	high:low/low:high	-0.356757921123544
Kc	chrX	high:high	0.892266076990042
Kc	chrX	high:high	3.23292425694694
Kc	chrX	high:low/low:high	-0.163156347218345
Kc	chrX	low:low	-0.687306065109662
Kc	chrX	high:high	-0.421258166102871
Kc	chrX	low:low	-0.808741934335226
Kc	chrX	low:low	2.00534618286294
Kc	chrX	high:low/low:high	-0.649930271054476
Kc	chrX	high:low/low:high	-0.445962013248253
Kc	chrX	high:high	-0.288411721838938
Kc	chrX	high:high	-0.128649202937824
Kc	chrX	high:high	-0.535391584138374
Kc	chrX	high:low/low:high	-0.791064150307227
Kc	chrX	low:low	-0.699289176971173
Kc	chrX	high:high	0.207067307123817
Kc	chrX	high:high	-0.741123429755386
Kc	chrX	high:high	-0.143284655536851
Kc	chrX	high:high	3.61758714087811
Kc	chrX	high:high	0.674968883116655
Kc	chrX	high:low/low:high	-0.517515268163064
Kc	chrX	high:low/low:high	1.80410989178979
Kc	chrX	high:high	-0.628777284693588
Kc	chrX	high:high	3.70287979272022
Kc	chrX	high:high	0.873185801740982
Kc	chrX	high:high	0.420720528291306
Kc	chrX	high:high	3.17762545157
Kc	chrX	low:low	-0.430261506691968
Kc	chrX	high:low/low:high	-0.659717349750904
Kc	chrX	low:low	-0.7840042872726
Kc	chrX	low:low	-0.872757966949877
Kc	chrX	low:low	-0.178319279532279
Kc	chrX	high:high	-0.10959048737483
Kc	chrX	high:high	1.61834096527867
Kc	chrX	high:high	0.48770020196845
Kc	chrX	high:high	-0.588904000415091
Kc	chrX	high:high	-0.628135198114942
Kc	chrX	low:low	-0.828037145876048
Kc	chrX	high:low/low:high	-0.634038873886832
Kc	chrX	high:high	0.448392386218942
Kc	chrX	low:low	-0.980619571746987
Kc	chrX	low:low	-0.792433591353766
Kc	chrX	high:high	-0.381213711672705
Kc	chrX	high:low/low:high	-0.498812890474111
Kc	chrX	low:low	-0.780760857536385
Kc	chrX	high:high	1.76392027730941
Kc	chrX	high:high	0.828384686135914
Kc	chrX	high:high	1.80470570519019
Kc	chrX	low:low	-0.791097336699246
Kc	chrX	high:low/low:high	0.993722833067051
Kc	chrX	high:low/low:high	1.09425324793494
Kc	chrX	high:high	-0.80726124497066
Kc	chrX	low:low	-0.311786992366909
Kc	chrX	low:low	-0.983414057392946
Kc	chrX	high:high	0.271026608637339
Kc	chrX	low:low	-1.25875115062285
Kc	chrX	low:low	-0.828937461502534
Kc	chrX	low:low	-0.406293613033606
Kc	chrX	low:low	-0.183844131140717
Kc	chrX	high:high	0.112387343561511
Kc	chrX	low:low	-0.750653156227849
Kc	chrX	high:low/low:high	3.54684501607838
Kc	chrX	high:low/low:high	0.796607873726566
Kc	chrX	high:high	-0.178950932963838
Kc	chrX	low:low	-0.827226489653281
Kc	chrX	low:low	-0.968371997037776
Kc	chrX	high:high	-0.683680934845963
Kc	chrX	high:high	-0.394293058304279
Kc	chrX	high:high	-0.791212609553691
Kc	chrX	high:high	-0.375979654265763
Kc	chrX	high:high	0.406527253240932
Kc	chrX	high:high	-0.367005518887226
Kc	chrX	high:high	0.311394731980406
Kc	chrX	high:high	-0.389322464217556
Kc	chrX	high:high	0.159340344189235
Kc	chrX	high:low/low:high	-0.299591133770758
Kc	chrX	high:low/low:high	-0.298882060183794
Kc	chrX	low:low	1.0374510046388
Kc	chrX	high:low/low:high	0.0137286083713383
Kc	chrX	high:high	2.62418923664951
Kc	chrX	high:low/low:high	1.18986269582362
Kc	chrX	high:high	0.497503081862852
Kc	chrX	high:low/low:high	-0.73125037880585
Kc	chrX	low:low	-0.258565650653718
Kc	chrX	low:low	1.36563460634174
Kc	chrX	high:low/low:high	-1.02637820717061
Kc	chrX	high:high	3.51551290954196
Kc	chrX	high:high	0.27268909251219
Kc	chrX	low:low	-0.97231269099725
Kc	chrX	low:low	-1.26792072991444
Kc	chrX	high:high	2.24015668814571
Kc	chrX	high:high	-0.324642304009852
Kc	chrX	low:low	-0.974879487877039
Kc	chrX	high:high	-0.587713241058859
Kc	chrX	low:low	-0.63913154372057
Kc	chrX	high:high	-0.490607770278561
Kc	chrX	high:high	5.10108862495922
Kc	chrX	high:high	-0.10134337122928
Kc	chrX	low:low	-0.966846912661357
Kc	chrX	high:high	2.55235766710841
Kc	chrX	high:high	0.326670106301842
Kc	chrX	high:low/low:high	0.459908089393683
Kc	chrX	high:high	2.15449102734487
Kc	chrX	low:low	-0.82627025932698
Kc	chrX	high:high	-0.505584786867941
Kc	chrX	high:high	0.125049340375649
Kc	chrX	low:low	-0.718225009087002
Kc	chrX	high:high	-0.453710496914747
Kc	chrX	high:low/low:high	0.548582270331473
Kc	chrX	high:low/low:high	-0.9095721491737
Kc	chrX	low:low	0.336751646085723
Kc	chrX	high:high	0.154704984466135
Kc	chrX	high:low/low:high	1.21169929529915
Kc	chrX	high:high	-0.858980150179269
Kc	chrX	high:high	-0.101776277448443
Kc	chrX	high:high	0.713652322501224
Kc	chrX	high:low/low:high	0.690993683903421
Kc	chrX	low:low	-1.25219695981026
Kc	chrX	high:high	-0.623480763707308
Kc	chrX	high:high	-0.374290095416446
Kc	chrX	high:high	-0.416308452047878
Kc	chrX	high:low/low:high	-0.718087398572505
Kc	chrX	high:high	1.24463267442883
Kc	chrX	high:high	0.813291782683891
Kc	chrX	low:low	-1.08994697627666
Kc	chrX	high:low/low:high	-0.0495516994622272
Kc	chrX	low:low	-0.941716473592419
Kc	chrX	low:low	-0.391456013058041
Kc	chrX	low:low	-0.729587974469267
Kc	chrX	low:low	0.35779589136123
Kc	chrX	high:high	-0.35868647940699
Kc	chrX	low:low	-1.09289615114933
Kc	chrX	high:high	-0.519876320178368
Kc	chrX	high:high	-0.233816864999051
Kc	chrX	high:high	2.85862755189278
Kc	chrX	high:high	-0.258321210875471
Kc	chrX	high:high	0.242194374861571
Kc	chrX	high:high	-0.389240920634292
Kc	chrX	low:low	-0.663691770169504
Kc	chrX	high:high	0.1967379992658
Kc	chrX	high:high	0.444223286567369
Kc	chrX	high:high	0.118321444812236
Kc	chrX	low:low	-0.490626547016232
Kc	chrX	high:high	0.220277315271666
Kc	chrX	high:high	-0.244260551319694
Kc	chrX	high:high	-0.238153422090783
Kc	chrX	high:high	-0.466242795872053
Kc	chrX	high:low/low:high	-0.671206757840491
Kc	chrX	low:low	-0.89599328216422
Kc	chrX	high:low/low:high	-0.191591871669983
Kc	chrX	high:high	0.229304678966779
Kc	chrX	high:high	-0.472844546547786
Kc	chrX	low:low	-0.808135783674162
Kc	chrX	high:high	0.993742773981418
Kc	chrX	high:high	1.25717358832227
Kc	chrX	high:high	-0.266949937911677
Kc	chrX	low:low	-0.561077915343463
Kc	chrX	high:high	0.285949382659392
Kc	chrX	high:high	2.25612823051243
Kc	chrX	high:high	-1.27144617478907
Kc	chrX	high:high	1.96656941910096
Kc	chrX	high:low/low:high	-0.874886166460439
Kc	chrX	high:high	0.255224576129513
Kc	chrX	high:high	0.533049514267676
Kc	chrX	high:high	-0.863225395603643
Kc	chrX	low:low	-0.781124100999993
Kc	chrX	low:low	-0.981340178915845
Kc	chrX	high:high	1.24695433972426
Kc	chrX	high:high	-0.278544614402861
Kc	chrX	high:high	0.0139400462010985
Kc	chrX	high:high	-0.292204975611129
Kc	chrX	low:low	0.438734459802611
Kc	chrX	high:high	-0.397340677856554
Kc	chrX	high:high	-0.540195465011372
Kc	chrX	high:high	2.82372049890146
Kc	chrX	high:low/low:high	0.502220317666924
Kc	chrX	high:high	1.74564298094354
Kc	chrX	high:high	0.717931138337649
Kc	chrX	high:high	3.39943838879358
Kc	chrX	high:low/low:high	-0.90653300711711
Kc	chrX	low:low	-1.02988260283091
Kc	chrX	high:low/low:high	-0.0568423185949746
Kc	chrX	low:low	-1.10880333770957
Kc	chrX	low:low	-0.870719722665694
Kc	chrX	low:low	-0.766678546098072
Kc	chrX	high:high	0.22002073319393
Kc	chrX	high:high	0.487930009211928
Kc	chrX	high:high	0.180480298476666
Kc	chrX	high:high	1.23834358632144
Kc	chrX	high:high	-0.728641060921316
Kc	chrX	low:low	1.35824714771474
Kc	chrX	low:low	-0.618928046181771
Kc	chrX	low:low	-0.732675373926535
Kc	chrX	high:high	-0.882898255590299
Kc	chrX	low:low	0.440283637974212
Kc	chrX	high:low/low:high	-0.860744311136231
Kc	chrX	high:high	0.458662059950896
Kc	chrX	high:low/low:high	0.587424800760767
Kc	chrX	high:high	-0.351250563365685
Kc	chrX	low:low	1.3432112885952
Kc	chrX	low:low	-0.977092776595268
Kc	chrX	low:low	-0.854048145193354
Kc	chrX	low:low	2.8980850040465
Kc	chrX	high:low/low:high	-0.628183468054926
Kc	chrX	high:low/low:high	-0.701061861431282
Kc	chrX	high:low/low:high	-0.728424936179926
Kc	chrX	high:low/low:high	-0.315829484239323
Kc	chrX	high:low/low:high	-0.216763069068458
Kc	chrX	high:low/low:high	-0.819071489345231
Kc	chrX	high:high	1.31768163440814
Kc	chrX	low:low	-0.313278458387005
Kc	chrX	high:low/low:high	-0.819591084411989
Kc	chrX	high:low/low:high	-0.511919951357574
Kc	chrX	high:low/low:high	-0.301474515551052
Kc	chrX	high:high	2.50871599723351
Kc	chrX	high:low/low:high	0.650287849672549
Kc	chrX	low:low	-0.434811529990778
