# Supplementary material for: Global chromatin conformation differences in the Drosophila dosage compensated chromosome X
Source: Nat Commun. 2019 Nov 25;10:5355. doi: 10.1038/s41467-019-13350-8 (PMC6877619; doi:10.1038/s41467-019-13350-8)
Supplement: Supplementary file 12 — Source Data [file 41467_2019_13350_MOESM12_ESM.zip › fig-6A-4C-enrichment-at-boundaries.txt]

cell.line	status	mean
Kc167	high:high	0.0482626062675687
S2	high:high	0.0494379533152797
Kc167	high:high	0.0470561226290519
S2	high:high	0.053613788422005
Kc167	high:high	0.0499510439933122
S2	high:high	0.0527035338598089
Kc167	high:high	0.0487960647226121
S2	high:high	0.0497783405354937
Kc167	high:high	0.0445365158280997
S2	high:high	0.0504111284008184
Kc167	high:high	0.0431092066423272
S2	high:high	0.0468338004881916
Kc167	high:high	0.0472926905977146
S2	high:high	0.0513717173615425
Kc167	high:high	0.0418188692772699
S2	high:high	0.0499462044221923
Kc167	high:high	0.0461721713524258
S2	high:high	0.0491028195486643
Kc167	high:high	0.0432686807098417
S2	high:high	0.04779279630662
Kc167	high:high	0.0453632075329214
S2	high:high	0.0478668711832025
Kc167	high:high	0.044878171403766
S2	high:high	0.0495837913302477
Kc167	high:high	0.0475444281277835
S2	high:high	0.0500855627524202
Kc167	high:high	0.0467254185528588
S2	high:high	0.0521408945027305
Kc167	high:high	0.0424735610261664
S2	high:high	0.049445565236576
Kc167	high:high	0.0503514705062216
S2	high:high	0.0542869652164974
Kc167	high:high	0.0448280586731393
S2	high:high	0.0497241608919401
