# Supplementary material for: Global chromatin conformation differences in the Drosophila dosage compensated chromosome X
Source: Nat Commun. 2019 Nov 25;10:5355. doi: 10.1038/s41467-019-13350-8 (PMC6877619; doi:10.1038/s41467-019-13350-8)
Supplement: Supplementary file 12 — Source Data [file 41467_2019_13350_MOESM12_ESM.zip › fig-6B-CLAMP-binding-strength.txt]

cell.line	group	Score
S2	Group-B	2.22488071767875
S2	Group-B	2.27716900573696
S2	Group-C	2.01417151067495
S2	Group-A	2.10702716443777
S2	Group-A	2.16477281696196
S2	Group-A	2.06784574327775
S2	Group-A	1.97125152195946
S2	Group-A	2.02588324315108
S2	Group-A	1.74091303762757
S2	Group-B	2.524504617483
S2	Group-C	2.47778904140099
S2	Group-A	2.27716900573696
S2	Group-A	1.83808566795357
S2	Group-A	2.33146611692629
S2	Group-B	2.05141626559989
S2	Group-B	2.74657471568346
S2	Group-A	2.49770416079606
S2	Group-B	2.39533309884501
S2	Group-A	1.91105487892677
S2	Group-A	1.6497447549473
S2	Group-A	1.61593994502783
S2	Group-B	2.53562889208788
S2	Group-C	2.02005636682349
S2	Group-A	2.09166466010224
S2	Group-A	1.69200724146804
S2	Group-A	2.2173784205048
S2	Group-C	2.37640594239345
S2	Group-B	2.44446060940761
S2	Group-A	1.57077119632838
S2	Group-A	1.83208132030785
S2	Group-B	2.89176937337839
S2	Group-A	2.32099817705001
S2	Group-A	1.80743512238155
S2	Group-A	1.95185886122315
S2	Group-A	2.0472365792056
S2	Group-A	1.69708386631452
S2	Group-A	2.53929096671864
S2	Group-A	1.95185886122315
S2	Group-A	2.34514125017928
S2	Group-B	2.83896621113328
S2	Group-A	1.45728240949047
S2	Group-C	2.253972967499
S2	Group-A	2.8414050729945
S2	Group-A	1.30211410627585
S2	Group-A	1.91631200832622
S2	Group-A	1.91105487892677
S2	Group-A	2.08119672022596
S2	Group-A	1.6497447549473
S2	Group-C	1.84402966937575
S2	Group-A	1.88954621177135
S2	Group-B	2.59499546738678
S2	Group-A	2.00822750925276
S2	Group-C	2.29948950989459
S2	Group-A	1.78171701992395
S2	Group-A	1.66594914293138
S2	Group-A	1.27177806385575
S2	Group-A	1.81988659624649
S2	Group-B	2.28000557310852
S2	Group-A	2.05141626559989
S2	Group-B	2.74140941504954
S2	Group-C	2.32099817705001
S2	Group-A	1.99002843754568
S2	Group-B	2.52823600628474
S2	Group-A	2.06784574327775
S2	Group-B	1.99615722983431
Kc167	Group-B	1.09776883270433
Kc167	Group-B	2.04364859293645
Kc167	Group-C	2.18310118681187
Kc167	Group-A	1.41583457425381
Kc167	Group-A	1.74295337947771
Kc167	Group-A	0.657059342342909
Kc167	Group-A	0.510047782907239
Kc167	Group-A	0.567921306147222
Kc167	Group-A	0.687235891419628
Kc167	Group-B	1.67449404125993
Kc167	Group-C	1.99036804563933
Kc167	Group-A	0.543311097131031
Kc167	Group-A	1.15288219494662
Kc167	Group-A	0.863307567122274
Kc167	Group-B	1.62504061945208
Kc167	Group-B	1.72004929115872
Kc167	Group-A	0.802382571729274
Kc167	Group-B	0.968735487044297
Kc167	Group-A	1.5595080089944
Kc167	Group-A	0.567921306147222
Kc167	Group-A	0.657059342342909
Kc167	Group-B	1.59592335230235
Kc167	Group-C	1.89225188130934
Kc167	Group-A	1.18690686890002
Kc167	Group-A	1.84321200130779
Kc167	Group-A	0.696954651807255
Kc167	Group-C	2.07435948916141
Kc167	Group-B	1.16787263401129
Kc167	Group-A	2.18980564024826
Kc167	Group-A	1.09346953683176
Kc167	Group-B	2.23570585691501
Kc167	Group-A	1.05787352323998
Kc167	Group-A	0.567921306147222
Kc167	Group-A	0.594821627586829
Kc167	Group-A	0.802382571729274
Kc167	Group-A	1.23009707406596
Kc167	Group-A	0.734274221462241
Kc167	Group-A	0.614206212459665
Kc167	Group-A	0.673349226069242
Kc167	Group-B	1.62847239588128
Kc167	Group-A	1.05787352323998
Kc167	Group-C	2.39704246471872
Kc167	Group-A	1.12847972892928
Kc167	Group-A	0.734274221462241
Kc167	Group-A	0.620525976250363
Kc167	Group-A	1.15288219494662
Kc167	Group-A	0.333460040565167
Kc167	Group-A	0.823412257657927
Kc167	Group-C	2.87812031544149
Kc167	Group-A	0.762487262264928
Kc167	Group-B	1.71249032559846
Kc167	Group-A	1.36954966794137
Kc167	Group-C	2.1175685763542
Kc167	Group-A	0.567921306147222
Kc167	Group-A	1.45868770413706
Kc167	Group-A	1.05787352323998
Kc167	Group-A	0.815091932368068
Kc167	Group-B	2.09051088584814
Kc167	Group-A	0.918420929364567
Kc167	Group-B	1.46382776136877
Kc167	Group-C	1.79697840173697
Kc167	Group-A	1.11047819334312
Kc167	Group-B	1.57846881031504
Kc167	Group-A	1.26892055258191
Kc167	Group-B	0.830873685454417
