# Supplementary material for: Global chromatin conformation differences in the Drosophila dosage compensated chromosome X
Source: Nat Commun. 2019 Nov 25;10:5355. doi: 10.1038/s41467-019-13350-8 (PMC6877619; doi:10.1038/s41467-019-13350-8)
Supplement: Supplementary file 12 — Source Data [file 41467_2019_13350_MOESM12_ESM.zip › fig-6D-PE-scan-difference-averages.txt]

chr	averages
chr2L	-0.0201244851475804
chr2R	-0.0155074601147536
chr3L	-0.0175816623395257
chr3R	-0.00642531536687399
chrX	0.0235246779274738
