# Supplementary material for: Global chromatin conformation differences in the Drosophila dosage compensated chromosome X
Source: Nat Commun. 2019 Nov 25;10:5355. doi: 10.1038/s41467-019-13350-8 (PMC6877619; doi:10.1038/s41467-019-13350-8)
Supplement: Supplementary file 12 — Source Data [file 41467_2019_13350_MOESM12_ESM.zip › fig-6E-insulation-scatterplot.txt]

chrom	log10_female_ins	log10_male_ins
chr2L	0.0089509486264772	-0.0109545748432586
chr2L	0.184738394242876	0.226689362286321
chr2L	-0.057413314446252	-0.0415496777671305
chr2L	-0.430681942037413	-0.386006931002263
chr2L	0.110485388624183	0.102931850323629
chr2L	-0.0487826005549341	-0.0769904961689585
chr2L	0.0303736546210344	0.0231055549854653
chr2L	-0.13941653669995	-0.105219333519535
chr2L	-0.00794559471445099	0.00184792186857568
chr2L	-0.312617641969096	-0.315983047228987
chr2L	-0.0788335782188949	-0.10621041981284
chr2L	-0.138966244497828	-0.203354616382144
chr2L	0.0701341063365025	0.0306675818492103
chr2L	0.0129019132221531	0.014597025639721
chr2L	-0.454423995057559	-0.486788708735145
chr2L	-0.0993347505195044	-0.108738589507349
chr2L	-0.102656079293432	-0.207396852092115
chr2L	-0.242361237728322	-0.23187902735207
chr2L	-0.0309833380753239	-0.0317827144597075
chr2L	0.00526702466852994	0.0309858214555284
chr2L	-0.321994502251431	-0.360241413954502
chr2L	0.156518814049793	0.169314437966972
chr2L	0.351315286210347	0.3573607645703
chr2L	0.0512028119103463	0.00147740986234681
chr2L	0.0944396448859115	0.123909093428329
chr2L	-0.017830025764569	-0.00627103443946045
chr2L	0.475783309971314	0.467709306063554
chr2L	-0.151930921304051	-0.110201947033029
chr2L	0.29465192448934	0.26636320224636
chr2L	0.0857466954205136	0.122248422987307
chr2L	-0.309642219637823	-0.333081341366063
chr2L	-0.608631053865726	-0.589333579278327
chr2L	-0.503906027738036	-0.498996178022326
chr2L	-0.0964085680424247	-0.0927110721239362
chr2L	0.0283923143248617	0.0215004734288964
chr2L	0.119689308874314	0.128458832745743
chr2L	-0.172592761361499	-0.109329928014928
chr2L	0.0535127344795347	0.0396626834919106
chr2L	-0.272959321469002	-0.371408367493875
chr2L	0.101121153802896	0.106624701340832
chr2L	-0.206107935524287	-0.185036327759587
chr2L	-0.438825859811396	-0.458407789775221
chr2L	0.147565326168915	0.145635395755523
chr2L	-0.0965434923583761	-0.079981056676531
chr2L	-0.254002426263135	-0.198982709763622
chr2L	-0.365776298411037	-0.374934773911647
chr2L	-0.376722108290059	-0.389719865491104
chr2L	-0.395847268754225	-0.432749540251307
chr2L	-0.0194810289609081	0.0261227009406199
chr2L	-0.217485480386671	-0.228275111576058
chr2L	0.0840896973241038	0.137041220856987
chr2L	0.0486761837599278	0.0664689390947922
chr2L	-0.288361920182583	-0.203535681810478
chr2L	-0.222719745304154	-0.234766031463258
chr2L	0.0495387639637222	-0.0115824906175243
chr2L	-0.25282545303901	-0.229170782229798
chr2L	-0.0204240468059565	0.0188183139300799
chr2L	-0.10042271803499	-0.160342321146081
chr2L	-0.0717423430490635	-0.0884293582525941
chr2L	-0.0216880504184779	-0.0395277468178547
chr2L	-0.232734467598198	-0.272650320858922
chr2L	-0.00515952378517134	0.0122082853298688
chr2L	-0.0251001967295344	-0.0451801335076763
chr2L	-0.104604156970361	-0.047459963697053
chr2L	-0.383287181779728	-0.425219124453762
chr2L	-0.231769200296662	-0.264980923788018
chr2L	0.0854076626728449	0.0688939583664637
chr2L	0.472389688788588	0.475513074377918
chr2L	0.193244541306204	0.182602767178095
chr2L	-0.104257091940824	-0.0373582355924511
chr2L	-0.203624601112052	-0.22723442173261
chr2L	0.0223050470550081	0.0157761924613841
chr2L	0.248421335906438	0.240499756156959
chr2L	-0.164667758580814	-0.270777527166417
chr2L	-0.0661423085585753	-0.0653114474574226
chr2L	0.0736266458403219	0.107245612176827
chr2L	0.222583660736663	0.214094017008319
chr2L	-0.0594386065849583	-0.0447114605380609
chr2L	0.153195530016669	0.164433191292591
chr2L	0.0418381551657509	0.0576274490001572
chr2L	0.0287744804201162	-0.0288057483789652
chr2L	-0.356599853938376	-0.298922244677409
chr2L	-0.320056414300854	-0.286475254387489
chr2L	-0.191630211966999	-0.202468016112753
chr2L	-0.0832069542795476	-0.0930340208098732
chr2L	0.136349220974081	0.0975345879366453
chr2L	0.125191887436432	0.0871489300251799
chr2L	-0.0784724408415276	-0.0553983605422987
chr2L	-0.193686879537535	-0.23788245407679
chr2L	0.0995483102509491	0.143571917971308
chr2L	-0.220131654514257	-0.229946854557486
chr2L	-0.229449101536304	-0.233935499327045
chr2L	-0.425199653379424	-0.417297396150178
chr2L	0.133484151175182	0.138512773930787
chr2L	-0.306454965360698	-0.336234401577625
chr2L	0.101526585336996	0.0786526985896935
chr2L	-0.338856199104057	-0.298458162085085
chr2L	-0.0488221997215785	-0.0121877199381581
chr2L	0.244521436585341	0.209593643777171
chr2L	-0.0523095607839808	-0.0737273589514789
chr2L	0.131867549185438	0.155258056948505
chr2L	-0.1077313087228	-0.112225683643561
chr2L	-0.263856046608833	-0.282096191321088
chr2L	0.021141181883508	-0.00330103776493085
chr2L	0.0948455302760097	0.0656866150239582
chr2L	-0.187192875882782	-0.16917216437647
chr2L	-0.479613539056648	-0.595692800093958
chr2L	-0.128704062953999	-0.119014228257628
chr2L	0.251982669487737	0.211294218933768
chr2L	0.295213731558722	0.254995847223848
chr2L	-0.558253252359777	-0.522451634845948
chr2L	-0.0175127503082041	-0.0413244189268035
chr2L	-0.0982438120290994	-0.0959463009900002
chr2L	-0.339309508781145	-0.379828732567303
chr2L	-0.1087943077757	-0.0684782273206203
chr2L	-0.0755683119419564	-0.0323526059388271
chr2L	-0.102076410634425	-0.0689639867533406
chr2L	0.158999040612346	0.176727365211849
chr2L	0.156660675620722	0.135149884553182
chr2L	-0.394848291050656	-0.298241883505718
chr2L	-0.153673538788572	-0.241401454301116
chr2L	-0.00458460476179338	-0.0477579058781279
chr2L	0.0839731916124594	0.0336176488830625
chr2L	-0.177539844376537	-0.205558103132098
chr2L	0.0756960206614381	0.0503456436767941
chr2L	-0.0488431994502374	-0.102876161150624
chr2R	-0.00338152031880896	-0.0282328997533162
chr2R	-0.151378826083884	-0.17981025966893
chr2R	-0.0336013348905105	-0.0294810346588877
chr2R	0.219606986271006	0.181107671428682
chr2R	0.145595204741122	0.144790329667235
chr2R	-0.0634336196879819	-0.0396315189484769
chr2R	0.186047690991695	0.244502051294785
chr2R	-0.101056294083769	-0.0825048076269157
chr2R	-0.315020971774443	-0.35083745012237
chr2R	-0.212730193237276	-0.231847506469995
chr2R	0.126536556823491	0.10631949690578
chr2R	0.0111226423636343	-0.0338347997338611
chr2R	-0.0951915350534516	-0.11558785792765
chr2R	0.0742893456130375	0.0396284641747558
chr2R	-0.090528940508999	-0.0694910502620097
chr2R	-0.266084347529015	-0.249294368283125
chr2R	-0.113761664427891	-0.130841611957612
chr2R	0.0631558085290969	0.028772690122683
chr2R	0.198063294082349	0.187382765301874
chr2R	0.289570506192806	0.317586143698454
chr2R	-0.120010636856309	-0.163373447384836
chr2R	-0.201463407488603	-0.190486790293067
chr2R	-0.0246119518857404	-0.0384578318361256
chr2R	0.255810920069485	0.257576865649638
chr2R	-0.116277350791607	-0.123634097096479
chr2R	-0.30449730373727	-0.2640617877568
chr2R	0.236317925717206	0.255838497944841
chr2R	0.203752228358624	0.195528965173059
chr2R	-0.219040350802896	-0.202191391546764
chr2R	-0.136241780687215	-0.11534266970176
chr2R	-0.0810933333798369	-0.0277611332713117
chr2R	-0.183241470768466	-0.212569720787688
chr2R	-0.169470611527873	-0.189923669110258
chr2R	0.07292932714642	0.0898044384375755
chr2R	-0.179518832332536	-0.242273708008924
chr2R	0.0154868642569423	0.00843453789579428
chr2R	-0.42380415060752	-0.486602628706748
chr2R	-0.12266218579145	-0.114366959076747
chr2R	0.370572526763063	0.39369579731259
chr2R	-0.238137639344029	-0.232461230447867
chr2R	0.164138486297193	0.185396828858109
chr2R	-0.195294211483588	-0.215695630726339
chr2R	-0.0712179546008634	-0.0554035691065469
chr2R	-0.162399915982051	-0.136318928445739
chr2R	-0.136305076175637	-0.170880399461749
chr2R	-0.315163392480798	-0.291879608619837
chr2R	-0.1479145255391	-0.206225302169114
chr2R	-0.440902881209102	-0.422637215837115
chr2R	-0.0851822779305743	-0.0970916760181392
chr2R	0.0626549887185139	0.0496812122883483
chr2R	-0.110438355231867	-0.0583274477778932
chr2R	0.00203076303038439	0.0244707356919057
chr2R	-0.222046046978288	-0.241639090089216
chr2R	-0.261430550365261	-0.291278951075982
chr2R	-0.302386690770806	-0.282374608242093
chr2R	0.0151546272052745	0.0116457336487933
chr2R	0.224104450556062	0.213515838963443
chr2R	0.00797524992048027	-0.0235360170976268
chr2R	-0.0379578232346563	-0.00950738406480984
chr2R	-0.200228352144961	-0.175082982940186
chr2R	-0.140115865081916	-0.191037477632209
chr2R	-0.197006591526416	-0.203594288855399
chr2R	-0.271277065504993	-0.269933204415172
chr2R	0.0590087638909757	0.0023450180087161
chr2R	-0.167629685232768	-0.18237572483461
chr2R	-0.0812071506042181	-0.173898231267721
chr2R	-0.238153924306201	-0.233778345091242
chr2R	-0.212521388477079	-0.247247974373075
chr2R	0.0443444815396364	0.022295809162594
chr2R	0.198933520804969	0.155413407892758
chr2R	-0.140573854345945	-0.0908307194143149
chr2R	-0.141883755579798	-0.109192640170896
chr2R	-0.247083809694459	-0.235909478209286
chr2R	0.155273089192617	0.1703255439668
chr2R	0.0976458380968824	0.0603964717864182
chr2R	-0.305161660015155	-0.307187451832083
chr2R	0.151534595026092	0.107029353178889
chr2R	-0.176437745758039	-0.167233096902308
chr2R	-0.134006593416519	-0.176452594765673
chr2R	0.044267520663897	-0.00365724922761766
chr2R	-0.451522247791465	-0.390498385365865
chr2R	0.0728362274203462	0.0799364950536089
chr2R	-0.227695685502662	-0.200158018279409
chr2R	-0.0488504491199394	-0.0326975227035595
chr2R	-0.219211189852098	-0.235022192142149
chr2R	0.145231995729891	0.14253054487491
chr2R	0.0222863989069716	-0.0156296306208799
chr2R	0.185418107059349	0.167643880697922
chr2R	-0.305000021842413	-0.275741359778043
chr2R	-0.158640112125171	-0.181987578001223
chr2R	-0.17012496249694	-0.183261647286937
chr2R	-0.286063434134787	-0.267071092491671
chr2R	-0.0738736835719174	-0.0767434979952218
chr2R	-0.0615922851812678	-0.0754259942235015
chr2R	-0.134445704956402	-0.115082675226265
chr2R	-0.139029103933218	-0.119576487298201
chr2R	-0.118940336255048	-0.0841684187152744
chr2R	-0.245090080515175	-0.210560936328987
chr2R	-0.359887532536194	-0.340618593888171
chr2R	-0.00392712605077568	-0.0133218375244834
chr2R	0.133077043167044	0.0950374017539522
chr2R	0.00349523148576149	-0.0277501515226306
chr2R	-0.120425010392644	-0.101934540940034
chr2R	-0.173450027650995	-0.155112241339988
chr2R	0.127854940145969	0.0756721966996844
chr2R	0.162761264216306	0.0959062814957762
chr2R	-0.167336876902556	-0.196608296011029
chr2R	-0.131955162134568	-0.122996555128567
chr2R	0.14807730594903	0.116583477022796
chr2R	-0.277382607298853	-0.305824279360448
chr2R	-0.24014750285209	-0.263340601840982
chr2R	0.0899191750062035	0.0996373716360218
chr2R	0.313744735785106	0.291922330863497
chr2R	0.337120212154558	0.353261077103763
chr2R	0.0824618172964983	0.0531815406351374
chr2R	-0.310703633596789	-0.378607121136332
chr2R	0.136685755388234	0.133715681765198
chr2R	-0.254164763802736	-0.245408622748957
chr2R	-0.079501337907377	-0.0653982445323205
chr2R	0.0725467778192652	0.0666685416935354
chr2R	-0.114159429058232	-0.229283308691127
chr2R	-0.0895383998128791	-0.0587011476783728
chr2R	-0.321057401550212	-0.315961261305168
chr2R	-0.0939860866543906	-0.0524472315209014
chr2R	0.329329644925536	0.281134032650128
chr2R	-0.262682129753914	-0.289671651638702
chr2R	-0.182308361634446	-0.183743610851608
chr2R	-0.374326185484559	-0.442982627829873
chr2R	0.28651267156574	0.299865479916169
chr2R	0.00229735215569892	-0.00532268832149496
chr2R	0.416810846324487	0.394034356017393
chr2R	0.092546165166595	0.0721191625113343
chr2R	0.158045597991745	0.155601692926841
chr2R	-0.227112904894528	-0.25215518297053
chr2R	0.0778817331664904	0.0175554098946307
chr2R	-0.0721932045261797	-0.0606952286519398
chr2R	0.182721019315313	0.142326855990986
chr2R	-0.462009206851956	-0.538130836899374
chr2R	0.239641878149508	0.242052114769065
chr2R	-0.268616596774735	-0.225463735725859
chr2R	0.0149198041718948	-0.0549515869416306
chr2R	-0.0781500004498967	-0.0909793607618955
chr2R	0.0278426355857931	0.0213941613079346
chr2R	-0.0791068083258789	-0.0892019366462093
chr2R	-0.154467656381445	-0.155756754992041
chr2R	0.186590071978235	0.193917258851997
chr2R	-0.269899967920708	-0.268208215065649
chr2R	-0.282562777941108	-0.266898058233954
chr2R	-0.131079831140942	-0.154317119598937
chr2R	-0.110477501261962	-0.12651992207913
chr3L	0.127035827246409	0.123907610142953
chr3L	-0.0158300535026167	0.0989714862671299
chr3L	0.467748919237009	0.46251102987251
chr3L	-0.276011699237848	-0.29203329409567
chr3L	-0.420684126495161	-0.470078966846244
chr3L	-0.247242686093444	-0.186965190084915
chr3L	-0.0148972526148438	-0.0499049433317902
chr3L	-0.0209856277775739	-0.031960310548016
chr3L	0.0444743520861822	0.0612563034835379
chr3L	-0.14048259472551	-0.170705378195118
chr3L	-0.0654497867311369	-0.019151888448392
chr3L	0.158908168406069	0.162569426137865
chr3L	-0.072296428107052	-0.0853679972420108
chr3L	-0.485819213318173	-0.3898333496102
chr3L	-0.175963145870393	-0.263179838553873
chr3L	0.00831383015958554	-0.0148026636674932
chr3L	-0.0739685219134919	-0.0683126908623945
chr3L	-0.240401391725809	-0.209688164231296
chr3L	-0.190324482181623	-0.173799092311244
chr3L	-0.00252298804252747	0.0384163348575079
chr3L	0.00804801542317793	-0.027245015652186
chr3L	-0.319577863054199	-0.319737682658804
chr3L	-0.0350736240311327	-0.0170299818518405
chr3L	0.0839324758992924	0.0926830564530871
chr3L	0.10523847528543	0.117726588857168
chr3L	0.011375991488601	0.0519444913832172
chr3L	-0.425716031612049	-0.43820501715418
chr3L	-0.474414003838925	-0.45649146617127
chr3L	-0.0398365981156053	-0.0257479640365392
chr3L	0.237155279540404	0.238678246753238
chr3L	-0.00949451529554164	0.0669189071803316
chr3L	0.170337811172312	0.171809734740913
chr3L	-0.0678564669085622	-0.102870403545778
chr3L	0.168234507364894	0.155381569305507
chr3L	0.0101678601131987	0.0587727795124274
chr3L	-0.19701975172371	-0.260555317323092
chr3L	-0.0595480530934433	-0.0729874728100097
chr3L	0.00726790767680692	-0.0082756726686726
chr3L	-0.0103794375887473	0.015424260380791
chr3L	0.284940816250739	0.260668596854746
chr3L	-0.0540748928300252	-0.0164021419936771
chr3L	0.023306164439155	-0.00507544430772373
chr3L	-0.180928994938629	-0.192173498351682
chr3L	0.0373106175463408	0.0306594150717186
chr3L	-0.208272611783024	-0.157502582239608
chr3L	-0.0340503696811537	-0.0416399101480951
chr3L	0.209298406537255	0.218449027315937
chr3L	-0.301705162135408	-0.382718940629897
chr3L	-0.00877686369544691	0.00482641138212306
chr3L	-0.132092393746328	-0.114219556731309
chr3L	-0.111024344982593	-0.0954802745260122
chr3L	-0.0352534800149563	-0.00376153603569678
chr3L	-0.413029457590208	-0.44246281453693
chr3L	-0.117868235832371	-0.193651540701363
chr3L	0.11896174794094	0.140057807728146
chr3L	-0.190092953268126	-0.215386715777689
chr3L	-0.298233058958929	-0.37167753326059
chr3L	-0.312129104684593	-0.307943174014652
chr3L	-0.447345419495449	-0.346254886162235
chr3L	-0.337902611667266	-0.32308331387353
chr3L	-0.154451598916466	-0.168400958034837
chr3L	-0.242817063760967	-0.209109198773179
chr3L	0.255028098680997	0.254095197729584
chr3L	-0.371858102691517	-0.347696939365959
chr3L	0.121239540688099	0.0803202936202621
chr3L	0.165817652999185	0.133853985631383
chr3L	-0.318203395319296	-0.236716505653746
chr3L	-0.390011534714755	-0.319522627910971
chr3L	-0.214179992320906	-0.189037794827487
chr3L	-0.0446005332298594	-0.0147880986033848
chr3L	0.132333896201098	0.148740651573783
chr3L	-0.379531483598904	-0.370400584970679
chr3L	-0.0883304489665574	-0.0611735395478152
chr3L	0.0866008305420719	0.0381764267590265
chr3L	-0.439375268484029	-0.496225610749229
chr3L	-0.682423760071452	-0.686364362418023
chr3L	0.0519678485550343	0.0440328808113921
chr3L	0.119416774666457	0.121131559192544
chr3L	-0.330615786906861	-0.344372522409613
chr3L	-0.26829233589995	-0.279148479553901
chr3L	0.0770220965749866	0.0519138477744572
chr3L	-0.124047304434313	-0.132340464116537
chr3L	-0.27616986161562	-0.273572826485213
chr3L	-0.602387613995061	-0.552932825147058
chr3L	-0.402929779770004	-0.370301837817391
chr3L	-0.487218086240926	-0.490428091704477
chr3L	-0.314492282386625	-0.259780873131116
chr3L	-0.45444602217503	-0.477727747406691
chr3L	-0.371866753222676	-0.35994833684806
chr3L	-0.322280604883423	-0.283748909692899
chr3L	-0.0188453013698377	0.0264836528766379
chr3L	-0.239811786945312	-0.248185914445671
chr3L	-0.323286978115098	-0.448514976900996
chr3L	-0.219647215577943	-0.223863640001336
chr3L	0.0726248401532126	0.13672390514075
chr3L	0.0404299644930852	0.0631355561147596
chr3L	-0.221696338812997	-0.283085389361451
chr3L	-0.431667944495586	-0.492345209714333
chr3L	-0.0686037682561553	-0.0449670560350106
chr3L	-0.0515721966081476	-0.0597874555944825
chr3L	-0.00157093666859343	-0.00144601271193586
chr3L	-0.0849567599379663	-0.103665114035478
chr3L	-0.106522869929791	-0.111869703605005
chr3L	-0.162340374555934	-0.219325824700194
chr3L	-0.324907134353607	-0.289885994925259
chr3L	0.274838447737094	0.374701454945135
chr3L	-0.0564189622305176	-0.0651571683386618
chr3L	-0.0675923826839368	-0.072496207813548
chr3L	-0.188097739602054	-0.201533170831464
chr3L	-0.105111130617984	-0.0827809571832639
chr3L	-0.138281003540609	-0.25625767787815
chr3L	-0.314151430886208	-0.27021818188588
chr3L	-0.289543080499397	-0.332806103907729
chr3L	0.0541051348860738	0.0325108991199957
chr3L	0.0732303835635245	0.0644481703534305
chr3L	-0.022093643410038	-0.00407510838847578
chr3L	-0.119532715760675	-0.172365422316565
chr3L	0.27183309549089	0.280352736103804
chr3L	-0.175397185263738	-0.170627344423821
chr3L	0.213922892545387	0.208652004248424
chr3L	-0.19257002238058	-0.265858371548692
chr3L	-0.0776294856692821	-0.128898035094724
chr3L	-0.0115284229701317	-0.0791886553407846
chr3L	-0.245470788655794	-0.225119537395503
chr3L	-0.0167579808977039	-0.0498557298459023
chr3L	0.1237597559621	0.0926053160340329
chr3L	0.0684476492050978	0.0991986454520865
chr3L	0.181412367152884	0.176877455111185
chr3L	0.0217521635187051	-0.0108699225588927
chr3L	0.198984797460079	0.204249108498939
chr3L	0.0102991126899376	0.0141237843637131
chr3L	-0.124482424224667	-0.156487661162704
chr3L	0.142049254530007	0.132659780387226
chr3L	-0.209406560266159	-0.485619685684807
chr3L	-0.0677976593103665	-0.293266515994181
chr3R	0.0607323269955793	0.0953670795226887
chr3R	-0.0882944510996658	-0.142655000995837
chr3R	-0.173047455379474	-0.130093305290969
chr3R	-0.179874471150662	-0.0370943805479511
chr3R	-0.546788551886791	-0.592989131449361
chr3R	0.0800789037988762	0.0900289629532218
chr3R	0.079980752872955	0.0841604588039963
chr3R	-0.303047797082071	-0.33570054038802
chr3R	-0.171756116671034	-0.169608746993732
chr3R	0.200086025468272	0.160731988586035
chr3R	-0.204540654078243	-0.217965926660168
chr3R	-0.610849905332643	-0.622079408340257
chr3R	-0.135535748877366	-0.134881037824324
chr3R	-0.043987439281574	-0.0711564082206668
chr3R	-0.0302048509346395	0.0550089949976012
chr3R	-0.0826127373121644	-0.0894570824095308
chr3R	-0.380382794311108	-0.349566543627413
chr3R	-0.0142332301266772	-0.114468531019078
chr3R	0.0152781001260171	-0.107962191818175
chr3R	-0.0998901276407625	-0.136850660464049
chr3R	0.190819426364673	0.197110741496493
chr3R	0.0226449668597009	-0.00430156290748783
chr3R	0.115145592265528	0.160624620860607
chr3R	0.0772204423639245	0.0134044127720966
chr3R	-0.0155210403144558	-0.0523417015058419
chr3R	-0.205755742888378	-0.155063950915211
chr3R	0.0978469401165157	0.130695842341092
chr3R	-0.310019351267028	-0.32016503320807
chr3R	-0.285730409664101	-0.375942314073222
chr3R	0.0473302432424355	0.0596035480215617
chr3R	-0.210715038722955	-0.286131859066874
chr3R	-0.18265759563205	-0.167913892460761
chr3R	0.0443233892381309	0.0684060390083091
chr3R	-0.300761848566339	-0.306914306625685
chr3R	0.0403048191084488	-0.0379938424891464
chr3R	0.190786579644393	0.175681502171847
chr3R	-0.024408594604346	-0.00833382308130936
chr3R	-0.0964945630109002	-0.10673964393838
chr3R	-0.115199625002607	-0.126107496465828
chr3R	-0.383780446364094	-0.413599744936804
chr3R	-0.487340554565487	-0.429103844918736
chr3R	0.106178729574573	0.135332643253713
chr3R	0.071069806609253	0.11376988055764
chr3R	-0.0386960994005571	-0.026748614266597
chr3R	-0.106138672924034	-0.159655049965825
chr3R	-0.278214307163521	-0.27359901514607
chr3R	-0.110702969043491	-0.0815531459674073
chr3R	-0.143947048366765	-0.204634188782447
chr3R	-0.453282956127924	-0.423668824908651
chr3R	-0.116703843000184	-0.0746123910345232
chr3R	0.232456342193535	0.235563898456206
chr3R	-0.0466480793855482	-0.0730145746792712
chr3R	-0.213798232616537	-0.168646886518017
chr3R	0.0433413128349229	0.0833750876702057
chr3R	-0.0821945610938567	-0.129044071655812
chr3R	-0.147602043140523	-0.152417358630356
chr3R	-0.10600835129415	-0.112938554385093
chr3R	-0.0124908641353123	-0.0352331109610951
chr3R	-0.105919911514381	-0.0983131435954985
chr3R	-0.00211839968674351	0.0259205465813979
chr3R	0.0751246119496005	0.0863306340482478
chr3R	-0.748448946370487	-0.764669972781446
chr3R	0.0621029682473495	0.0480016928758207
chr3R	-0.344537994019338	-0.318548544596913
chr3R	-0.287896122417922	-0.283411225320618
chr3R	-0.192898410496346	-0.150655417863521
chr3R	0.0617163720267357	0.0788149791792045
chr3R	0.255155866926863	0.258814437297139
chr3R	-0.640290897802911	-0.616967379515512
chr3R	-0.0482677286917307	-0.101701634090898
chr3R	-0.31125397913768	-0.408868160463847
chr3R	-0.309439270255167	-0.24982451960147
chr3R	-0.277201914184959	-0.273776820277656
chr3R	-0.104536746392531	-0.10486349030526
chr3R	-0.401477563395393	-0.458832484032525
chr3R	0.25355069914324	0.2805546562899
chr3R	-0.0177928335113881	-0.00140633628500301
chr3R	0.0807921020225075	0.0529425777946693
chr3R	-0.151474723209705	-0.21535691238557
chr3R	-0.0541103102255226	-0.0505453478680094
chr3R	-0.0867383809707089	-0.109888123057763
chr3R	-0.409850077683626	-0.415170620040969
chr3R	-0.385266958000027	-0.384864039612681
chr3R	0.0388966487336061	0.0234751612292968
chr3R	-0.114703532333941	-0.107763740369049
chr3R	-0.137167286252507	-0.186251191557543
chr3R	-0.295669941201095	-0.36440536662234
chr3R	0.066337197838085	0.0522139714189659
chr3R	-0.275837435999988	-0.2903238346506
chr3R	-0.131292590241425	-0.1634243062837
chr3R	-0.128808886615778	-0.164287602506353
chr3R	-0.221315246034087	-0.239288053175361
chr3R	0.182430150274613	0.14677316263676
chr3R	-0.106207886120685	-0.0634770669497688
chr3R	-0.131337279231295	-0.136097672531496
chr3R	-0.303206238079852	-0.305021692778091
chr3R	-0.0333672183856001	-0.071118083525804
chr3R	-0.0170603006481151	-0.0671936335989889
chr3R	-0.128455760895657	-0.117406051411354
chr3R	0.104065028116031	0.103025614894278
chr3R	0.152094126016092	0.153203499067726
chr3R	0.202733171328554	0.203311495179664
chr3R	-0.0668178262512803	-0.0285457323834478
chr3R	-0.23485421815526	-0.26967448150433
chr3R	-0.365120785674556	-0.388414653880655
chr3R	0.197960665807209	0.167969298032361
chr3R	-0.39733300081892	-0.373170522488187
chr3R	-0.138326483479124	-0.0956525876836789
chr3R	0.0848258311611985	0.101090244929475
chr3R	-0.108969802124043	-0.0915794183907457
chr3R	0.0692452824238518	0.0522179587329225
chr3R	0.160137546859481	0.137670874194968
chr3R	-0.118815645215546	-0.0786924156482406
chr3R	-0.318559782948496	-0.307504037856068
chr3R	-0.417583661626942	-0.455222487403134
chr3R	0.0807320631063228	0.102572010329564
chr3R	0.10804387817945	0.105991677459931
chr3R	0.0880835631215739	0.0745595108967663
chr3R	-0.258440448888771	-0.23679514736794
chr3R	-0.302756501471044	-0.247462391312596
chr3R	0.0527458122875116	0.0331679547261568
chr3R	0.136896086091576	0.184589176496565
chr3R	-0.204005864281034	-0.24614263346965
chr3R	-0.271910820704911	-0.342567626394576
chr3R	0.0135019634271083	-0.0125535753818138
chr3R	-0.155570538539305	-0.167806336970339
chr3R	-0.220013236886049	-0.305923683348304
chr3R	-0.279246115389919	-0.356587810958839
chr3R	-0.311812262898796	-0.415580874440161
chr3R	0.144502222247609	0.148117303391004
chr3R	0.329260849712458	0.306661374415546
chr3R	0.101058835214144	0.132285469547442
chr3R	-0.303615727366319	-0.236313402704733
chr3R	-0.173666829038155	-0.150072291030937
chr3R	-0.153751730275755	-0.192819354506922
chr3R	-0.0571221491135523	-0.0514329653098159
chr3R	-0.44401388720314	-0.372668767490098
chr3R	-0.240313494047521	-0.216574706507884
chr3R	-0.0403396782209156	-0.0685187341720869
chr3R	-0.18202588683623	-0.151451296146991
chr3R	-0.182264745951108	-0.166904178013888
chr3R	-0.492909724717433	-0.527953630131319
chr3R	-0.140900320018494	-0.145268538117461
chr3R	-0.0955639265862835	-0.0850663940422001
chr3R	-0.220617787676533	-0.236288776288186
chr3R	-0.140273993962098	-0.158444539260418
chr3R	-0.397398730325989	-0.438316700608515
chr3R	-0.291637522216723	-0.34520853070922
chr3R	-0.0867091897628999	-0.153770348130424
chr3R	0.0879431104623447	0.0907050463155221
chr3R	-0.389275893322074	-0.450696771350858
chr3R	0.150369279652467	0.19983125092111
chr3R	0.0688320615912352	0.0404930120075395
chr3R	-0.0114769790238224	0.0265562130870782
chr3R	-0.0516151631855377	-0.0255476364472936
chr3R	-0.251002517236759	-0.304799233332713
chr3R	0.286241661772875	0.283964360802743
chr3R	0.43531671216556	0.416925037565501
chr3R	-0.140499464348349	-0.12272180838331
chr3R	-0.15122145389388	-0.110599521919151
chr3R	-0.141222598017658	-0.160177881327393
chr3R	0.0916104854362776	-0.00623502195718677
chr3R	-0.355391450255023	-0.326462695775903
chr3R	-0.00284959482407292	0.0154885121130597
chr3R	0.178554012572188	0.188255430549183
chr3R	-0.121044884124906	-0.147044390809101
chr3R	0.247299668824174	0.220630540320319
chr3R	-0.06632809380943	-0.0944107320701481
chr3R	0.170522951427512	0.168041477170705
chr3R	-0.287284785062876	-0.2649346070133
chr3R	0.230980226205378	0.206519655495085
chr3R	-0.440052771538563	-0.517244482677827
chr3R	-0.0930622890259348	-0.11206889361355
chr3R	-0.0866625841908442	-0.0372412133480883
chr3R	-0.181518742556464	-0.178627370870901
chr3R	-0.271853501545826	-0.302040671826214
chr3R	-0.324823635100736	-0.351259139236152
chr3R	-0.42187849875727	-0.376322908302448
chr3R	-0.237876346370097	-0.232806301647255
chr3R	-0.192377370944398	-0.214304537615605
chr3R	-0.0704360134174798	-0.0617539572060553
chr3R	-0.0895704353887291	-0.101342617551393
chr3R	-0.45986750237965	-0.490009751591071
chr3R	-0.42055238956105	-0.420690711985427
chr3R	0.0251780353819537	-0.0171680950206142
chr3R	-0.124252790335808	-0.135153952205538
chr3R	-0.0642981827559284	-0.0594354717801017
chr3R	-0.0510710826641646	-0.0566350280997679
chr3R	0.0639015932672531	-0.0104547195480597
chr3R	0.0406093663926014	-0.00772149718131589
chr3R	-0.100039040854326	-0.103383262443208
chr3R	0.165606665456509	0.148613569269197
chr3R	-0.147556622358555	-0.10621221933419
chr3R	-0.0313067390764833	0.0088362264026966
chr3R	-0.351006288889162	-0.451262575929372
chr3R	0.184662387647252	0.219355783697227
chr3R	-0.0491768285735623	-0.0467645112922374
chr3R	-0.268964924084648	-0.267239508230966
chr3R	0.204725364087657	0.186353466020699
chr3R	-0.236481815253873	-0.203579376631178
chr3R	-0.0175103304384719	0.0112213549343362
chr3R	0.0535814610634491	0.0851601956271292
chr3R	0.304545368418613	0.281899383386683
chr2L	-0.0399729550405465	-0.0506774871258574
chr2L	-0.507908076874155	-0.479856908639912
chr2L	-0.374074535960573	-0.344889888310984
chr2L	-0.171084444221844	-0.159075701324592
chr2L	0.234080257039626	0.218678488993832
chr2L	-0.238774164999474	0.00311134706332051
chr2L	-0.149889640291855	-0.127682035709396
chr2L	-0.0893603633660415	-0.101584513944075
chr2L	0.416876926147653	0.410616880908173
chr2L	-0.0794886683856979	-0.036144474608687
chr2L	-0.345672579230165	-0.3193964424751
chr2L	-0.277773059373571	-0.254078268426941
chr2L	-0.119934666900083	-0.0927968384421325
chr2L	-0.289659456988483	-0.239001055131937
chr2L	-0.469963283256145	-0.457275665153025
chr2L	-0.0428104801440653	-0.0312245245687712
chr2L	0.0702589597987897	0.0317206752498422
chr2L	4.82176034360163e-05	-0.0176292965236313
chr2L	0.043613012527226	0.0350003843605943
chr2L	0.100052598734756	0.139375337220345
chr2L	0.0808864033128488	0.0624032043744795
chr2L	0.0723373924438187	0.0621185285637513
chr2L	-0.0279670138113219	-0.0278322140935251
chr2L	-0.0999979245168339	-0.0997407661458947
chr2L	-0.20116302330708	-0.218476048658785
chr2L	0.023630372184098	0.0526540231227696
chr2L	-0.245721855656961	-0.283600654064773
chr2L	-0.224530109774792	-0.328441001008712
chr2L	-0.511489826609477	-0.473423694758755
chr2L	-0.157997070377837	-0.108194455598685
chr2L	0.113293499942138	0.0873211360803549
chr2L	0.113578655937666	0.110182577862543
chr2L	0.128840073726314	0.201503103714529
chr2L	0.198721317606987	0.207328063808065
chr2L	-0.437170812494276	-0.438845163043498
chr2L	-0.414526702379932	-0.356635121576637
chr2L	0.291966696600734	0.278489919186841
chr2L	0.458940199913296	0.413561448661834
chr2L	-0.155516617697573	-0.178148133433219
chr2L	-0.147996330479228	-0.16162815742747
chr2L	-0.00749386689303154	0.0142176616099672
chr2L	0.0543455072839765	0.0885545319859172
chr2L	-0.362419453851318	-0.301600764728866
chr2L	0.00615210003272101	-0.0424015630238402
chr2R	-0.0138034435544998	0.0061353398867446
chr2R	-0.270462440028191	-0.254139445618453
chr2R	0.0875881384756422	0.0449242444758375
chr2R	-0.303880001376277	-0.294175967455442
chr2R	0.276706615853153	0.246707127033728
chr2R	-0.0745041463459348	-0.0475173490361821
chr2R	-0.163997405888038	-0.27004442763854
chr2R	-0.143447140624981	-0.139440649819687
chr2R	-0.312214406520873	-0.367692238899284
chr2R	0.152126995382491	0.0877880732301304
chr2R	-0.042747121136277	-0.0357478923951984
chr2R	-0.0156485927170898	-0.0641222330131025
chr2R	-0.454607766560547	-0.466346647994706
chr2R	-0.0936978934827121	-0.0799127902284323
chr2R	0.0580474244212236	0.0764372253489031
chr2R	0.00133463292969823	0.0195304271837964
chr2R	-0.400484941999204	-0.413179933925777
chr2R	-0.0704029604524631	-0.0848017381277559
chr2R	0.414415781185058	0.43167573572162
chr2R	0.219879614098919	0.230523086399493
chr2R	-0.318752062790836	-0.319438745894445
chr2R	0.291468158905009	0.288077127871535
chr2R	-0.0275463601961583	-0.0810616287541496
chr2R	-0.100962416842445	-0.0943371098623794
chr2R	-0.0934233785650654	-0.0900861012840687
chr2R	0.150519054844452	0.152450080046948
chr2R	0.0073655277153049	-0.0621726419994057
chr2R	-0.496027705698271	-0.515536067480282
chr2R	0.0535281268945596	0.0148567253901043
chr2R	-0.18246560568902	-0.25142307377091
chr2R	-0.121892796487022	-0.161417193512269
chr2R	0.184578877720704	0.190352112468256
chr2R	0.0782852403613817	0.0206901477265019
chr2R	-0.212777604439485	-0.197704131991404
chr2R	0.110751257051939	0.144185088160019
chr2R	0.228938767792156	0.224083362582797
chr2R	-0.216223729308878	-0.246588818662543
chr2R	-0.170505191241116	-0.155044707782545
chr2R	0.146060995562978	0.105531761704279
chr2R	-0.194564093762737	-0.217008948187989
chr2R	0.125004787178365	0.149979993555794
chr2R	-0.136953232270198	-0.239379021530416
chr2R	-0.70635428865014	-0.602315008464909
chr2R	-0.0523477923981131	-0.0348474923201476
chr2R	-0.144893277794785	-0.25540987374895
chr2R	-0.154796273862779	-0.111135741663369
chr2R	-0.0050516442374073	-0.00107785797605704
chr2R	-0.234025845804878	-0.290944240154991
chr2R	0.161763571889658	0.159257661528217
chr2R	-0.0401693617216036	-0.060303403308452
chr2R	-0.17436622721531	-0.156913531608904
chr2R	-0.138460099831486	-0.197789407750699
chr2R	-0.0746604007785306	-0.0799765673900168
chr2R	0.220849992874712	0.188232762123018
chr3L	0.0102029224829933	0.0115629566382533
chr3L	-0.0919342820142535	-0.114727858056794
chr3L	0.0768067101042022	0.0850208234815447
chr3L	-0.169435242714336	-0.125711301326345
chr3L	-0.183774535326503	-0.177416282759446
chr3L	-0.435677952141853	-0.346344744834655
chr3L	0.000623595460022794	-0.0114846733840234
chr3L	-0.206943042746937	-0.215050588659443
chr3L	0.0542758643797102	0.0902743174831066
chr3L	-0.0122821000817061	0.0149597305471825
chr3L	0.237991173130728	0.236899023336847
chr3L	0.301138178172508	0.331187146046028
chr3L	0.210351992723414	0.222664410237389
chr3L	-0.265113018808678	-0.233730706214554
chr3L	-0.118671510954055	-0.111433972618492
chr3L	0.230462244016599	0.226434493725842
chr3L	0.210560018073164	0.204985481537367
chr3L	-0.143387604907746	-0.134752478176323
chr3L	0.16197970506615	0.13689168576883
chr3L	-0.331834276925612	-0.322694336439782
chr3L	-0.238339555525249	-0.240829359588787
chr3L	-0.124027945858128	-0.112005137645649
chr3L	-0.306500315774872	-0.33972941257393
chr3L	0.0607822125037015	0.089203712778641
chr3L	-0.513563733185857	-0.538078433170242
chr3L	-0.27804471880675	-0.270108508367782
chr3L	-0.4137883916362	-0.41434448562567
chr3L	-0.287717085812786	-0.326783972853847
chr3L	0.0401212472942199	0.0683619176907284
chr3L	-0.0584274523242217	-0.0597966359401468
chr3L	0.00526000136795358	0.0253319556206505
chr3L	-0.123442460855035	-0.131509898793208
chr3L	0.0203186897488945	0.0485233521113565
chr3L	-0.0251979512315245	-0.0216613441749992
chr3L	-0.0634290415323427	-0.157462015316727
chr3L	-0.311149917287776	-0.312173416858721
chr3L	0.105503177643246	0.126305640249849
chr3L	-0.324480866492593	-0.320665463417141
chr3L	-0.0614780740996847	-0.141633322157541
chr3L	0.128917301141488	0.14607036857389
chr3L	0.163003144029021	0.163695541694608
chr3L	-0.121916405772276	-0.402189567343215
chr3R	-0.00588702546722122	-0.0453672645128006
chr3R	-0.525480932724653	-0.552836812853859
chr3R	-0.269080871431124	-0.378296306805851
chr3R	-0.251014297619973	-0.279226135707299
chr3R	-0.257013574392657	-0.301497564979731
chr3R	-0.432233836213264	-0.387422352321482
chr3R	-0.0495409364311931	-0.0640887534022284
chr3R	-0.484650289793473	-0.460585817069083
chr3R	-0.29664035144785	-0.282331583728908
chr3R	-0.131560401545704	-0.117737063231948
chr3R	0.177266572864843	0.186095639674831
chr3R	0.0680912276100314	0.0900173233701948
chr3R	-0.0807067026409095	-0.116873983588853
chr3R	0.0220588877112864	0.00776572313278504
chr3R	-0.150686681580518	-0.212405857857069
chr3R	0.0358782922525872	0.00613785267764009
chr3R	0.0524386300203653	0.0358589402113343
chr3R	-0.358873050427647	-0.35419739371225
chr3R	-0.235055350135187	-0.204261364550618
chr3R	0.092429114444412	0.0908275583398061
chr3R	-0.119992603782337	-0.126497759275723
chr3R	-0.266054964591063	-0.234906319067787
chr3R	-0.225910893006311	-0.182131396636612
chr3R	-0.0425371665514041	-0.032983705834704
chr3R	0.11904007596484	0.12220904588141
chr3R	-0.176227172746923	-0.194361244739056
chr3R	-0.111304122196132	-0.174029973976769
chr3R	-0.28617529569681	-0.292816568075326
chr3R	-0.315752952543869	-0.27592470599356
chr3R	-0.185924640412238	-0.167802758062998
chr3R	-0.146769488218013	-0.123202036336822
chr3R	0.282942942183545	0.25577893406917
chr3R	-0.0273633083022773	-0.035621867227536
chr3R	-0.233369965759445	-0.23825163926896
chr3R	-0.0845049688700861	-0.125563639879452
chr3R	0.140924896349578	0.131132372686344
chr3R	0.221222586211022	0.236499734046513
chr3R	-0.0611628120980295	-0.0610018982401464
chr3R	-0.170067037372357	-0.212020996421017
chr3R	-0.0664302453588555	-0.0781689310389226
chr3R	0.118241756381283	0.102633691818721
chr3R	-0.319330065904265	-0.257121802849908
chr3R	-0.274880502719388	-0.239187717114606
chr3R	-0.177126258437157	-0.288261626514385
chr3R	-0.0376861058024709	-0.0332821541171845
chr3R	-0.157109912668948	-0.119146477091843
chr3R	-0.292700181048619	-0.217572985068032
chr3R	-0.155487399531554	-0.145965326133156
chr3R	-0.342824912883897	-0.326715354607114
chr3R	-0.183455216754828	-0.198069618230928
chr3R	-0.230868372763345	-0.225580506347216
chr3R	-0.447776526114759	-0.490632146432562
chr3R	-0.28662872869077	-0.208023519578125
chr3R	-0.178245068399988	-0.213130005415338
chr3R	-0.285801835181985	-0.218149679013918
chr3R	0.00552566331088172	0.00918668772246656
chr3R	0.053054717095531	0.072102444688697
chr3R	0.0973861703072201	0.0853019679458474
chr3R	0.0205330091655839	-0.0465995760846342
chr3R	0.0840597664694225	0.0951894598950904
chr3R	-0.0662484908292612	-0.0574873111820446
chrX	0.217860090728298	0.134273713258814
chrX	-0.22745312295299	-0.340500045787316
chrX	-0.324981549591764	-0.384114879572347
chrX	0.251665424251929	0.210317203071576
chrX	-0.0147541822483225	-0.0392552235224351
chrX	-0.093051849149118	-0.0546522780776702
chrX	-0.308938025401192	-0.352818649982796
chrX	-0.252804536220465	-0.717479861646362
chrX	-0.072016087290801	-0.221600113083516
chrX	-0.264492998062472	-0.45044060685985
chrX	-0.499192254907253	-0.503419320818217
chrX	-0.310493863953333	-0.257357057007638
chrX	0.124995168022856	0.295662179334896
chrX	0.381415121942237	0.334402364287436
chrX	0.0662127736066385	-0.00653673253255022
chrX	-0.0175803312011884	0.0867390091732782
chrX	0.396990586136134	0.430150687942728
chrX	0.0483526117466087	-0.027616409292754
chrX	-0.298421849771631	-0.403258588321613
chrX	0.0803504779773255	0.0930780809150088
chrX	0.0954468216813393	0.0672172579452515
chrX	-0.329563919728836	-0.376916288119792
chrX	-0.118132450600919	-0.268688841396455
chrX	-0.46892614595955	-0.538101224006827
chrX	-0.30695135019601	-0.406873025757161
chrX	0.0673699358737726	0.00416033095841409
chrX	0.123753283216373	0.017589131939
chrX	-0.168934957085413	-0.166522238977589
chrX	-0.103944383510383	-0.130100182911743
chrX	-0.0633475755840743	-0.109770734045221
chrX	-0.512644230833006	-0.713167419421005
chrX	-0.442028326820187	-0.464444173250626
chrX	0.0377839040829102	0.142488713041452
chrX	-0.273678229676808	-0.423699717623219
chrX	-0.45552043685664	-0.492202927842237
chrX	-0.146778092814456	-0.127598539808113
chrX	0.017576707127966	-0.013225946457567
chrX	0.271601592210685	0.265487765360073
chrX	-0.49232560985108	-0.445032810665442
chrX	-0.195256265693225	-0.133514390203004
chrX	-0.0950916309659111	-0.0163025510059722
chrX	0.149907396887756	0.0715973435186592
chrX	0.0567212404687185	0.063107893330972
chrX	-0.171014537112926	-0.268949002656662
chrX	-0.100860872545835	-0.22432980281257
chrX	-0.268136021795078	-0.439061581375693
chrX	-0.391594643939438	-0.399391379288924
chrX	-0.385497492391973	-0.583226459672552
chrX	-0.0461804806559024	-0.120681237887819
chrX	0.134103820366821	0.0840135002875135
chrX	-0.742560791663112	-0.910277266741885
chrX	0.0501313719747565	0.0960423586594053
chrX	0.28737987313399	0.175040148611279
chrX	-0.0597450469181419	-0.0781243000525167
chrX	-0.124867918993342	-0.174747519260522
chrX	-0.0879200545737836	-0.140516290829197
chrX	-0.268520175690133	-0.306873498093974
chrX	-0.0708894857120025	-0.13890697030956
chrX	0.107430904543566	0.0712897060168638
chrX	0.0505984399465202	0.0101721649030811
chrX	0.0517002091799662	-0.00548685016571379
chrX	-0.437570923053947	-0.68995329434761
chrX	-0.426900453119647	-0.497103145926582
chrX	0.0998176280001356	0.0021647247422853
chrX	-0.158590543554343	-0.194225223252352
chrX	-0.265790784520137	-0.382231266857406
chrX	-0.186960993111814	-0.247141753179994
chrX	0.207061571460207	0.142593430664625
chrX	0.420892601389802	0.517619372711834
chrX	-0.148657937208416	-0.0959463013949948
chrX	-0.255672310179085	-0.267685543641166
chrX	-0.072172706774148	-0.0611457943336605
chrX	-0.118976126996601	-0.232619491565325
chrX	-0.13614454928967	-0.131028701124912
chrX	-0.35978195133416	-0.405653470821237
chrX	-0.206221956563541	-0.296205918020204
chrX	-0.163376846517155	-0.204337177761432
chrX	-0.462435979641	-0.632494966530092
chrX	-0.000619397340258651	0.0648698215294239
chrX	0.231032589401139	0.190150429390469
chrX	0.306159955191805	0.280458925632646
chrX	-0.395027323716485	-0.398489176946624
chrX	-0.178399012770837	-0.240081655508816
chrX	0.378366509993973	0.41767119311806
chrX	0.148981837839915	0.183037717923619
chrX	-0.225608621147126	-0.239833473196189
chrX	-0.0801767100614801	-0.233818702118995
chrX	-0.0749719914954326	-0.0797152036823267
chrX	-0.0905926228545507	-0.0429980465052006
chrX	-0.218811416040535	-0.317221095890733
chrX	-0.23715133377872	-0.343683842471474
chrX	-0.0655320974891249	-0.137118488401478
chrX	-0.0400019147348757	-0.124109279693934
chrX	-0.222983480801806	-0.31425509766385
chrX	-0.116973066226654	-0.161852657567737
chrX	-0.095224260420984	-0.142100432938189
chrX	-0.426134090014471	-0.440497813718972
chrX	-0.488649120008789	-0.470540592231633
chrX	0.0890457318560105	0.00694486720720226
chrX	0.315295975037053	0.31610469688928
chrX	-0.371582414006597	-0.301295317367908
chrX	0.0209796892932524	0.0485253031992049
chrX	-0.107628725603514	-0.190295185269916
chrX	-0.0267248440627826	-0.0382767945921726
chrX	-0.297847873564432	-0.401836947589028
chrX	-0.217750885212574	-0.120470319621972
chrX	0.00711527521250034	-0.033268764092031
chrX	-0.0785347430451428	-0.0662107840532885
chrX	-0.0530199534415432	-0.0655910288476615
chrX	-0.653252760487546	-0.631981367962412
chrX	0.173625573305427	0.0691290087422304
chrX	0.146104132601208	0.121345598732171
chrX	-0.0327715397179824	-0.0784730385394418
chrX	-0.193577331172132	-0.221216842667125
chrX	-0.568029702771615	-0.584382036627873
chrX	0.138032833741554	0.258799913789449
chrX	0.000426783837275572	-0.0676001983188176
chrX	-0.344034338406445	-0.391767941951202
chrX	-0.157160440856706	-0.141230719035724
chrX	-0.0750470401875967	-0.0653962770286155
chrX	-0.193018066217227	-0.234284929826133
chrX	-0.305678538325233	-0.282996895702389
chrX	-0.300501851562198	-0.246391816148274
chrX	-0.152687138230179	0.0168413192419985
chrX	-0.163234911983877	-0.228210744011944
chrX	0.0511893148240019	0.0299002590567158
chrX	0.00802009287933656	-0.0835243051723476
chrX	0.116329413921716	0.136288641685058
chrX	-0.705147712457951	-0.629575643985707
chrX	-0.190813037877727	-0.230765760799785
chrX	-0.40778856175469	-0.592580629371434
chrX	-0.0539880559676683	-0.13195092002107
chrX	-0.0485262403226297	-0.0817372748553283
chrX	0.0372716682960685	0.0936459406972689
chrX	-0.322331067275257	-0.345075867467399
chrX	-0.0553126788906397	-0.142597982627134
chrX	-0.104711635055024	-0.191933360828033
chrX	-0.188860082479728	-0.272604361531322
chrX	0.0625079239065649	0.0851724616694068
chrX	0.0737239314272668	-0.010178118774659
chrX	-0.0577510347117243	-0.112287037432149
chrX	-0.218495533919429	-0.190923627135807
chrX	-0.177167954445869	-0.298785589088255
chrX	-0.313250285578765	-0.245183259171809
chrX	0.0839877363498114	0.00938584521119317
chrX	-0.434573283832034	-0.905658455264754
chrX	0.0285844162756179	-0.0295453449059462
chrX	0.115509396560792	-0.0290521760993674
chrX	-0.0317637427491656	-0.0228127372223695
chrX	0.0926641364641606	0.111108839189608
chrX	-0.0141413500954775	-0.100468144571871
chrX	-0.287473719367649	-0.358593521255221
chrX	0.0131820232549403	0.072952221874585
chrX	0.103755106553733	0.12674635345936
chrX	-0.297660135741791	-0.412133634617239
chrX	0.097673012070485	0.0783225736348509
chrX	0.22094115168684	0.315873437052487
chrX	-0.356797783231745	-0.40529803445887
chrX	-0.252056851597574	-0.19841162130287
chrX	-0.159588374062301	-0.215407130682263
chrX	0.133598888500799	0.149209229965021
chrX	-0.0447362777410829	-0.156366058371014
chrX	-0.0021757183796962	-0.072372069383531
chrX	0.282739709315229	0.304338446466705
chrX	0.0765661094485597	-0.0317650797756789
chrX	0.10895896679064	0.136311243385051
chrX	-0.106080882241465	-0.177554189009578
chrX	-0.0371223557114532	-0.0814386310823537
chrX	0.0749421723902106	0.0266394936451503
chrX	0.07759070255036	0.034655399716656
chrX	0.000149752349957223	0.101251531478522
chrX	0.241669144164619	0.238299565520445
chrX	-0.335198693049374	-0.286472135850007
chrX	-0.446399609845949	-0.47391400194429
chrX	0.077501195823357	0.129905404588332
chrX	-0.231280468453485	-0.324546191648102
chrX	-0.35426823627573	-0.376361095008364
chrX	-0.0793972984463275	-0.183465181283484
chrX	-0.011010826553883	-0.0289509003301662
chrX	-0.037335345717096	-0.00554987173687729
chrX	-0.314567526699406	-0.243989584512344
chrX	-0.338906098296491	-0.333175987891651
chrX	-0.172006393442961	-0.210905247642368
chrX	-0.121796277612676	-0.189869383062621
chrX	-0.138353878111699	-0.164055290874087
chrX	0.0656028084034906	0.0561068787386374
chrX	0.246073138444889	0.147564378474358
chrX	-0.225946911589427	-0.279091253599148
chrX	-0.0340317565864744	-0.0393194936528235
chrX	-0.416988714315373	-0.871755316609647
chrX	-0.115185295945341	-0.296850812669315
chrX	-0.170778005788392	-0.0879260341821871
chrX	-0.224030727132895	-0.382711982165236
chrX	0.0409802450292817	-0.117928065760278
chrX	-0.490871306865599	-0.722901814552569
chrX	0.111252601061772	0.0545314365609457
chrX	0.136137222810253	0.0510525090493011
chrX	-0.17579263036616	-0.0234649957309701
chrX	-0.352404220469515	-0.412433983898687
chrX	-0.240811586083954	-0.242392445508796
chrX	0.0924452346460085	0.107973552234497
chrX	0.280638431143175	0.260908040762693
chrX	-0.0239110263165467	0.0456691245721942
chrX	-0.16932222646409	-0.138072707525914
chrX	0.0882871478279964	0.218289973413006
chrX	0.149559426442895	0.0703052831863751
chrX	-0.301289651524239	-0.340087650862549
chrX	-0.487263352919955	-0.504059855222656
chrX	0.225199655762293	0.242608365457451
chrX	0.436402350234295	0.526403958371646
chrX	-0.0743946913910212	-0.238535736506423
chrX	-0.124859249452335	-0.209860827199454
chrX	-0.0240256554976649	0.0104912016951151
chrX	-0.0549065929002382	-0.172375912314988
chrX	0.194328670638463	0.143387264219154
chrX	0.193829900501155	0.222732109455384
