# Supplementary material for: Global chromatin conformation differences in the Drosophila dosage compensated chromosome X
Source: Nat Commun. 2019 Nov 25;10:5355. doi: 10.1038/s41467-019-13350-8 (PMC6877619; doi:10.1038/s41467-019-13350-8)
Supplement: Supplementary file 12 — Source Data [file 41467_2019_13350_MOESM12_ESM.zip › fig-S1C-Kuiper-distances.txt]

chr1	chr2	sample	kuiper.dist	group	norm
chr2R	chr2L	Male	0.0314098283700351	AvsA	chr ICE
chr3L	chr2L	Male	0.0106289681296982	AvsA	chr ICE
chr3R	chr2L	Male	0.00833145990082837	AvsA	chr ICE
chrX	chr2L	Male	0.0689277108098102	XvsA	chr ICE
chr3L	chr2R	Male	0.03782397919263	AvsA	chr ICE
chr3R	chr2R	Male	0.0346802250436874	AvsA	chr ICE
chrX	chr2R	Male	0.0413481336257532	XvsA	chr ICE
chr3R	chr3L	Male	0.00913421514833523	AvsA	chr ICE
chrX	chr3L	Male	0.0778790044602903	XvsA	chr ICE
chrX	chr3R	Male	0.0737808349670015	XvsA	chr ICE
chr2R	chr2L	Female	0.0286660235760345	AvsA	chr ICE
chr3L	chr2L	Female	0.00911329475015171	AvsA	chr ICE
chr3R	chr2L	Female	0.00742044160502059	AvsA	chr ICE
chrX	chr2L	Female	0.00747268183991306	XvsA	chr ICE
chr3L	chr2R	Female	0.0343797334670546	AvsA	chr ICE
chr3R	chr2R	Female	0.0299137351757121	AvsA	chr ICE
chrX	chr2R	Female	0.0297143515066211	XvsA	chr ICE
chr3R	chr3L	Female	0.0109201211180412	AvsA	chr ICE
chrX	chr3L	Female	0.00940552146366064	XvsA	chr ICE
chrX	chr3R	Female	0.00918530386928984	XvsA	chr ICE
chr2R	chr2L	Male	0.035278827023264	AvsA	gen ICE
chr3L	chr2L	Male	0.00877959525920491	AvsA	gen ICE
chr3R	chr2L	Male	0.00965272403007711	AvsA	gen ICE
chrX	chr2L	Male	0.0591292755177972	XvsA	gen ICE
chr3L	chr2R	Male	0.0382911655327194	AvsA	gen ICE
chr3R	chr2R	Male	0.0414136535344437	AvsA	gen ICE
chrX	chr2R	Male	0.0263579647479792	XvsA	gen ICE
chr3R	chr3L	Male	0.00703513346706583	AvsA	gen ICE
chrX	chr3L	Male	0.0638113345938596	XvsA	gen ICE
chrX	chr3R	Male	0.0667468197280175	XvsA	gen ICE
chr2R	chr2L	Female	0.0309045626690884	AvsA	gen ICE
chr3L	chr2L	Female	0.00830529241653	AvsA	gen ICE
chr3R	chr2L	Female	0.00702181484000342	AvsA	gen ICE
chrX	chr2L	Female	0.00844420054927875	XvsA	gen ICE
chr3L	chr2R	Female	0.0353366723990196	AvsA	gen ICE
chr3R	chr2R	Female	0.0353343779410449	AvsA	gen ICE
chrX	chr2R	Female	0.035341039658936	XvsA	gen ICE
chr3R	chr3L	Female	0.00706066215610843	AvsA	gen ICE
chrX	chr3L	Female	0.00539305680241808	XvsA	gen ICE
chrX	chr3R	Female	0.0108369064365888	XvsA	gen ICE
chr2R	chr2L	Male	0.0303631322976011	AvsA	Gen ICE cell line
chr3L	chr2L	Male	0.0188620839345227	AvsA	Gen ICE cell line
chr3R	chr2L	Male	0.023119832385681	AvsA	Gen ICE cell line
chrX	chr2L	Male	0.066984398776603	XvsA	Gen ICE cell line
chr3L	chr2R	Male	0.0179536667716232	AvsA	Gen ICE cell line
chr3R	chr2R	Male	0.0154293993666695	AvsA	Gen ICE cell line
chrX	chr2R	Male	0.0715758538094399	XvsA	Gen ICE cell line
chr3R	chr3L	Male	0.00672802769214281	AvsA	Gen ICE cell line
chrX	chr3L	Male	0.0738675812691449	XvsA	Gen ICE cell line
chrX	chr3R	Male	0.0771823389817873	XvsA	Gen ICE cell line
chr2R	chr2L	Female	0.0361228424266263	AvsA	Gen ICE cell line
chr3L	chr2L	Female	0.0136589782992222	AvsA	Gen ICE cell line
chr3R	chr2L	Female	0.0164674482720679	AvsA	Gen ICE cell line
chrX	chr2L	Female	0.0131558700525762	XvsA	Gen ICE cell line
chr3L	chr2R	Female	0.0232384163980817	AvsA	Gen ICE cell line
chr3R	chr2R	Female	0.0224830866515758	AvsA	Gen ICE cell line
chrX	chr2R	Female	0.0263095649115485	XvsA	Gen ICE cell line
chr3R	chr3L	Female	0.00549691327595164	AvsA	Gen ICE cell line
chrX	chr3L	Female	0.00974595044641902	XvsA	Gen ICE cell line
chrX	chr3R	Female	0.0109256567886066	XvsA	Gen ICE cell line
