# Supplementary material for: Global chromatin conformation differences in the Drosophila dosage compensated chromosome X
Source: Nat Commun. 2019 Nov 25;10:5355. doi: 10.1038/s41467-019-13350-8 (PMC6877619; doi:10.1038/s41467-019-13350-8)
Supplement: Supplementary file 12 — Source Data [file 41467_2019_13350_MOESM12_ESM.zip › fig-S3A-clustering-statistics.txt]

chr	norm	group	percent	max.dist	val
2L	Cooler_ChromosomeWise_ICE_Normalization	MvF	0.03	1e+06	0.041977611940298
2R	Cooler_ChromosomeWise_ICE_Normalization	MvF	0.03	1e+06	0.039593908629441
3L	Cooler_ChromosomeWise_ICE_Normalization	MvF	0.03	1e+06	0.0541958041958039
3R	Cooler_ChromosomeWise_ICE_Normalization	MvF	0.03	1e+06	0.04147465437788
X	Cooler_ChromosomeWise_ICE_Normalization	MvF	0.03	1e+06	0.149712092130518
2L	Cooler_ChromosomeWise_ICE_Normalization	MvF	0.03	2e+06	0.088
2R	Cooler_ChromosomeWise_ICE_Normalization	MvF	0.03	2e+06	0.083162217659138
3L	Cooler_ChromosomeWise_ICE_Normalization	MvF	0.03	2e+06	0.082342580361074
3R	Cooler_ChromosomeWise_ICE_Normalization	MvF	0.03	2e+06	0.0733307603241989
X	Cooler_ChromosomeWise_ICE_Normalization	MvF	0.03	2e+06	0.201550387596899
2L	Cooler_ChromosomeWise_ICE_Normalization	MvF	0.03	3e+06	0.110827211753434
2R	Cooler_ChromosomeWise_ICE_Normalization	MvF	0.03	3e+06	0.11927247289262
3L	Cooler_ChromosomeWise_ICE_Normalization	MvF	0.03	3e+06	0.109384339509863
3R	Cooler_ChromosomeWise_ICE_Normalization	MvF	0.03	3e+06	0.101593105249413
X	Cooler_ChromosomeWise_ICE_Normalization	MvF	0.03	3e+06	0.215460526315789
2L	Cooler_ChromosomeWise_ICE_Normalization	MvF	0.05	1e+06	0.0304396843292
2R	Cooler_ChromosomeWise_ICE_Normalization	MvF	0.05	1e+06	0.036263060848187
3L	Cooler_ChromosomeWise_ICE_Normalization	MvF	0.05	1e+06	0.057610993657506
3R	Cooler_ChromosomeWise_ICE_Normalization	MvF	0.05	1e+06	0.037569573283859
X	Cooler_ChromosomeWise_ICE_Normalization	MvF	0.05	1e+06	0.119281991893457
2L	Cooler_ChromosomeWise_ICE_Normalization	MvF	0.05	2e+06	0.075697211155379
2R	Cooler_ChromosomeWise_ICE_Normalization	MvF	0.05	2e+06	0.087037612682624
3L	Cooler_ChromosomeWise_ICE_Normalization	MvF	0.05	2e+06	0.079115610015983
3R	Cooler_ChromosomeWise_ICE_Normalization	MvF	0.05	2e+06	0.068563432835821
X	Cooler_ChromosomeWise_ICE_Normalization	MvF	0.05	2e+06	0.179877157063469
2L	Cooler_ChromosomeWise_ICE_Normalization	MvF	0.05	3e+06	0.10436799381523
2R	Cooler_ChromosomeWise_ICE_Normalization	MvF	0.05	3e+06	0.110006346519992
3L	Cooler_ChromosomeWise_ICE_Normalization	MvF	0.05	3e+06	0.105130057803468
3R	Cooler_ChromosomeWise_ICE_Normalization	MvF	0.05	3e+06	0.09384858044164
X	Cooler_ChromosomeWise_ICE_Normalization	MvF	0.05	3e+06	0.199960246471874
2L	Cooler_ChromosomeWise_ICE_Normalization	MvF	0.1	1e+06	0.034297052154195
2R	Cooler_ChromosomeWise_ICE_Normalization	MvF	0.1	1e+06	0.0408037094281299
3L	Cooler_ChromosomeWise_ICE_Normalization	MvF	0.1	1e+06	0.03187250996016
3R	Cooler_ChromosomeWise_ICE_Normalization	MvF	0.1	1e+06	0.04403541472507
X	Cooler_ChromosomeWise_ICE_Normalization	MvF	0.1	1e+06	0.121432731508445
2L	Cooler_ChromosomeWise_ICE_Normalization	MvF	0.1	2e+06	0.05266170578134
2R	Cooler_ChromosomeWise_ICE_Normalization	MvF	0.1	2e+06	0.063956215793589
3L	Cooler_ChromosomeWise_ICE_Normalization	MvF	0.1	2e+06	0.052215825411702
3R	Cooler_ChromosomeWise_ICE_Normalization	MvF	0.1	2e+06	0.0674789128397381
X	Cooler_ChromosomeWise_ICE_Normalization	MvF	0.1	2e+06	0.159605766401883
2L	Cooler_ChromosomeWise_ICE_Normalization	MvF	0.1	3e+06	0.068040435458787
2R	Cooler_ChromosomeWise_ICE_Normalization	MvF	0.1	3e+06	0.0800425758382119
3L	Cooler_ChromosomeWise_ICE_Normalization	MvF	0.1	3e+06	0.0678289294470169
3R	Cooler_ChromosomeWise_ICE_Normalization	MvF	0.1	3e+06	0.0812202852614899
X	Cooler_ChromosomeWise_ICE_Normalization	MvF	0.1	3e+06	0.169466106778644
2L	yaffe-tanay-normalization	MvF	0.03	1e+06	0.0214552238805971
2R	yaffe-tanay-normalization	MvF	0.03	1e+06	0.014213197969543
3L	yaffe-tanay-normalization	MvF	0.03	1e+06	0.023601398601398
3R	yaffe-tanay-normalization	MvF	0.03	1e+06	0.0222734254992321
X	yaffe-tanay-normalization	MvF	0.03	1e+06	0.107485604606526
2L	yaffe-tanay-normalization	MvF	0.03	2e+06	0.0409411764705889
2R	yaffe-tanay-normalization	MvF	0.03	2e+06	0.02258726899384
3L	yaffe-tanay-normalization	MvF	0.03	2e+06	0.049757815940114
3R	yaffe-tanay-normalization	MvF	0.03	2e+06	0.031648012350443
X	yaffe-tanay-normalization	MvF	0.03	2e+06	0.144864341085272
2L	yaffe-tanay-normalization	MvF	0.03	3e+06	0.0437559885020761
2R	yaffe-tanay-normalization	MvF	0.03	3e+06	0.015389996502273
3L	yaffe-tanay-normalization	MvF	0.03	3e+06	0.047220561864914
3R	yaffe-tanay-normalization	MvF	0.03	3e+06	0.033690258553148
X	yaffe-tanay-normalization	MvF	0.03	3e+06	0.136842105263158
2L	yaffe-tanay-normalization	MvF	0.05	1e+06	0.018038331454341
2R	yaffe-tanay-normalization	MvF	0.05	1e+06	0.019668100799017
3L	yaffe-tanay-normalization	MvF	0.05	1e+06	0.0332980972515859
3R	yaffe-tanay-normalization	MvF	0.05	1e+06	0.01530612244898
X	yaffe-tanay-normalization	MvF	0.05	1e+06	0.092646207295889
2L	yaffe-tanay-normalization	MvF	0.05	2e+06	0.0395560614684121
2R	yaffe-tanay-normalization	MvF	0.05	2e+06	0.027043829654958
3L	yaffe-tanay-normalization	MvF	0.05	2e+06	0.057005860415557
3R	yaffe-tanay-normalization	MvF	0.05	2e+06	0.024720149253731
X	yaffe-tanay-normalization	MvF	0.05	2e+06	0.114945890611289
2L	yaffe-tanay-normalization	MvF	0.05	3e+06	0.036528797835331
2R	yaffe-tanay-normalization	MvF	0.05	3e+06	0.029617093293844
3L	yaffe-tanay-normalization	MvF	0.05	3e+06	0.0536488439306361
3R	yaffe-tanay-normalization	MvF	0.05	3e+06	0.026498422712934
X	yaffe-tanay-normalization	MvF	0.05	3e+06	0.107930828861061
2L	yaffe-tanay-normalization	MvF	0.1	1e+06	0.01218820861678
2R	yaffe-tanay-normalization	MvF	0.1	1e+06	0.020401854714065
3L	yaffe-tanay-normalization	MvF	0.1	1e+06	0.0127490039840641
3R	yaffe-tanay-normalization	MvF	0.1	1e+06	0.0144454799627211
X	yaffe-tanay-normalization	MvF	0.1	1e+06	0.0562026790914389
2L	yaffe-tanay-normalization	MvF	0.1	2e+06	0.039353176874642
2R	yaffe-tanay-normalization	MvF	0.1	2e+06	0.034245504300235
3L	yaffe-tanay-normalization	MvF	0.1	2e+06	0.051680278484402
3R	yaffe-tanay-normalization	MvF	0.1	2e+06	0.0213214620431119
X	yaffe-tanay-normalization	MvF	0.1	2e+06	0.0919388055310379
2L	yaffe-tanay-normalization	MvF	0.1	3e+06	0.040629860031105
2R	yaffe-tanay-normalization	MvF	0.1	3e+06	0.051836083022885
3L	yaffe-tanay-normalization	MvF	0.1	3e+06	0.0545718696086449
3R	yaffe-tanay-normalization	MvF	0.1	3e+06	0.0229001584786049
X	yaffe-tanay-normalization	MvF	0.1	3e+06	0.082583483303339
2L	Cooler_Genomewide_ICE_Normalization	MvF	0.03	1e+06	0.021455223880597
2R	Cooler_Genomewide_ICE_Normalization	MvF	0.03	1e+06	0.067005076142131
3L	Cooler_Genomewide_ICE_Normalization	MvF	0.03	1e+06	0.034965034965035
3R	Cooler_Genomewide_ICE_Normalization	MvF	0.03	1e+06	0.0253456221198149
X	Cooler_Genomewide_ICE_Normalization	MvF	0.03	1e+06	0.151631477927063
2L	Cooler_Genomewide_ICE_Normalization	MvF	0.03	2e+06	0.0625882352941179
2R	Cooler_Genomewide_ICE_Normalization	MvF	0.03	2e+06	0.115503080082136
3L	Cooler_Genomewide_ICE_Normalization	MvF	0.03	2e+06	0.094231616028181
3R	Cooler_Genomewide_ICE_Normalization	MvF	0.03	2e+06	0.06599768429178
X	Cooler_Genomewide_ICE_Normalization	MvF	0.03	2e+06	0.196705426356589
2L	Cooler_Genomewide_ICE_Normalization	MvF	0.03	3e+06	0.105717023315235
2R	Cooler_Genomewide_ICE_Normalization	MvF	0.03	3e+06	0.133263378803777
3L	Cooler_Genomewide_ICE_Normalization	MvF	0.03	3e+06	0.117154811715481
3R	Cooler_Genomewide_ICE_Normalization	MvF	0.03	3e+06	0.0812222512405331
X	Cooler_Genomewide_ICE_Normalization	MvF	0.03	3e+06	0.206907894736842
2L	Cooler_Genomewide_ICE_Normalization	MvF	0.05	1e+06	0.014092446448704
2R	Cooler_Genomewide_ICE_Normalization	MvF	0.05	1e+06	0.0596189305470189
3L	Cooler_Genomewide_ICE_Normalization	MvF	0.05	1e+06	0.0628964059196619
3R	Cooler_Genomewide_ICE_Normalization	MvF	0.05	1e+06	0.0556586270871989
X	Cooler_Genomewide_ICE_Normalization	MvF	0.05	1e+06	0.134337000579039
2L	Cooler_Genomewide_ICE_Normalization	MvF	0.05	2e+06	0.051508252703472
2R	Cooler_Genomewide_ICE_Normalization	MvF	0.05	2e+06	0.09698476841778
3L	Cooler_Genomewide_ICE_Normalization	MvF	0.05	2e+06	0.092701118806606
3R	Cooler_Genomewide_ICE_Normalization	MvF	0.05	2e+06	0.0753264925373129
X	Cooler_Genomewide_ICE_Normalization	MvF	0.05	2e+06	0.168762796139221
2L	Cooler_Genomewide_ICE_Normalization	MvF	0.05	3e+06	0.089099342868187
2R	Cooler_Genomewide_ICE_Normalization	MvF	0.05	3e+06	0.107890839856145
3L	Cooler_Genomewide_ICE_Normalization	MvF	0.05	3e+06	0.102059248554913
3R	Cooler_Genomewide_ICE_Normalization	MvF	0.05	3e+06	0.086119873817035
X	Cooler_Genomewide_ICE_Normalization	MvF	0.05	3e+06	0.171735241502683
2L	Cooler_Genomewide_ICE_Normalization	MvF	0.1	1e+06	0.022108843537415
2R	Cooler_Genomewide_ICE_Normalization	MvF	0.1	1e+06	0.0445131375579599
3L	Cooler_Genomewide_ICE_Normalization	MvF	0.1	1e+06	0.047011952191236
3R	Cooler_Genomewide_ICE_Normalization	MvF	0.1	1e+06	0.045433364398882
X	Cooler_Genomewide_ICE_Normalization	MvF	0.1	1e+06	0.090564938846825
2L	Cooler_Genomewide_ICE_Normalization	MvF	0.1	2e+06	0.0518030910131659
2R	Cooler_Genomewide_ICE_Normalization	MvF	0.1	2e+06	0.0775605942142299
3L	Cooler_Genomewide_ICE_Normalization	MvF	0.1	2e+06	0.070692194403535
3R	Cooler_Genomewide_ICE_Normalization	MvF	0.1	2e+06	0.0649015932521091
X	Cooler_Genomewide_ICE_Normalization	MvF	0.1	2e+06	0.131067961165048
2L	Cooler_Genomewide_ICE_Normalization	MvF	0.1	3e+06	0.069498444790046
2R	Cooler_Genomewide_ICE_Normalization	MvF	0.1	3e+06	0.0920702501330499
3L	Cooler_Genomewide_ICE_Normalization	MvF	0.1	3e+06	0.082266412421684
3R	Cooler_Genomewide_ICE_Normalization	MvF	0.1	3e+06	0.074881141045959
X	Cooler_Genomewide_ICE_Normalization	MvF	0.1	3e+06	0.141071785642871
2L	Cooler_ChromosomeWise_ICE_Normalization	MvDF	0.03	1e+06	0.029850746268657
2R	Cooler_ChromosomeWise_ICE_Normalization	MvDF	0.03	1e+06	0.029441624365482
3L	Cooler_ChromosomeWise_ICE_Normalization	MvDF	0.03	1e+06	0.0463286713286709
3R	Cooler_ChromosomeWise_ICE_Normalization	MvDF	0.03	1e+06	0.023041474654378
X	Cooler_ChromosomeWise_ICE_Normalization	MvDF	0.03	1e+06	0.079654510556622
2L	Cooler_ChromosomeWise_ICE_Normalization	MvDF	0.03	2e+06	0.0602352941176469
2R	Cooler_ChromosomeWise_ICE_Normalization	MvDF	0.03	2e+06	0.065195071868583
3L	Cooler_ChromosomeWise_ICE_Normalization	MvDF	0.03	2e+06	0.059885512989872
3R	Cooler_ChromosomeWise_ICE_Normalization	MvDF	0.03	2e+06	0.051331532226939
X	Cooler_ChromosomeWise_ICE_Normalization	MvDF	0.03	2e+06	0.100290697674419
2L	Cooler_ChromosomeWise_ICE_Normalization	MvDF	0.03	3e+06	0.0680293835835201
2R	Cooler_ChromosomeWise_ICE_Normalization	MvDF	0.03	3e+06	0.082196572228051
3L	Cooler_ChromosomeWise_ICE_Normalization	MvDF	0.03	3e+06	0.0732217573221761
3R	Cooler_ChromosomeWise_ICE_Normalization	MvDF	0.03	3e+06	0.0786106032906769
X	Cooler_ChromosomeWise_ICE_Normalization	MvDF	0.03	3e+06	0.106578947368421
2L	Cooler_ChromosomeWise_ICE_Normalization	MvDF	0.05	1e+06	0.023111612175874
2R	Cooler_ChromosomeWise_ICE_Normalization	MvDF	0.05	1e+06	0.028887523048556
3L	Cooler_ChromosomeWise_ICE_Normalization	MvDF	0.05	1e+06	0.045983086680761
3R	Cooler_ChromosomeWise_ICE_Normalization	MvDF	0.05	1e+06	0.0361781076066789
X	Cooler_ChromosomeWise_ICE_Normalization	MvDF	0.05	1e+06	0.075854082223509
2L	Cooler_ChromosomeWise_ICE_Normalization	MvDF	0.05	2e+06	0.0512236767216849
2R	Cooler_ChromosomeWise_ICE_Normalization	MvDF	0.05	2e+06	0.0599937830276659
3L	Cooler_ChromosomeWise_ICE_Normalization	MvDF	0.05	2e+06	0.054342035162493
3R	Cooler_ChromosomeWise_ICE_Normalization	MvDF	0.05	2e+06	0.051305970149254
X	Cooler_ChromosomeWise_ICE_Normalization	MvDF	0.05	2e+06	0.096811933313834
2L	Cooler_ChromosomeWise_ICE_Normalization	MvDF	0.05	3e+06	0.0730575956706609
2R	Cooler_ChromosomeWise_ICE_Normalization	MvDF	0.05	3e+06	0.0786968478950709
3L	Cooler_ChromosomeWise_ICE_Normalization	MvDF	0.05	3e+06	0.074421965317919
3R	Cooler_ChromosomeWise_ICE_Normalization	MvDF	0.05	3e+06	0.067350157728707
X	Cooler_ChromosomeWise_ICE_Normalization	MvDF	0.05	3e+06	0.096799840985887
2L	Cooler_ChromosomeWise_ICE_Normalization	MvDF	0.1	1e+06	0.02437641723356
2R	Cooler_ChromosomeWise_ICE_Normalization	MvDF	0.1	1e+06	0.036785162287481
3L	Cooler_ChromosomeWise_ICE_Normalization	MvDF	0.1	1e+06	0.026826029216468
3R	Cooler_ChromosomeWise_ICE_Normalization	MvDF	0.1	1e+06	0.0246971109040081
X	Cooler_ChromosomeWise_ICE_Normalization	MvDF	0.1	1e+06	0.0728013977868379
2L	Cooler_ChromosomeWise_ICE_Normalization	MvDF	0.1	2e+06	0.040354894104179
2R	Cooler_ChromosomeWise_ICE_Normalization	MvDF	0.1	2e+06	0.0537920250195461
3L	Cooler_ChromosomeWise_ICE_Normalization	MvDF	0.1	2e+06	0.03293613602892
3R	Cooler_ChromosomeWise_ICE_Normalization	MvDF	0.1	2e+06	0.043814432989691
X	Cooler_ChromosomeWise_ICE_Normalization	MvDF	0.1	2e+06	0.072374227714033
2L	Cooler_ChromosomeWise_ICE_Normalization	MvDF	0.1	3e+06	0.0476283048211501
2R	Cooler_ChromosomeWise_ICE_Normalization	MvDF	0.1	3e+06	0.063012240553486
3L	Cooler_ChromosomeWise_ICE_Normalization	MvDF	0.1	3e+06	0.045310088077726
3R	Cooler_ChromosomeWise_ICE_Normalization	MvDF	0.1	3e+06	0.051980982567354
X	Cooler_ChromosomeWise_ICE_Normalization	MvDF	0.1	3e+06	0.0648870225954801
