# Supplementary material for: Global chromatin conformation differences in the Drosophila dosage compensated chromosome X
Source: Nat Commun. 2019 Nov 25;10:5355. doi: 10.1038/s41467-019-13350-8 (PMC6877619; doi:10.1038/s41467-019-13350-8)
Supplement: Supplementary file 12 — Source Data [file 41467_2019_13350_MOESM12_ESM.zip › fig-S3C-clustering-statistics-raw-numbers.txt]

Chr	max.dist	percent	sample	percentage
2L	1 MB	0.03	Male	0.662313432835821
2R	1 MB	0.03	Male	0.752284263959391
3L	1 MB	0.03	Male	0.763111888111888
3R	1 MB	0.03	Male	0.685867895545315
X	1 MB	0.03	Male	0.423224568138196
2L	2 MB	0.03	Male	0.602352941176471
2R	2 MB	0.03	Male	0.590349075975359
3L	2 MB	0.03	Male	0.623513870541612
3R	2 MB	0.03	Male	0.565418757236588
X	2 MB	0.03	Male	0.318798449612403
2L	3 MB	0.03	Male	0.536250399233472
2R	3 MB	0.03	Male	0.496327387198321
3L	3 MB	0.03	Male	0.543634190077705
3R	3 MB	0.03	Male	0.499347088012536
X	3 MB	0.03	Male	0.238157894736842
2L	1 MB	0.05	Male	0.728297632468997
2R	1 MB	0.05	Male	0.761524277811924
3L	1 MB	0.05	Male	0.756871035940803
3R	1 MB	0.05	Male	0.729591836734694
X	1 MB	0.05	Male	0.514765489287782
2L	2 MB	0.05	Male	0.662492885600455
2R	2 MB	0.05	Male	0.60460055952751
3L	2 MB	0.05	Male	0.629461907298881
3R	2 MB	0.05	Male	0.617537313432836
X	2 MB	0.05	Male	0.383737935068734
2L	3 MB	0.05	Male	0.591805179744878
2R	3 MB	0.05	Male	0.519356885974191
3L	3 MB	0.05	Male	0.564125722543353
3R	3 MB	0.05	Male	0.55410094637224
X	3 MB	0.05	Male	0.305505863645399
2L	1 MB	0.1	Male	0.773526077097506
2R	1 MB	0.1	Male	0.767542503863988
3L	1 MB	0.1	Male	0.784594953519256
3R	1 MB	0.1	Male	0.747204100652377
X	1 MB	0.1	Male	0.57804309842749
2L	2 MB	0.1	Male	0.729965655409273
2R	2 MB	0.1	Male	0.652228303362002
3L	2 MB	0.1	Male	0.692997723925559
3R	2 MB	0.1	Male	0.662488284910965
X	2 MB	0.1	Male	0.475581053250956
2L	3 MB	0.1	Male	0.670295489891135
2R	3 MB	0.1	Male	0.591910590739755
3L	3 MB	0.1	Male	0.625896667574684
3R	3 MB	0.1	Male	0.615372424722662
X	3 MB	0.1	Male	0.409318136372725
2L	1 MB	0.03	Female	0.745335820895522
2R	1 MB	0.03	Female	0.801015228426396
3L	1 MB	0.03	Female	0.826048951048951
3R	1 MB	0.03	Female	0.748847926267281
X	1 MB	0.03	Female	0.643953934740883
2L	2 MB	0.03	Female	0.713411764705882
2R	2 MB	0.03	Female	0.688398357289528
3L	2 MB	0.03	Female	0.73623954205196
3R	2 MB	0.03	Female	0.677344654573524
X	2 MB	0.03	Female	0.58187984496124
2L	3 MB	0.03	Female	0.666879591184925
2R	3 MB	0.03	Female	0.623994403637636
3L	3 MB	0.03	Female	0.689181111775254
3R	3 MB	0.03	Female	0.625750848785584
X	3 MB	0.03	Female	0.503618421052632
2L	1 MB	0.05	Female	0.776211950394588
2R	1 MB	0.05	Female	0.830362630608482
3L	1 MB	0.05	Female	0.833509513742072
3R	1 MB	0.05	Female	0.788497217068646
X	1 MB	0.05	Female	0.697741748697163
2L	2 MB	0.05	Female	0.7743312464428
2R	2 MB	0.05	Female	0.724898974199565
3L	2 MB	0.05	Female	0.760255727224294
3R	2 MB	0.05	Female	0.720615671641791
X	2 MB	0.05	Female	0.630886224042118
2L	3 MB	0.05	Female	0.725550831078469
2R	3 MB	0.05	Female	0.671038713771948
3L	3 MB	0.05	Female	0.719472543352601
3R	3 MB	0.05	Female	0.669400630914826
X	3 MB	0.05	Female	0.567282846352614
2L	1 MB	0.1	Female	0.83390022675737
2R	1 MB	0.1	Female	0.812364760432767
3L	1 MB	0.1	Female	0.845418326693227
3R	1 MB	0.1	Female	0.805684995340168
X	1 MB	0.1	Female	0.782178217821782
2L	2 MB	0.1	Female	0.805094447624499
2R	2 MB	0.1	Female	0.74886630179828
3L	2 MB	0.1	Female	0.776810818047931
3R	2 MB	0.1	Female	0.759137769447048
X	2 MB	0.1	Female	0.734039423359812
2L	3 MB	0.1	Female	0.766621306376361
2R	3 MB	0.1	Female	0.710803618946248
3L	3 MB	0.1	Female	0.742213747389449
3R	3 MB	0.1	Female	0.73351822503962
X	3 MB	0.1	Female	0.685062987402519
