# Supplementary material for: Global chromatin conformation differences in the Drosophila dosage compensated chromosome X
Source: Nat Commun. 2019 Nov 25;10:5355. doi: 10.1038/s41467-019-13350-8 (PMC6877619; doi:10.1038/s41467-019-13350-8)
Supplement: Supplementary file 12 — Source Data [file 41467_2019_13350_MOESM12_ESM.zip › fig-S3D-trans-to-cis-ratios.txt]

chr	ratio	group
2L  0.247600602143075   Clone8
2R  0.225870894127823   Clone8
3L  0.262006301321346   Clone8
3R  0.240148937601031   Clone8
X   0.386897547456335   Clone8
2L  0.193607602426747   Kc167
2R  0.199518038644581   Kc167
3L  0.201279053930838   Kc167
3R  0.165547367444896   Kc167
X   0.220743852055817   Kc167
