# Supplementary material for: Global chromatin conformation differences in the Drosophila dosage compensated chromosome X
Source: Nat Commun. 2019 Nov 25;10:5355. doi: 10.1038/s41467-019-13350-8 (PMC6877619; doi:10.1038/s41467-019-13350-8)
Supplement: Supplementary file 12 — Source Data [file 41467_2019_13350_MOESM12_ESM.zip › fig-S3E-enrichment-of-trans-contacts.txt]

chr2    chr1    enrichment  group
chr2L   chr2L   NA  Clone8
chr2R   chr2L   0.327476390985457   Clone8
chr3L   chr2L   -0.367699565439303  Clone8
chr3R   chr2L   -0.378215724491422  Clone8
chrX    chr2L   -0.0970254136724658 Clone8
chr2L   chr2R   0.685082841506072   Clone8
chr2R   chr2R   NA  Clone8
chr3L   chr2R   0.162834101523598   Clone8
chr3R   chr2R   0.181040407979483   Clone8
chrX    chr2R   0.438614825086739   Clone8
chr2L   chr3L   -0.336816374909726  Clone8
chr2R   chr3L   -0.163889158467441  Clone8
chr3L   chr3L   NA  Clone8
chr3R   chr3L   0.235909059590137   Clone8
chrX    chr3L   -0.0821120914859755 Clone8
chr2L   chr3R   -0.404104649057134  Clone8
chr2R   chr3R   -0.202454967106845  Clone8
chr3L   chr3R   0.179136944494849   Clone8
chr3R   chr3R   NA  Clone8
chrX    chr3R   -0.263532609481172  Clone8
chr2L   chrX    -0.124297019625451  Clone8
chr2R   chrX    0.0537367686131392  Clone8
chr3L   chrX    -0.140266887968537  Clone8
chr3R   chrX    -0.264915290868445  Clone8
chrX    chrX    NA  Clone8
chr2L   chr2L   NA  Kc167
chr2R   chr2L   -0.0107170973005473 Kc167
chr3L   chr2L   -0.156399084072094  Kc167
chr3R   chr2L   -0.227979748707525  Kc167
chrX    chr2L   -0.104401721571814  Kc167
chr2L   chr2R   0.175488237666727   Kc167
chr2R   chr2R   NA  Kc167
chr3L   chr2R   0.0813764547670139  Kc167
chr3R   chr2R   -0.0275421978931129 Kc167
chrX    chr2R   0.193128264635398   Kc167
chr2L   chr3L   0.0767433551145473  Kc167
chr2R   chr3L   0.12831355898638    Kc167
chr3L   chr3L   NA  Kc167
chr3R   chr3L   0.322821401728382   Kc167
chrX    chr3L   0.066342067361193   Kc167
chr2L   chr3R   -0.167586941822094  Kc167
chr2R   chr3R   -0.153354725974957  Kc167
chr3L   chr3R   0.150071769427172   Kc167
chr3R   chr3R   NA  Kc167
chrX    chr3R   -0.139825253572536  Kc167
chr2L   chrX    -0.0668872878662149 Kc167
chr2R   chrX    0.0444373633737229  Kc167
chr3L   chrX    -0.129285938119849  Kc167
chr3R   chrX    -0.162703626752368  Kc167
chrX    chrX    NA  Kc167
