# Supplementary material for: Global chromatin conformation differences in the Drosophila dosage compensated chromosome X
Source: Nat Commun. 2019 Nov 25;10:5355. doi: 10.1038/s41467-019-13350-8 (PMC6877619; doi:10.1038/s41467-019-13350-8)
Supplement: Supplementary file 12 — Source Data [file 41467_2019_13350_MOESM12_ESM.zip › fig-S3F-simulations-clustering-statistics.txt]

chr	max.dist	percent	val
3R	1000000	0.03	0.000886198468087684
X	1000000	0.03	0.0158677494561188
3R	2000000	0.03	-0.00388017491871562
X	2000000	0.03	0.00761799804875674
3R	5000000	0.03	-0.00905813891607876
X	5000000	0.03	0.02851633462828
3R	10000000	0.03	-0.0110404662468019
X	10000000	0.03	0.0237397582976687
3R	1000000	0.05	-0.00704835523168024
X	1000000	0.05	0.0087829006700787
3R	2000000	0.05	-0.00604204063667046
X	2000000	0.05	0.00698581113351737
3R	5000000	0.05	-0.011609266539114
X	5000000	0.05	0.0194110017931299
3R	10000000	0.05	-0.0103231296381342
X	10000000	0.05	0.0165390867719436
3R	1000000	0.1	-0.00898821523452031
X	1000000	0.1	0.00475897074788012
3R	2000000	0.1	-0.00464028522892657
X	2000000	0.1	0.00804507022657874
3R	5000000	0.1	-0.00514882131257155
X	5000000	0.1	0.0193943785037224
3R	10000000	0.1	-0.00545973140180733
X	10000000	0.1	0.0113322274250485
