# Supplementary material for: Global chromatin conformation differences in the Drosophila dosage compensated chromosome X
Source: Nat Commun. 2019 Nov 25;10:5355. doi: 10.1038/s41467-019-13350-8 (PMC6877619; doi:10.1038/s41467-019-13350-8)
Supplement: Supplementary file 12 — Source Data [file 41467_2019_13350_MOESM12_ESM.zip › fig-S4D-embryo-compare-chromosome-slopes.txt]

Chr.category	difference
Autosomes	0.145979697719809
Autosomes	0.10613854539491
Autosomes	0.134383148499267
chrX	0.250517412971003
Autosomes	-0.0398411523248995
Autosomes	-0.0115965492205425
chrX	0.104537715251194
Autosomes	0.0282446031043569
chrX	0.144378867576093
chrX	0.116134264471736
Autosomes	0.188711629414427
Autosomes	0.113503909243465
Autosomes	0.15999680555752
chrX	0.158262328278124
Autosomes	-0.0752077201709623
Autosomes	-0.028714823856907
chrX	-0.0304493011363026
Autosomes	0.0464928963140553
chrX	0.0447584190346597
chrX	-0.00173447727939557
Autosomes	-0.180311024842877
Autosomes	-0.0626397908187892
Autosomes	-0.0426769403214231
chrX	0.0830946999323989
Autosomes	0.117671234024088
Autosomes	0.137634084521454
chrX	0.263405724775276
Autosomes	0.0199628504973661
chrX	0.145734490751188
chrX	0.125771640253822
Autosomes	-0.159440303758321
Autosomes	-0.0602341508018236
Autosomes	-0.0455645381919803
chrX	0.00202781256525242
Autosomes	0.0992061529564972
Autosomes	0.11387576556634
chrX	0.161468116323573
Autosomes	0.0146696126098433
chrX	0.062261963367076
chrX	0.0475923507572327
Autosomes	0.0908019496703809
Autosomes	-0.102343752570142
Autosomes	-0.172009471336425
chrX	0.106683923267129
Autosomes	-0.193145702240523
Autosomes	-0.262811421006806
chrX	0.0158819735967477
Autosomes	-0.0696657187662826
chrX	0.209027675837271
chrX	0.278693394603553
Autosomes	0.108631459360646
Autosomes	-0.104394829235269
Autosomes	-0.14197541382401
chrX	0.0187603081391017
Autosomes	-0.213026288595915
Autosomes	-0.250606873184656
chrX	-0.0898711512215442
Autosomes	-0.0375805845887416
chrX	0.12315513737437
chrX	0.160735721963112
