# Supplementary material for: Global chromatin conformation differences in the Drosophila dosage compensated chromosome X
Source: Nat Commun. 2019 Nov 25;10:5355. doi: 10.1038/s41467-019-13350-8 (PMC6877619; doi:10.1038/s41467-019-13350-8)
Supplement: Supplementary file 12 — Source Data [file 41467_2019_13350_MOESM12_ESM.zip › fig-S4D-simulations-compare-chromosome-slopes.txt]

annotation	sex	difference
Active	Male	0.151049481620517
Active	Female	-0.0521806691181497
Inactive	Male	0.186852276628391
Inactive	Female	-0.0368960029249867
PcG	Male	0.287110898198195
PcG	Female	0.00635762312872545
