# Supplementary material for: Global chromatin conformation differences in the Drosophila dosage compensated chromosome X
Source: Nat Commun. 2019 Nov 25;10:5355. doi: 10.1038/s41467-019-13350-8 (PMC6877619; doi:10.1038/s41467-019-13350-8)
Supplement: Supplementary file 12 — Source Data [file 41467_2019_13350_MOESM12_ESM.zip › fig-S4E-embryo-compare-sex-slopes.txt]

Chr.category	annotation	difference
Autosomes	Active	0.0636621902356849
Autosomes	Inactive	0.0220123300251396
Autosomes	PcG	0.0574050049027843
Autosomes	Active	0.0209302585410671
Autosomes	Inactive	0.00114160894058357
Autosomes	PcG	0.0395754952125194
Autosomes	Active	0.05629682638713
Autosomes	Inactive	0.0196066900081739
Autosomes	PcG	0.059456081567911
Autosomes	Active	0.0380485331774316
Autosomes	Inactive	0.0248999278956967
Autosomes	PcG	0.02737094739037
chrX	Active	0.155917274928563
chrX	Inactive	0.103079217392286
chrX	PcG	0.145328620030811
