# Supplementary material for: Global chromatin conformation differences in the Drosophila dosage compensated chromosome X
Source: Nat Commun. 2019 Nov 25;10:5355. doi: 10.1038/s41467-019-13350-8 (PMC6877619; doi:10.1038/s41467-019-13350-8)
Supplement: Supplementary file 12 — Source Data [file 41467_2019_13350_MOESM12_ESM.zip › fig-S4E-simulations-compare-sex-slopes.txt]

chrom	annotation	difference
3R	Active	0.0027164662843957
3R	Inactive	0.00282449579369537
3R	PcG	-0.0232996758289699
X	Active	0.205946617023062
X	Inactive	0.226572775347073
X	PcG	0.2574535992405
