# Supplementary material for: Global chromatin conformation differences in the Drosophila dosage compensated chromosome X
Source: Nat Commun. 2019 Nov 25;10:5355. doi: 10.1038/s41467-019-13350-8 (PMC6877619; doi:10.1038/s41467-019-13350-8)
Supplement: Supplementary file 12 — Source Data [file 41467_2019_13350_MOESM12_ESM.zip › fig-S4F-embryo-compare-domain-slopes.txt]

Chr.category	annotation_category	sex	difference
Autosomes	Active	Male	0.156768782695856
Autosomes	Active	Male	0.203071591127325
Autosomes	Inactive	Male	0.0463028084314689
Autosomes	Active	Female	0.115118922485311
Autosomes	Active	Female	0.196814405794425
Autosomes	Inactive	Female	0.0816954833091137
Autosomes	Active	Male	0.483059505258542
Autosomes	Active	Male	0.258249339176753
Autosomes	Inactive	Male	-0.224810166081789
Autosomes	Active	Female	0.463270855658059
Autosomes	Active	Female	0.276894575848206
Autosomes	Inactive	Female	-0.186376279809853
Autosomes	Active	Male	0.325547118909555
Autosomes	Active	Male	0.411553889092377
Autosomes	Inactive	Male	0.0860067701828218
Autosomes	Active	Female	0.288856982530599
Autosomes	Active	Female	0.414713144273158
Autosomes	Inactive	Female	0.125856161742559
Autosomes	Active	Male	0.333828871516546
Autosomes	Active	Male	0.509464210963016
Autosomes	Inactive	Male	0.17563533944647
Autosomes	Active	Female	0.320680266234811
Autosomes	Active	Female	0.498786625175955
Autosomes	Inactive	Female	0.178106358941144
chrX	Active	Male	0.32419149573446
chrX	Active	Male	0.346905080831199
chrX	Inactive	Male	0.0227135850967393
chrX	Active	Female	0.271353438198183
chrX	Active	Female	0.336316425933447
chrX	Inactive	Female	0.0649629877352644
