# Supplementary material for: Global chromatin conformation differences in the Drosophila dosage compensated chromosome X
Source: Nat Commun. 2019 Nov 25;10:5355. doi: 10.1038/s41467-019-13350-8 (PMC6877619; doi:10.1038/s41467-019-13350-8)
Supplement: Supplementary file 12 — Source Data [file 41467_2019_13350_MOESM12_ESM.zip › fig-S4F-simulations-compare-domain-slopes.txt]

chrom	sex	annotation_category	difference
3R	Male	Active	0.0507922898758089
3R	Male	Active	0.179625006158717
3R	Male	Inactive	0.128832716282908
3R	Female	Active	0.0509003193851085
3R	Female	Active	0.153608864045351
3R	Female	Inactive	0.102708544660243
X	Male	Active	0.0149894948679343
X	Male	Active	0.0435635895810389
X	Male	Inactive	0.0285740947131046
X	Female	Active	0.0356156531919456
X	Female	Active	0.0950705717984763
X	Female	Inactive	0.0594549186065307
