# Supplementary material for: Global chromatin conformation differences in the Drosophila dosage compensated chromosome X
Source: Nat Commun. 2019 Nov 25;10:5355. doi: 10.1038/s41467-019-13350-8 (PMC6877619; doi:10.1038/s41467-019-13350-8)
Supplement: Supplementary file 12 — Source Data [file 41467_2019_13350_MOESM12_ESM.zip › fig-S5A-boundaries-within-and-beyond-1bin-distance.txt]

Chrom	Distances	perc.total	Distance.num	tool
2L	x<=1	0.686046511627907	59	Armatus
2L	x>1	0.313953488372093	27	Armatus
2R	x<=1	0.8	44	Armatus
2R	x>1	0.2	11	Armatus
3L	x<=1	0.676470588235294	46	Armatus
3L	x>1	0.323529411764706	22	Armatus
3R	x<=1	0.723076923076923	47	Armatus
3R	x>1	0.276923076923077	18	Armatus
X	x<=1	0.703703703703704	95	Armatus
X	x>1	0.296296296296296	40	Armatus
2L	x<=1	0.625	10	DomainCaller
2L	x>1	0.375	6	DomainCaller
2R	x<=1	0.5	10	DomainCaller
2R	x>1	0.5	10	DomainCaller
3L	x<=1	0.5	8	DomainCaller
3L	x>1	0.5	8	DomainCaller
3R	x<=1	0.571428571428571	8	DomainCaller
3R	x>1	0.428571428571429	6	DomainCaller
X	x<=1	0.523809523809524	11	DomainCaller
X	x>1	0.476190476190476	10	DomainCaller
2L	x<=1	0.388888888888889	7	TADBit
2L	x>1	0.611111111111111	11	TADBit
2R	x<=1	0.423076923076923	11	TADBit
2R	x>1	0.576923076923077	15	TADBit
3L	x<=1	0.5	20	TADBit
3L	x>1	0.5	20	TADBit
3R	x<=1	0.515151515151515	17	TADBit
3R	x>1	0.484848484848485	16	TADBit
X	x<=1	0.233766233766234	18	TADBit
X	x>1	0.766233766233766	59	TADBit
