# Supplementary material for: Global chromatin conformation differences in the Drosophila dosage compensated chromosome X
Source: Nat Commun. 2019 Nov 25;10:5355. doi: 10.1038/s41467-019-13350-8 (PMC6877619; doi:10.1038/s41467-019-13350-8)
Supplement: Supplementary file 12 — Source Data [file 41467_2019_13350_MOESM12_ESM.zip › fig-S5B-LSD-benchmarking.txt]

noise	method	mean_TPR	mean_FDR
12	Armatus	99.5348837209302	13.9920577685516
12	Domain-Caller	76.7441860465116	17.8173480083858
12	HiCseg	42.3255813953488	0
12	InsScore	74.4186046511628	24.2742035801329
12	Local-Score-Differentiator	98.4883720930233	3.49173887008273
12	TADBit	96.5116279069767	1.89426984330533
12	TADTree	80.3488372093023	65.5936651671448
16	Armatus	96.046511627907	45.5721187179673
16	Domain-Caller	86.2790697674419	5.85787445044041
16	HiCseg	12.4418604651163	1.81818181818182
16	InsScore	68.953488372093	27.5782406833744
16	Local-Score-Differentiator	96.9767441860465	5.4262388035554
16	TADBit	95.4651162790698	3.52611921961767
16	TADTree	84.6511627906977	53.1064350594067
20	Armatus	88.0232558139535	61.2970654831446
20	Domain-Caller	86.2790697674419	4.41221924341677
20	HiCseg	8.25581395348837	3.6764705882353
20	InsScore	66.7441860465116	29.4395893516909
20	Local-Score-Differentiator	94.0697674418605	8.27790281663023
20	TADBit	95.4651162790698	3.07716387377784
20	TADTree	79.8837209302326	46.6588389782724
4	Armatus	100	0.680578687828615
4	Domain-Caller	81.7441860465116	16.8214028833224
4	HiCseg	98.7209302325582	0
4	InsScore	81.2790697674419	18.5948377294768
4	Local-Score-Differentiator	99.8837209302326	0.690983987774898
4	TADBit	96.6279069767442	1.18703768932723
4	TADTree	77.906976744186	82.2656281244509
8	Armatus	99.7674418604651	3.36304913039658
8	Domain-Caller	81.9767441860465	13.8097315366601
8	HiCseg	82.906976744186	0.128205128205127
8	InsScore	75.9302325581395	22.614310158965
8	Local-Score-Differentiator	99.1860465116279	2.28838632631737
8	TADBit	96.8604651162791	2.34477395186755
8	TADTree	78.2558139534884	73.4694116215242
