# Supplementary material for: Global chromatin conformation differences in the Drosophila dosage compensated chromosome X
Source: Nat Commun. 2019 Nov 25;10:5355. doi: 10.1038/s41467-019-13350-8 (PMC6877619; doi:10.1038/s41467-019-13350-8)
Supplement: Supplementary file 12 — Source Data [file 41467_2019_13350_MOESM12_ESM.zip › fig-S5C-non-matching-boundaries-proportion.txt]

chrom	resolution	norm	di.window	local.window	absent.percent
2L	25KB	Chromosomewise ICE	10	20	0.180555555555556
2R	25KB	Chromosomewise ICE	10	20	0.103448275862069
3L	25KB	Chromosomewise ICE	10	20	0.0506329113924051
3R	25KB	Chromosomewise ICE	10	20	0.149253731343284
X	25KB	Chromosomewise ICE	10	20	0.271186440677966
2L	25KB	Chromosomewise ICE	20	40	0.161290322580645
2R	25KB	Chromosomewise ICE	20	40	0.185185185185185
3L	25KB	Chromosomewise ICE	20	40	0.132352941176471
3R	25KB	Chromosomewise ICE	20	40	0.133333333333333
X	25KB	Chromosomewise ICE	20	40	0.192307692307692
2L	25KB	Chromosomewise ICE	40	80	0.132075471698113
2R	25KB	Chromosomewise ICE	40	80	0.130434782608696
3L	25KB	Chromosomewise ICE	40	80	0.0526315789473685
3R	25KB	Chromosomewise ICE	40	80	0.0909090909090909
X	25KB	Chromosomewise ICE	40	80	0.1875
2L	25KB	Chromosomewise ICE	80	160	0.208333333333333
2R	25KB	Chromosomewise ICE	80	160	0.127659574468085
3L	25KB	Chromosomewise ICE	80	160	0.19672131147541
3R	25KB	Chromosomewise ICE	80	160	0.189655172413793
X	25KB	Chromosomewise ICE	80	160	0.24390243902439
2L	25KB	Chromosomewise ICE	160	320	0.185185185185185
2R	25KB	Chromosomewise ICE	160	320	0.073170731707317
3L	25KB	Chromosomewise ICE	160	320	0.175438596491228
3R	25KB	Chromosomewise ICE	160	320	0.0816326530612245
X	25KB	Chromosomewise ICE	160	320	0.317073170731707
2L	25KB	Genomewide ICE	10	20	0.196428571428571
2R	25KB	Genomewide ICE	10	20	0.0714285714285714
3L	25KB	Genomewide ICE	10	20	0.119402985074627
3R	25KB	Genomewide ICE	10	20	0.103896103896104
X	25KB	Genomewide ICE	10	20	0.266666666666667
2L	25KB	Genomewide ICE	20	40	0.102040816326531
2R	25KB	Genomewide ICE	20	40	0.111111111111111
3L	25KB	Genomewide ICE	20	40	0.153846153846154
3R	25KB	Genomewide ICE	20	40	0.112903225806452
X	25KB	Genomewide ICE	20	40	0.277777777777778
2L	25KB	Genomewide ICE	40	80	0.136363636363636
2R	25KB	Genomewide ICE	40	80	0.0975609756097561
3L	25KB	Genomewide ICE	40	80	0.134615384615385
3R	25KB	Genomewide ICE	40	80	0.0545454545454546
X	25KB	Genomewide ICE	40	80	0.136363636363636
2L	25KB	Genomewide ICE	80	160	0.24390243902439
2R	25KB	Genomewide ICE	80	160	0.0263157894736842
3L	25KB	Genomewide ICE	80	160	0.183673469387755
3R	25KB	Genomewide ICE	80	160	0.125
X	25KB	Genomewide ICE	80	160	0.212765957446808
2L	25KB	Genomewide ICE	160	320	0.229166666666667
2R	25KB	Genomewide ICE	160	320	0.128205128205128
3L	25KB	Genomewide ICE	160	320	0.22
3R	25KB	Genomewide ICE	160	320	0.111111111111111
X	25KB	Genomewide ICE	160	320	0.357142857142857
2L	25KB	Yaffe Tanay	10	20	0.2
2R	25KB	Yaffe Tanay	10	20	0.2
3L	25KB	Yaffe Tanay	10	20	0.166666666666667
3R	25KB	Yaffe Tanay	10	20	0.136986301369863
X	25KB	Yaffe Tanay	10	20	0.333333333333333
2L	25KB	Yaffe Tanay	20	40	0.209302325581395
2R	25KB	Yaffe Tanay	20	40	0.2
3L	25KB	Yaffe Tanay	20	40	0.137931034482759
3R	25KB	Yaffe Tanay	20	40	0.121212121212121
X	25KB	Yaffe Tanay	20	40	0.274509803921569
2L	25KB	Yaffe Tanay	40	80	0.186046511627907
2R	25KB	Yaffe Tanay	40	80	0.13953488372093
3L	25KB	Yaffe Tanay	40	80	0.0943396226415094
3R	25KB	Yaffe Tanay	40	80	0.0677966101694916
X	25KB	Yaffe Tanay	40	80	0.230769230769231
2L	25KB	Yaffe Tanay	80	160	0.25
2R	25KB	Yaffe Tanay	80	160	0.114285714285714
3L	25KB	Yaffe Tanay	80	160	0.12
3R	25KB	Yaffe Tanay	80	160	0.0769230769230769
X	25KB	Yaffe Tanay	80	160	0.295454545454545
2L	25KB	Yaffe Tanay	160	320	0.195652173913043
2R	25KB	Yaffe Tanay	160	320	0.175
3L	25KB	Yaffe Tanay	160	320	0.195121951219512
3R	25KB	Yaffe Tanay	160	320	0.134615384615385
X	25KB	Yaffe Tanay	160	320	0.351351351351351
2L	10KB	Chromosomewise ICE	10	20	0.202764976958525
2R	10KB	Chromosomewise ICE	10	20	0.136094674556213
3L	10KB	Chromosomewise ICE	10	20	0.183962264150943
3R	10KB	Chromosomewise ICE	10	20	0.177272727272727
X	10KB	Chromosomewise ICE	10	20	0.308139534883721
2L	10KB	Chromosomewise ICE	20	40	0.170731707317073
2R	10KB	Chromosomewise ICE	20	40	0.13953488372093
3L	10KB	Chromosomewise ICE	20	40	0.149700598802395
3R	10KB	Chromosomewise ICE	20	40	0.176767676767677
X	10KB	Chromosomewise ICE	20	40	0.273972602739726
2L	10KB	Chromosomewise ICE	40	80	0.151079136690647
2R	10KB	Chromosomewise ICE	40	80	0.0826446280991735
3L	10KB	Chromosomewise ICE	40	80	0.119205298013245
3R	10KB	Chromosomewise ICE	40	80	0.164021164021164
X	10KB	Chromosomewise ICE	40	80	0.251968503937008
2L	10KB	Chromosomewise ICE	80	160	0.13953488372093
2R	10KB	Chromosomewise ICE	80	160	0.125
3L	10KB	Chromosomewise ICE	80	160	0.164285714285714
3R	10KB	Chromosomewise ICE	80	160	0.173652694610778
X	10KB	Chromosomewise ICE	80	160	0.352941176470588
2L	10KB	Chromosomewise ICE	160	320	0.212765957446808
2R	10KB	Chromosomewise ICE	160	320	0.158730158730159
3L	10KB	Chromosomewise ICE	160	320	0.114285714285714
3R	10KB	Chromosomewise ICE	160	320	0.197183098591549
X	10KB	Chromosomewise ICE	160	320	0.385245901639344
2L	10KB	Genomewide ICE	10	20	0.163346613545817
2R	10KB	Genomewide ICE	10	20	0.146919431279621
3L	10KB	Genomewide ICE	10	20	0.133079847908745
3R	10KB	Genomewide ICE	10	20	0.132867132867133
X	10KB	Genomewide ICE	10	20	0.274678111587983
2L	10KB	Genomewide ICE	20	40	0.183035714285714
2R	10KB	Genomewide ICE	20	40	0.127167630057804
3L	10KB	Genomewide ICE	20	40	0.142857142857143
3R	10KB	Genomewide ICE	20	40	0.141078838174274
X	10KB	Genomewide ICE	20	40	0.267326732673267
2L	10KB	Genomewide ICE	40	80	0.228155339805825
2R	10KB	Genomewide ICE	40	80	0.166666666666667
3L	10KB	Genomewide ICE	40	80	0.139175257731959
3R	10KB	Genomewide ICE	40	80	0.165178571428571
X	10KB	Genomewide ICE	40	80	0.266666666666667
2L	10KB	Genomewide ICE	80	160	0.201005025125628
2R	10KB	Genomewide ICE	80	160	0.164556962025316
3L	10KB	Genomewide ICE	80	160	0.147540983606557
3R	10KB	Genomewide ICE	80	160	0.199052132701422
X	10KB	Genomewide ICE	80	160	0.280487804878049
2L	10KB	Genomewide ICE	160	320	0.183246073298429
2R	10KB	Genomewide ICE	160	320	0.190789473684211
3L	10KB	Genomewide ICE	160	320	0.160919540229885
3R	10KB	Genomewide ICE	160	320	0.1875
X	10KB	Genomewide ICE	160	320	0.285714285714286
2L	10KB	Yaffe Tanay	10	20	0.222222222222222
2R	10KB	Yaffe Tanay	10	20	0.1375
3L	10KB	Yaffe Tanay	10	20	0.221105527638191
3R	10KB	Yaffe Tanay	10	20	0.168141592920354
X	10KB	Yaffe Tanay	10	20	0.277777777777778
2L	10KB	Yaffe Tanay	20	40	0.183544303797468
2R	10KB	Yaffe Tanay	20	40	0.1
3L	10KB	Yaffe Tanay	20	40	0.203821656050955
3R	10KB	Yaffe Tanay	20	40	0.115789473684211
X	10KB	Yaffe Tanay	20	40	0.316901408450704
2L	10KB	Yaffe Tanay	40	80	0.175182481751825
2R	10KB	Yaffe Tanay	40	80	0.115702479338843
3L	10KB	Yaffe Tanay	40	80	0.237762237762238
3R	10KB	Yaffe Tanay	40	80	0.131428571428571
X	10KB	Yaffe Tanay	40	80	0.378787878787879
2L	10KB	Yaffe Tanay	80	160	0.17741935483871
2R	10KB	Yaffe Tanay	80	160	0.131578947368421
3L	10KB	Yaffe Tanay	80	160	0.188034188034188
3R	10KB	Yaffe Tanay	80	160	0.154761904761905
X	10KB	Yaffe Tanay	80	160	0.403361344537815
2L	10KB	Yaffe Tanay	160	320	0.206896551724138
2R	10KB	Yaffe Tanay	160	320	0.163793103448276
3L	10KB	Yaffe Tanay	160	320	0.269230769230769
3R	10KB	Yaffe Tanay	160	320	0.183006535947712
X	10KB	Yaffe Tanay	160	320	0.348214285714286
2L	5KB	Chromosomewise ICE	10	20	0.23010752688172
2R	5KB	Chromosomewise ICE	10	20	0.244389027431421
3L	5KB	Chromosomewise ICE	10	20	0.211934156378601
3R	5KB	Chromosomewise ICE	10	20	0.179715302491103
X	5KB	Chromosomewise ICE	10	20	0.273657289002558
2L	5KB	Chromosomewise ICE	20	40	0.17741935483871
2R	5KB	Chromosomewise ICE	20	40	0.190625
3L	5KB	Chromosomewise ICE	20	40	0.198614318706697
3R	5KB	Chromosomewise ICE	20	40	0.176339285714286
X	5KB	Chromosomewise ICE	20	40	0.330246913580247
2L	5KB	Chromosomewise ICE	40	80	0.212962962962963
2R	5KB	Chromosomewise ICE	40	80	0.189964157706093
3L	5KB	Chromosomewise ICE	40	80	0.202816901408451
3R	5KB	Chromosomewise ICE	40	80	0.166219839142091
X	5KB	Chromosomewise ICE	40	80	0.306397306397306
2L	5KB	Chromosomewise ICE	80	160	0.238853503184713
2R	5KB	Chromosomewise ICE	80	160	0.213709677419355
3L	5KB	Chromosomewise ICE	80	160	0.176470588235294
3R	5KB	Chromosomewise ICE	80	160	0.18452380952381
X	5KB	Chromosomewise ICE	80	160	0.36101083032491
2L	5KB	Chromosomewise ICE	160	320	0.225589225589226
2R	5KB	Chromosomewise ICE	160	320	0.244274809160305
3L	5KB	Chromosomewise ICE	160	320	0.185534591194969
3R	5KB	Chromosomewise ICE	160	320	0.223214285714286
X	5KB	Chromosomewise ICE	160	320	0.3875
2L	5KB	Genomewide ICE	10	20	0.176938369781312
2R	5KB	Genomewide ICE	10	20	0.197872340425532
3L	5KB	Genomewide ICE	10	20	0.139240506329114
3R	5KB	Genomewide ICE	10	20	0.128664495114006
X	5KB	Genomewide ICE	10	20	0.263269639065817
2L	5KB	Genomewide ICE	20	40	0.151648351648352
2R	5KB	Genomewide ICE	20	40	0.184538653366584
3L	5KB	Genomewide ICE	20	40	0.16030534351145
3R	5KB	Genomewide ICE	20	40	0.142276422764228
X	5KB	Genomewide ICE	20	40	0.231738035264484
2L	5KB	Genomewide ICE	40	80	0.156479217603912
2R	5KB	Genomewide ICE	40	80	0.17816091954023
3L	5KB	Genomewide ICE	40	80	0.169197396963124
3R	5KB	Genomewide ICE	40	80	0.127853881278539
X	5KB	Genomewide ICE	40	80	0.257062146892655
2L	5KB	Genomewide ICE	80	160	0.171957671957672
2R	5KB	Genomewide ICE	80	160	0.175
3L	5KB	Genomewide ICE	80	160	0.1275
3R	5KB	Genomewide ICE	80	160	0.166253101736973
X	5KB	Genomewide ICE	80	160	0.246006389776358
2L	5KB	Genomewide ICE	160	320	0.163934426229508
2R	5KB	Genomewide ICE	160	320	0.211221122112211
3L	5KB	Genomewide ICE	160	320	0.153452685421995
3R	5KB	Genomewide ICE	160	320	0.171875
X	5KB	Genomewide ICE	160	320	0.26
2L	5KB	Yaffe Tanay	10	20	0.328125
2R	5KB	Yaffe Tanay	10	20	0.332378223495702
3L	5KB	Yaffe Tanay	10	20	0.322799097065463
3R	5KB	Yaffe Tanay	10	20	0.287968441814596
X	5KB	Yaffe Tanay	10	20	0.414084507042254
2L	5KB	Yaffe Tanay	20	40	0.340764331210191
2R	5KB	Yaffe Tanay	20	40	0.261744966442953
3L	5KB	Yaffe Tanay	20	40	0.31989247311828
3R	5KB	Yaffe Tanay	20	40	0.282828282828283
X	5KB	Yaffe Tanay	20	40	0.427152317880795
2L	5KB	Yaffe Tanay	40	80	0.316498316498317
2R	5KB	Yaffe Tanay	40	80	0.295620437956204
3L	5KB	Yaffe Tanay	40	80	0.327974276527331
3R	5KB	Yaffe Tanay	40	80	0.271386430678466
X	5KB	Yaffe Tanay	40	80	0.398373983739837
2L	5KB	Yaffe Tanay	80	160	0.327402135231317
2R	5KB	Yaffe Tanay	80	160	0.295358649789029
3L	5KB	Yaffe Tanay	80	160	0.328571428571429
3R	5KB	Yaffe Tanay	80	160	0.317307692307692
X	5KB	Yaffe Tanay	80	160	0.444444444444444
2L	5KB	Yaffe Tanay	160	320	0.363636363636364
2R	5KB	Yaffe Tanay	160	320	0.282511210762332
3L	5KB	Yaffe Tanay	160	320	0.316602316602317
3R	5KB	Yaffe Tanay	160	320	0.315960912052117
X	5KB	Yaffe Tanay	160	320	0.45414847161572
2L	3.5KB	Chromosomewise ICE	10	20	0.278174037089872
2R	3.5KB	Chromosomewise ICE	10	20	0.253611556982344
3L	3.5KB	Chromosomewise ICE	10	20	0.276005547850208
3R	3.5KB	Chromosomewise ICE	10	20	0.243686868686869
X	3.5KB	Chromosomewise ICE	10	20	0.335701598579041
2L	3.5KB	Chromosomewise ICE	20	40	0.254637436762226
2R	3.5KB	Chromosomewise ICE	20	40	0.190871369294606
3L	3.5KB	Chromosomewise ICE	20	40	0.221311475409836
3R	3.5KB	Chromosomewise ICE	20	40	0.209580838323353
X	3.5KB	Chromosomewise ICE	20	40	0.315565031982942
2L	3.5KB	Chromosomewise ICE	40	80	0.206543967280164
2R	3.5KB	Chromosomewise ICE	40	80	0.234234234234234
3L	3.5KB	Chromosomewise ICE	40	80	0.195736434108527
3R	3.5KB	Chromosomewise ICE	40	80	0.229965156794425
X	3.5KB	Chromosomewise ICE	40	80	0.28643216080402
2L	3.5KB	Chromosomewise ICE	80	160	0.222727272727273
2R	3.5KB	Chromosomewise ICE	80	160	0.234256926952141
3L	3.5KB	Chromosomewise ICE	80	160	0.197368421052632
3R	3.5KB	Chromosomewise ICE	80	160	0.203522504892368
X	3.5KB	Chromosomewise ICE	80	160	0.308539944903581
2L	3.5KB	Chromosomewise ICE	160	320	0.233644859813084
2R	3.5KB	Chromosomewise ICE	160	320	0.227272727272727
3L	3.5KB	Chromosomewise ICE	160	320	0.231578947368421
3R	3.5KB	Chromosomewise ICE	160	320	0.230290456431535
X	3.5KB	Chromosomewise ICE	160	320	0.342618384401114
2L	3.5KB	Genomewide ICE	10	20	0.238461538461539
2R	3.5KB	Genomewide ICE	10	20	0.213114754098361
3L	3.5KB	Genomewide ICE	10	20	0.245679012345679
3R	3.5KB	Genomewide ICE	10	20	0.220023282887078
X	3.5KB	Genomewide ICE	10	20	0.257410296411856
2L	3.5KB	Genomewide ICE	20	40	0.190760059612519
2R	3.5KB	Genomewide ICE	20	40	0.186619718309859
3L	3.5KB	Genomewide ICE	20	40	0.1898355754858
3R	3.5KB	Genomewide ICE	20	40	0.173854447439353
X	3.5KB	Genomewide ICE	20	40	0.253187613843352
2L	3.5KB	Genomewide ICE	40	80	0.177737881508079
2R	3.5KB	Genomewide ICE	40	80	0.202
3L	3.5KB	Genomewide ICE	40	80	0.164102564102564
3R	3.5KB	Genomewide ICE	40	80	0.186305732484076
X	3.5KB	Genomewide ICE	40	80	0.219148936170213
2L	3.5KB	Genomewide ICE	80	160	0.190661478599222
2R	3.5KB	Genomewide ICE	80	160	0.213004484304933
3L	3.5KB	Genomewide ICE	80	160	0.183556405353729
3R	3.5KB	Genomewide ICE	80	160	0.198290598290598
X	3.5KB	Genomewide ICE	80	160	0.252272727272727
2L	3.5KB	Genomewide ICE	160	320	0.215841584158416
2R	3.5KB	Genomewide ICE	160	320	0.229545454545454
3L	3.5KB	Genomewide ICE	160	320	0.180914512922465
3R	3.5KB	Genomewide ICE	160	320	0.20073664825046
X	3.5KB	Genomewide ICE	160	320	0.259345794392523
2L	3.5KB	Yaffe Tanay	10	20	0.429054054054054
2R	3.5KB	Yaffe Tanay	10	20	0.394339622641509
3L	3.5KB	Yaffe Tanay	10	20	0.40952380952381
3R	3.5KB	Yaffe Tanay	10	20	0.385164051355207
X	3.5KB	Yaffe Tanay	10	20	0.49250936329588
2L	3.5KB	Yaffe Tanay	20	40	0.433467741935484
2R	3.5KB	Yaffe Tanay	20	40	0.374701670644391
3L	3.5KB	Yaffe Tanay	20	40	0.355691056910569
3R	3.5KB	Yaffe Tanay	20	40	0.339721254355401
X	3.5KB	Yaffe Tanay	20	40	0.504651162790698
2L	3.5KB	Yaffe Tanay	40	80	0.38560411311054
2R	3.5KB	Yaffe Tanay	40	80	0.367688022284123
3L	3.5KB	Yaffe Tanay	40	80	0.375291375291375
3R	3.5KB	Yaffe Tanay	40	80	0.364891518737673
X	3.5KB	Yaffe Tanay	40	80	0.490514905149051
2L	3.5KB	Yaffe Tanay	80	160	0.418803418803419
2R	3.5KB	Yaffe Tanay	80	160	0.4
3L	3.5KB	Yaffe Tanay	80	160	0.395886889460154
3R	3.5KB	Yaffe Tanay	80	160	0.377440347071583
X	3.5KB	Yaffe Tanay	80	160	0.518731988472622
2L	3.5KB	Yaffe Tanay	160	320	0.46866485013624
2R	3.5KB	Yaffe Tanay	160	320	0.402439024390244
3L	3.5KB	Yaffe Tanay	160	320	0.403846153846154
3R	3.5KB	Yaffe Tanay	160	320	0.398648648648649
X	3.5KB	Yaffe Tanay	160	320	0.554913294797688
