# Supplementary material for: Global chromatin conformation differences in the Drosophila dosage compensated chromosome X
Source: Nat Commun. 2019 Nov 25;10:5355. doi: 10.1038/s41467-019-13350-8 (PMC6877619; doi:10.1038/s41467-019-13350-8)
Supplement: Supplementary file 12 — Source Data [file 41467_2019_13350_MOESM12_ESM.zip › fig-S7B-Insulator-barplot.txt]

molecule	cell.line	group	proportion
BEAF-32	S2.Late	Appearing	0.809248554913295
BEAF-32	S2.Late	Disappearing	0.88628762541806
BEAF-32	S2.Late	Same	0.834224598930481
BEAF-32	Kc167.Late	Appearing	0.699421965317919
BEAF-32	Kc167.Late	Disappearing	0.812709030100334
BEAF-32	Kc167.Late	Same	0.74331550802139
BEAF-32	Embryos.2-4	Appearing	0.884393063583815
BEAF-32	Embryos.2-4	Disappearing	0.939799331103679
BEAF-32	Embryos.2-4	Same	0.877005347593583
CP190	Kc167.Late	Appearing	0.757225433526012
CP190	Kc167.Late	Disappearing	0.819397993311037
CP190	Kc167.Late	Same	0.751336898395722
CP190	Embryos.2-4	Appearing	0.543352601156069
CP190	Embryos.2-4	Disappearing	0.675585284280936
CP190	Embryos.2-4	Same	0.585561497326203
CP190	S2.Late	Appearing	0.832369942196532
CP190	S2.Late	Disappearing	0.903010033444816
CP190	S2.Late	Same	0.839572192513369
CTCF	S2.Late	Appearing	0.572254335260116
CTCF	S2.Late	Disappearing	0.662207357859532
CTCF	S2.Late	Same	0.644385026737968
CTCF	Embryos.2-4	Appearing	0.46242774566474
CTCF	Embryos.2-4	Disappearing	0.501672240802676
CTCF	Embryos.2-4	Same	0.494652406417112
CTCF	Kc167.Late	Appearing	0.774566473988439
CTCF	Kc167.Late	Disappearing	0.849498327759197
CTCF	Kc167.Late	Same	0.831550802139037
