# Supplementary material for: Global chromatin conformation differences in the Drosophila dosage compensated chromosome X
Source: Nat Commun. 2019 Nov 25;10:5355. doi: 10.1038/s41467-019-13350-8 (PMC6877619; doi:10.1038/s41467-019-13350-8)
Supplement: Supplementary file 12 — Source Data [file 41467_2019_13350_MOESM12_ESM.zip › fig-S8D-insulation-change-at-insulator-classes.txt]

chr insulator_classes   log2_ins_change
chr2L   low:low 0.023423216754765
chr2L   low:low 0.0664930832604431
chr2L   high:high   0.0241441043758375
chr2L   high:high   0.207145993880314
chr2L   high:high   0.0788652007753265
chr2L   high:low/low:high   0.109038393240607
chr2L   high:high   0.09531608446336
chr2L   high:high   0.0111796342835124
chr2L   high:high   0.0909438992402074
chr2L   low:low 0.000770478625000772
chr2L   high:high   -0.090149914788698
chr2L   high:high   -0.0714482922893624
chr2L   high:high   0.213893541546567
chr2L   high:low/low:high   -0.0553885787606325
chr2L   high:low/low:high   -0.0988120159346447
chr2L   high:low/low:high   -0.0295242621022008
chr2L   high:low/low:high   0.0503627374335249
chr2L   high:high   0.0420062045264931
chr2L   high:high   0.0472987842405011
chr2L   low:low 0.0530190352597492
chr2L   high:low/low:high   0.0330815680214989
chr2L   high:high   0.17113613735464
chr2L   high:high   -0.0257287715134415
chr2L   high:low/low:high   0.0907663641132148
chr2L   high:high   0.131104956501896
chr2L   low:low -0.113234733613931
chr2L   low:low -0.111237166817327
chr2L   high:low/low:high   -0.00992576719717986
chr2L   high:low/low:high   0.114662158750332
chr2L   high:high   -0.00563104156391097
chr2L   high:high   0.0234422183155724
chr2L   high:low/low:high   -0.0244152296263206
chr2L   high:low/low:high   0.0206746811069841
chr2L   low:low -0.0109531662493089
chr2L   high:low/low:high   0.0820215938461311
chr2L   high:low/low:high   -0.0482626485335894
chr2L   low:low 0.101371871930312
chr2L   high:low/low:high   0.297574465774741
chr2L   high:low/low:high   0.295716958268952
chr2L   low:low 0.218148025012276
chr2L   low:low -0.114470506156615
chr2L   low:low 0.0456915190648585
chr2L   high:low/low:high   0.269543758556765
chr2L   low:low -0.195732626460872
chr2L   low:low 0.323090445309219
chr2L   low:low 0.21543301328459
chr2L   high:high   0.0312388769335172
chr2L   low:low 0.138089686285047
chr2L   high:high   0.079307871978835
chr2L   high:high   0.347941315840158
chr2L   low:low -0.168743931993251
chr2L   low:low 0.276211849009121
chr2L   low:low 0.00623410498954868
chr2L   high:low/low:high   0.0683399000391851
chr2L   high:high   -0.0421473550339548
chr2L   high:high   -0.139358099351242
chr2L   low:low 0.272638859249858
chr2L   low:low 0.11114287039413
chr2L   high:high   -0.0348211491453934
chr2L   high:high   0.00265547086967332
chr2L   high:high   0.0511635659822601
chr2L   low:low -0.048802653931274
chr2L   high:high   -0.0518916428026813
chr2L   low:low -0.420320740003135
chr2L   high:low/low:high   0.127241644977196
chr2L   high:high   -0.0854359936134291
chr2L   high:low/low:high   -0.0778449347357991
chr2L   high:high   0.127053490529106
chr2L   high:high   -0.042506142582088
chr2L   high:high   0.0813878306968941
chr2L   low:low -0.0673152832283321
chr2L   high:low/low:high   -0.1613666934991
chr2L   high:high   -0.0150798627791112
chr2L   low:low 0.194735334761186
chr2L   low:low -0.00237726798560553
chr2L   high:low/low:high   -0.19766176093909
chr2L   low:low -0.206091696852133
chr2L   high:high   0.0587234308264733
chr2L   high:low/low:high   -0.076983196484839
chr2L   high:low/low:high   -0.224143321511684
chr2L   low:low 0.066840675287336
chr2L   high:low/low:high   0.0736858706311692
chr2L   low:low -0.00626833771707898
chr2L   high:high   0.0268212604194171
chr2L   high:high   -0.138620652001738
chr2L   high:high   0.0997238600208064
chr2L   high:low/low:high   0.042498406670828
chr2L   high:low/low:high   -0.0387663052941797
chr2L   high:low/low:high   0.115143525888139
chr2L   high:high   0.287209252568322
chr2L   low:low -0.0953924512902621
chr2L   high:low/low:high   0.0126252711005264
chr2L   high:low/low:high   0.0777916420349393
chr2L   high:high   0.0939731011874186
chr2L   low:low -0.0926832840217144
chr2L   high:low/low:high   -0.00895957598977823
chr2L   high:low/low:high   0.0150308050633328
chr2L   high:high   -0.130627309743189
chr2L   high:high   -0.121256114316057
chr2L   high:high   -0.0641048229922567
chr2L   high:high   0.0228941998978006
chr2L   low:low 0.47620649771797
chr2L   low:low 0.220077275814364
chr2L   low:low 0.163913897083535
chr2L   low:low -0.122338716255115
chr2L   low:low -0.0649868617877835
chr2L   high:low/low:high   -0.0351218988880537
chr2L   high:low/low:high   -0.108084459558706
chr2L   high:high   -0.21015458345615
chr2L   high:high   -0.803526278267614
chr2L   high:high   0.046008873491411
chr2L   high:low/low:high   0.251624367773439
chr2L   high:high   0.0479420198133209
chr2L   high:high   0.018472720940247
chr2L   high:high   0.0316224965560148
chr2L   high:low/low:high   -0.0943383761490541
chr2L   low:low 0.0126547183171135
chr2L   high:high   0.0355596858768175
chr2L   high:low/low:high   -0.152838088962925
chr2L   high:high   -0.0468446202871516
chr2L   high:high   -0.0699983658380049
chr2L   high:low/low:high   -0.0947385424806101
chr2L   low:low -0.102319595505401
chr2L   high:high   0.065049763298947
chr2L   high:high   0.00641109006142332
chr2L   high:low/low:high   0.047719021069898
chr2L   high:low/low:high   -0.0532377077987999
chr2L   high:low/low:high   -0.09608278253899
chr2L   low:low 0.144875492711788
chr2L   low:low -0.0335661468876245
chr2L   high:high   -0.0550192204112863
chr2L   high:high   -0.182771542012469
chr2L   high:high   0.0339463310210257
chr2L   high:high   0.043177614816677
chr2L   high:high   0.122586692451318
chr2L   high:high   -0.000447794969732027
chr2L   high:low/low:high   -0.0632202467095062
chr2L   low:low -0.092379337512188
chr2L   high:high   -0.127317525112264
chr2L   high:high   -0.151492311591541
chr2L   high:low/low:high   -0.0328378478300366
chr2L   high:low/low:high   -0.118741041378834
chr2L   high:low/low:high   0.0700368770921925
chr2L   high:low/low:high   -0.0893374072460511
chr2L   high:high   0.0358423789814995
chr2L   high:high   -0.000854261617258338
chr2L   high:high   -0.126084203562696
chr2L   high:high   -0.175901153690974
chr2L   high:low/low:high   0.0472495777047613
chr2L   high:high   -0.059106253832343
chr2L   low:low 0.136406391024829
chr2L   low:low 0.069724512915224
chr2L   high:high   -0.135584100320554
chr2L   high:high   0.0410670284435834
chr2L   high:low/low:high   0.0225584986110548
chr2L   low:low 0.125533583529773
chr2L   low:low -0.00910455894358097
chr2L   high:low/low:high   0.0947786314869229
chr2L   high:high   -0.281786664431909
chr2L   high:high   0.0575126253233255
chr2L   high:high   0.0406077492413027
chr2L   high:low/low:high   -0.035346968026271
chr2L   low:low 0.00726552919700469
chr2L   high:high   0.040016896430979
chr2L   high:high   0.203040412788206
chr2L   low:low -0.0285263136475009
chr2L   high:low/low:high   -0.162360108048597
chr2L   high:low/low:high   -0.150966284996459
chr2L   high:low/low:high   -0.170493320899137
chr2L   high:low/low:high   -0.0387549481091511
chr2L   high:low/low:high   -0.041305257825321
chr2L   low:low -0.0427409358663562
chr2L   high:low/low:high   -0.129791800184837
chr2L   low:low -0.0666469141993099
chr2L   high:low/low:high   0.0162565713602487
chr2L   high:high   -0.130360300638744
chr2L   high:high   -0.077092758021331
chr2L   high:low/low:high   -0.0491257618696427
chr2L   high:low/low:high   -0.219162272646371
chr2L   low:low 0.0899811061388379
chr2L   low:low 0.308831259170233
chr2L   low:low 0.244826757052275
chr2L   high:high   0.199048613009233
chr2L   high:high   0.162649694276567
chr2L   high:high   0.0789113364323622
chr2L   high:low/low:high   0.0393567075285022
chr2L   high:high   0.0592621886733506
chr2L   high:high   0.132597594378202
chr2L   high:high   -0.0576946130458927
chr2L   high:low/low:high   0.0901447574757378
chr2L   high:high   0.0667041061268715
chr2L   high:high   0.0185339243408142
chr2L   high:high   0.0668536949730077
chr2L   high:high   0.0451080625740087
chr2L   high:low/low:high   -0.0669575538746788
chr2L   high:low/low:high   -0.0266753411146804
chr2L   low:low 0.0826742805340868
chr2L   high:high   -0.0227794680682319
chr2L   high:low/low:high   -0.0844620004669102
chr2L   low:low -0.124735906687972
chr2L   high:low/low:high   -0.0440235437459972
chr2L   low:low -0.0324514314493442
chr2L   low:low -0.0810768825482666
chr2L   high:low/low:high   -0.00548573973824104
chr2L   low:low 0.0744550860958135
chr2L   low:low 0.0560453023515643
chr2L   low:low 0.0748022973033606
chr2L   high:high   0.0548573382860299
chr2L   low:low -0.0427344201392673
chr2L   high:low/low:high   -0.285467229775251
chr2L   low:low 0.135017245765217
chr2L   high:low/low:high   0.0925148343349415
chr2L   high:low/low:high   0.174392527962111
chr2L   low:low -0.0565036723620009
chr2L   low:low -0.0974048648291439
chr2L   low:low -0.441577561255063
chr2L   high:high   -0.365655360267345
chr2L   high:high   0.183465923201081
chr2L   high:low/low:high   -0.191664024119507
chr2L   high:low/low:high   -0.00779059940909522
chr2L   high:high   0.00350624700539904
chr2L   high:high   0.00419774983713095
chr2L   high:low/low:high   0.0139423464241534
chr2L   high:high   0.113111568944413
chr2L   high:high   0.0353512084556123
chr2L   high:low/low:high   0.0223177754143233
chr2L   high:low/low:high   -0.0674644363658493
chr2L   high:low/low:high   0.0260977455377914
chr2L   high:low/low:high   0.057091691727196
chr2L   high:high   0.0784301264346811
chr2L   low:low 0.319864570260541
chr2L   high:high   0.0263149183256847
chr2L   low:low 0.0835219132565918
chr2L   high:low/low:high   -0.026676409154686
chr2L   high:high   0.345184508954744
chr2L   high:high   0.35248902140651
chr2L   high:high   -0.00276006083486809
chr2L   high:high   0.00439973716164015
chr2L   high:high   -0.0931839638517445
chr2L   high:low/low:high   0.0557348491732851
chr2L   high:high   -0.111679788794308
chr2L   low:low 0.0295260463743026
chr2L   low:low -0.000401911128809492
chr2L   high:low/low:high   0.0180352360895048
chr2L   high:high   0.121053640027885
chr2L   high:high   0.111071765372795
chr2L   high:high   0.0282019860167713
chr2L   low:low -0.0965872282150221
chr2L   low:low -0.129888180323831
chr2L   low:low -0.0270847202523266
chr2L   high:low/low:high   0.0602187356139374
chr2L   high:high   0.0207954201562957
chr2L   high:high   -0.0932227928590757
chr2L   high:high   -0.0489225202106979
chr2L   low:low -0.0560381768766457
chr2L   high:high   -0.0526978603714592
chr2L   high:high   -0.0373307027133108
chr2L   low:low -0.0569453167075045
chr2L   high:low/low:high   -0.153987601030614
chr2L   high:high   0.0849629291641241
chr2L   high:high   0.0862783252030947
chr2L   low:low -0.12555723126199
chr2L   low:low -0.0267138855066311
chr2L   low:low -0.0530636907544071
chr2L   high:low/low:high   -0.110408307687144
chr2L   high:high   -0.143986295058095
chr2L   high:high   -0.0524508987869462
chr2L   high:low/low:high   0.108929303617339
chr2L   high:low/low:high   0.247731659485748
chr2L   high:low/low:high   -0.314161905265471
chr2L   high:low/low:high   -0.0228501333521443
chr2L   high:high   0.191277379757711
chr2L   high:low/low:high   -0.179209303979793
chr2L   high:high   0.103467895953374
chr2L   low:low 0.0144556651780623
chr2L   high:low/low:high   0.0722719991015837
chr2L   high:low/low:high   -0.0442838197579569
chr2L   high:low/low:high   0.158635901123312
chr2L   high:high   0.0112815271701825
chr2L   high:low/low:high   -0.000583879590145013
chr2L   high:high   -0.191600870649944
chr2L   high:high   -0.0872874369117505
chr2L   low:low -0.0278611994671806
chr2L   low:low -0.0839313986066074
chr2L   low:low -0.130930708019944
chr2L   low:low -0.112546958700308
chr2L   low:low -0.120155253659062
chr2L   high:low/low:high   -0.157651723431536
chr2L   high:high   -0.148407174297068
chr2L   high:high   -0.035049542095297
chr2L   high:high   -0.111554198575115
chr2L   high:high   -0.241381360777494
chr2L   high:low/low:high   0.290325037660208
chr2L   high:low/low:high   0.290272501817363
chr2L   high:high   0.0360024060786666
chr2L   high:high   0.0326448083974158
chr2L   high:low/low:high   -0.126411423309987
chr2L   high:low/low:high   -0.0509856796109813
chr2L   high:high   -0.0766504356096956
chr2L   high:low/low:high   0.0856569653017419
chr2L   high:low/low:high   0.174669540569387
chr2L   low:low 0.0385730721243178
chr2L   high:low/low:high   0.0158764420788668
chr2L   high:low/low:high   0.126657416614154
chr2L   high:high   0.14681452073164
chr2L   high:high   0.282966431637334
chr2L   high:high   0.0517586574337102
chr2L   high:high   0.0396896447930505
chr2L   low:low 0.07030764598782
chr2L   low:low -0.165526436846068
chr2L   high:high   -0.146243259324561
chr2L   high:low/low:high   -0.0699556102185429
chr2L   high:low/low:high   0.0753390339900491
chr2L   high:low/low:high   -0.0335860134078757
chr2L   high:low/low:high   0.0761832512587263
chr2L   high:low/low:high   0.112252792967564
chr2L   high:high   -0.225549614636376
chr2L   high:high   -0.00512643912925644
chr2L   low:low 0.0869272053759226
chr2L   high:low/low:high   0.0238353033126595
chr2L   high:low/low:high   0.110811928219016
chr2L   high:low/low:high   0.202875573732522
chr2L   high:low/low:high   0.0792678018895699
chr2L   low:low -0.0287663613184465
chr2L   low:low -0.140055070488344
chr2L   high:low/low:high   0.170530203447552
chr2L   high:low/low:high   0.0536674872017867
chr2L   high:low/low:high   0.0600794540451957
chr2L   low:low -0.0530245792312505
chr2L   low:low 0.0130453285587085
chr2L   low:low -0.0223500067362435
chr2L   high:high   -0.0859942517186448
chr2L   low:low 0.0480908125781931
chr2L   high:high   0.0562054950882828
chr2L   high:high   0.0370525710215926
chr2L   high:high   0.0937046009378776
chr2L   high:high   0.0622608448641938
chr2L   low:low 0.154618538956701
chr2L   high:high   0.057392864278215
chr2L   high:high   0.168700124397245
chr2L   high:high   0.116405447304391
chr2L   low:low -0.106848754748294
chr2L   high:low/low:high   0.0466107768795845
chr2L   low:low 0.154099057910286
chr2L   low:low 0.324377067046239
chr2L   high:high   -0.0969493009665607
chr2L   high:high   0.132319676169931
chr2L   high:high   0.181582954770772
chr2L   high:low/low:high   0.0566026636267157
chr2L   low:low -0.0725846084013796
chr2L   high:low/low:high   0.00441250219496236
chr2L   low:low -0.00570492041863989
chr2L   low:low -0.039365673649259
chr2L   high:high   -0.0481991715346523
chr2L   high:high   0.0149034908659028
chr2L   high:high   -0.0262507303028564
chr2L   high:high   -0.016704723210433
chr2L   low:low -0.0928912223509559
chr2L   high:low/low:high   -0.156921073462502
chr2L   high:low/low:high   0.017159534099393
chr2L   high:low/low:high   0.0282322334609646
chr2L   high:low/low:high   -0.134469523217767
chr2L   high:high   0.0473003131015446
chr2L   high:high   0.0989251458189152
chr2L   high:high   0.0759854070251372
chr2L   high:high   0.184197671501176
chr2L   high:low/low:high   0.139723116304813
chr2L   high:low/low:high   -0.108046094337373
chr2L   high:low/low:high   -0.328611700561843
chr2L   high:low/low:high   -0.238176215162554
chr2L   high:low/low:high   -0.120972981069202
chr2L   high:high   -0.134199374151624
chr2L   high:low/low:high   0.00133072968635172
chr2L   low:low -0.00642114433123549
chr2L   low:low 0.0909700955622389
chr2L   low:low -0.0962366764875296
chr2L   low:low -0.128073510830864
chr2L   low:low 0.00603860462044344
chr2L   high:high   0.0200523273570344
chr2L   high:high   0.00556207213015033
chr2L   high:high   0.011005555928369
chr2L   high:high   0.0117889591209026
chr2L   low:low 0.000788852971617544
chr2L   high:low/low:high   0.254724634931252
chr2L   low:low 0.044604261459333
chr2L   low:low -0.0564003924715778
chr2L   high:high   0.0249421615671856
chr2L   low:low 0.183022088565705
chr2L   high:low/low:high   -0.0976984697024477
chr2L   high:low/low:high   -0.0830378211226829
chr2L   high:low/low:high   -0.0866081240682043
chr2L   high:high   -0.192311668727906
chr2L   high:high   -0.0387705391724683
chr2L   high:low/low:high   0.0139784945682612
chr2L   high:high   0.0106898587102609
chr2L   high:low/low:high   -0.132578350459423
chr2L   high:low/low:high   0.108388207502129
chr2L   high:low/low:high   -0.236067189901071
chr2L   high:high   -0.121697107634127
chr2L   high:high   0.116027616221865
chr2L   low:low -0.0478758945765368
chr2L   high:low/low:high   0.126446420905679
chr2L   high:low/low:high   0.0411666688521335
chr2L   low:low -0.0800952628138182
chr2L   high:high   0.150744948693136
chr2L   low:low 0.0420347204832596
chr2L   high:high   0.0506877183958261
chr2L   low:low 0.0290338226234463
chr2L   high:high   0.0149299903182348
chr2L   high:high   0.0605924491744518
chr2L   high:high   0.0396538450890916
chr2L   high:high   0.010733196407057
chr2L   high:low/low:high   -0.0270339499763881
chr2L   high:low/low:high   -0.0220201807892497
chr2L   low:low -0.0181308773545783
chr2L   low:low -0.0596251196094943
chr2L   low:low -0.0503252843222307
chr2L   low:low 0.16897966453098
chr2L   high:low/low:high   0.0879585292867706
chr2L   high:high   0.0968638197922294
chr2L   low:low 0.0775343746248436
chr2L   low:low 0.0536822099825565
chr2L   low:low 0.0477452607280549
chr2L   high:low/low:high   -0.0815089103049925
chr2L   high:low/low:high   -0.0619825126440765
chr2L   high:high   0.135164107032663
chr2L   low:low 0.133377818435746
chr2L   low:low -0.0358859952410376
chr2L   high:high   0.748946892678553
chr2L   low:low -0.173236117027549
chr2L   low:low 0.144017026626745
chr2L   low:low -0.0405984768193967
chr2L   high:low/low:high   0.074557003491264
chr2L   high:low/low:high   0.102293401778192
chr2L   low:low 0.105144244103714
chr2L   high:low/low:high   -0.0460703546094462
chr2L   low:low -0.245342956057814
chr2L   high:high   0.0452839489240083
chr2L   high:high   0.0264747455031978
chr2L   low:low 0.151083448329244
chr2L   low:low -0.0783975563192453
chr2L   low:low 0.114189120979033
chr2L   low:low 0.0652427939461726
chr2L   high:low/low:high   -0.0244866055864428
chr2L   high:high   0.079100650970273
chr2L   high:high   -0.00763216646909769
chr2L   high:high   0.134601947878266
chr2L   high:high   -0.107985725043035
chr2L   high:high   -0.158278773779969
chr2L   high:high   -0.133927120339468
chr2L   high:high   0.0821737643813337
chr2L   high:low/low:high   0.177452679393247
chr2L   high:high   0.0772670675371198
chr2L   high:high   0.0682356208372264
chr2L   low:low -0.0928747738143945
chr2L   high:high   -0.03989218041466
chr2L   low:low -0.195965743783752
chr2L   high:high   -0.143559467912188
chr2L   high:high   -0.109997091180394
chr2L   high:high   -0.0922429748144099
chr2L   high:high   -0.113639920256073
chr2L   high:high   -0.0588922195623735
chr2L   high:high   -0.193488632180861
chr2L   high:high   -0.199025948953487
chr2L   high:high   0.504580599831625
chr2L   low:low 1.51207373447814
chr2L   low:low 0.282116961315277
chr2L   high:low/low:high   0.103796024281201
chr2L   high:high   0.0714573011905124
chr2L   low:low 0.0926462922945288
chr2L   low:low 0.02468839406594
chr2L   high:high   -0.202035312090095
chr2L   high:high   0.161291777417285
chr2L   high:high   0.143418601927383
chr2L   low:low 0.128923699235443
chr2L   low:low -0.0170140667174556
chr2L   high:low/low:high   0.11036585058867
chr2L   high:high   0.167277492126085
chr2L   high:low/low:high   0.00647295108783229
chr2L   low:low 0.173697551833066
chr2L   low:low 0.261043545619636
chr2L   low:low -0.0120982765469715
chr2L   low:low 0.0745198636671231
chr2L   high:high   0.0930746409299215
chr2L   high:high   0.084212129521275
chr2L   low:low 0.397784273330652
chr2L   low:low 0.562678734225401
chr2L   low:low 0.221041218398236
chr2L   low:low 0.283816933886619
chr2L   low:low -0.216272006369004
chr2L   low:low 1.31259032402204
chr2L   low:low -0.520508641236737
chr2L   low:low 0.154353738549082
chr2L   low:low 0.372305347545658
chr2L   low:low 0.176118702936905
chr2L   low:low -0.240199526696926
chr2L   low:low 0.121852903620528
chr2L   low:low 0.438926711619938
chr2L   high:low/low:high   -0.0283963705288104
chr2L   low:low -0.534432558291146
chr2L   low:low 1.60689545562407
chr2L   high:low/low:high   1.34386538368713
chr2L   high:low/low:high   0.570269915985271
chr2L   low:low 0.0508639895520527
chr2L   low:low 0.355647279736947
chr2L   high:high   -0.113600650011592
chr2L   high:high   0.224453761461558
chr2L   high:low/low:high   0.214373568910882
chr2L   high:high   0.0661247176575551
chr2L   low:low -0.0289352582504177
chr2L   high:low/low:high   0.132299484974982
chr2L   low:low 0.0288991525663765
chr2L   low:low 0.168167402926347
chr2L   low:low -0.177782179428785
chr2L   low:low 0.166383873978772
chr2L   high:low/low:high   0.100867457701061
chr2L   low:low 0.157388351809906
chr2L   low:low 0.0431034788014586
chr2L   high:high   -0.0384877113316862
chr2L   high:low/low:high   -0.121011550600496
chr2L   low:low 0.22139591301627
chr2L   high:high   -0.0200826444109639
chr2L   high:high   0.128021410171912
chr2L   high:high   0.165184210092819
chr2L   low:low -0.0785063603805974
chr2L   low:low -0.0755261744127805
chr2L   high:high   -0.0978953890538933
chr2L   low:low -0.00678281467960434
chr2L   high:high   0.0286105314775521
chr2L   low:low 0.312351024290773
chr2L   low:low -0.168302644313615
chr2L   low:low 0.0923881583231723
chr2L   low:low 0.0241027431705887
chr2L   high:low/low:high   -0.20293971880678
chr2L   low:low -0.456652092485704
chr2L   low:low 0.093833647436772
chr2L   low:low 0.265956962426388
chr2L   low:low -0.0701340921297985
chr2L   low:low 0.206328092542533
chr2L   high:high   0.0304237970718136
chr2L   high:low/low:high   0.0604825192619977
chr2L   high:low/low:high   -0.0388967481890247
chr2L   low:low -0.0153749792414821
chr2L   high:low/low:high   0.0368856290160485
chr2L   low:low 0.0117328812577382
chr2L   low:low -0.306827159966142
chr2L   high:low/low:high   -0.0914615912861011
chr2L   low:low -0.164383321500716
chr2L   low:low 0.0621623609330274
chr2L   high:low/low:high   -0.0942311732655657
chr2L   low:low -0.198498749425921
chr2L   low:low 0.156699727716305
chr2L   low:low -0.00606294729582255
chr2L   low:low -0.0693613204851051
chr2L   low:low -0.0401705117185641
chr2L   low:low -0.152904097395366
chr2L   low:low 0.021576071307681
chr2L   high:high   0.0554330646244209
chr2L   high:high   -0.0964144814693772
chr2L   low:low 0.127638276843715
chr2L   high:low/low:high   -0.0956083991410585
chr2L   high:low/low:high   -0.0807288642823679
chr2L   high:low/low:high   0.157435139232323
chr2L   high:low/low:high   0.118093775115699
chr2L   high:low/low:high   0.0684602242780974
chr2L   low:low -0.0210479745985625
chr2L   low:low 0.0708442956152276
chr2L   high:high   -0.126452952858598
chr2L   low:low 0.104128036787902
chr2L   high:high   -0.165440705233717
chr2L   low:low -0.0744867838821398
chr2L   low:low -0.114515561743763
chr2L   low:low -0.131393958459213
chr2L   high:low/low:high   -0.157218527714151
chr2L   low:low 0.29649500224657
chr2L   low:low 0.00506032527294937
chr2L   low:low 0.141378169038366
chr2L   low:low -0.445829522658659
chr2L   low:low -0.606577832730009
chr2L   high:low/low:high   0.231832792095827
chr2L   low:low -0.0420396472430961
chr2L   low:low 0.064853394154292
chr2L   low:low 0.17501071254727
chr2L   high:low/low:high   0.15484243699291
chr2L   high:high   0.12637596903704
chr2L   high:low/low:high   -0.106270638102577
chr2L   low:low -0.250555022442486
chr2L   low:low 0.109954025649997
chr2L   low:low -0.237027415239465
chr2L   low:low 0.23838941191714
chr2L   high:low/low:high   0.152859014164413
chr2L   high:low/low:high   -0.0354999116943121
chr2L   high:low/low:high   -0.253451083311112
chr2L   high:low/low:high   0.138197698392869
chr2L   high:low/low:high   0.1989444768908
chr2L   low:low 0.00255270851683849
chr2L   low:low 0.237097476147174
chr2L   low:low 0.0637618633391211
chr2L   low:low -0.0479551980404268
chr2L   low:low -0.0177619140768943
chr2L   low:low -0.127392237512845
chr2L   low:low 0.269475424619952
chr2L   low:low 0.0651642160261465
chr2L   low:low 0.0400807404113226
chr2L   low:low 0.131502554549423
chr2L   low:low -0.0980600630320248
chr2L   low:low -0.0943221417182393
chr2L   low:low 0.165240245112453
chr2L   low:low -0.0854441993229636
chr2L   low:low -0.0500158535369775
chr2L   low:low 0.0595424407984751
chr2L   low:low -0.0486620685648073
chr2L   low:low -0.224217496572874
chr2L   low:low -0.00400074516832466
chr2L   high:high   -0.187714046072967
chr2L   high:high   -0.256313075914732
chr2L   low:low -0.139694256986452
chr2L   low:low -0.00215767776605038
chr2L   low:low 0.0180205963488499
chr2L   low:low -0.232338399483668
chr2L   high:low/low:high   0.171239072476734
chr2L   low:low 0.0387296090163519
chr2L   high:low/low:high   0.0556785504154874
chr2L   high:low/low:high   0.165897472996253
chr2L   high:high   0.122224582360824
chr2L   low:low -0.080474061123237
chr2L   low:low -0.143656737152556
chr2L   high:low/low:high   0.0487861472920095
chr2L   high:low/low:high   -0.0629756904571664
chr2L   high:low/low:high   -0.103016349608202
chr2L   low:low 0.11665609881281
chr2L   low:low -0.0217022496349056
chr2L   low:low -0.0844232882291921
chr2L   low:low 0.192192623713604
chr2L   low:low 0.0206703150325365
chr2L   low:low 0.162378747367996
chr2L   low:low 0.0317798380696315
chr2L   high:low/low:high   0.0302032024462802
chr2L   low:low 0.0721405652341851
chr2L   low:low -0.0311054413641928
chr2L   low:low -0.0433087857503886
chr2L   low:low 0.0729993761344723
chr2L   high:low/low:high   -0.338102620541984
chr2L   low:low -0.361379705513769
chr2L   low:low -0.0557646380298247
chr2L   high:high   0.0751802679521287
chr2L   high:high   0.0711483854632389
chr2L   high:high   -0.0777015848918117
chr2L   low:low 0.000770783444855153
chr2L   low:low 0.029958591736253
chr2L   high:high   -0.0598635078426789
chr2L   high:high   0.385606958473603
chr2L   high:low/low:high   -0.0465430475518903
chr2L   low:low 0.0252533228558034
chr2L   low:low 0.0625634038700816
chr2L   low:low 0.138590239365899
chr2L   low:low -0.212730070043559
chr2L   low:low 0.0844673328867921
chr2L   high:low/low:high   -0.374190743820561
chr2L   low:low 0.0935912188201855
chr2L   low:low -0.138467488926561
chr2L   low:low -0.0783542729930132
chr2L   high:high   0.252895080609365
chr2L   low:low 0.073173798251661
chr2L   low:low 0.00175099252604634
chr2L   low:low 0.0978461414787424
chr2L   low:low 0.0525777163037682
chr2L   low:low 0.29259124353514
chr2L   low:low 0.350619671487106
chr2L   low:low 0.00925853199272187
chr2L   low:low 1.55848774305456
chr2L   low:low 0.603287978810648
chr2L   low:low 0.289835160010882
chr2L   low:low 0.214991196257313
chr2L   low:low 0.575188392265995
chr2L   low:low -0.255256584692292
chr2L   low:low -0.0470127446323185
chr2L   high:high   -0.0325333578849016
chr2L   high:high   -0.0787123917480918
chr2L   high:low/low:high   -0.075746474801908
chr2L   low:low -0.200898162156255
chr2L   high:low/low:high   -0.0116399192125657
chr2L   high:low/low:high   0.0870971053314948
chr2L   high:high   -0.170330159655632
chr2L   high:high   -0.168283568369354
chr2L   high:high   0.10751325164856
chr2L   low:low -0.0492490188321421
chr2L   low:low 0.0366275174781718
chr2L   low:low 0.179821678389125
chr2L   low:low -0.103764402619123
chr2L   high:high   -0.17682716934656
chr2L   high:high   -0.0553652527870924
chr2L   high:high   -0.0901025530606404
chr2L   high:low/low:high   -0.021512699113132
chr2L   high:low/low:high   -0.00220013417747273
chr2L   low:low 0.088326289206619
chr2L   low:low 0.00157786164117293
chr2L   low:low -0.373294562798843
chr2L   high:low/low:high   -0.0709007270209812
chr2L   low:low 0.0422316509546072
chr2L   high:low/low:high   -0.171634880040088
chr2L   high:high   -0.0383981380314376
chr2L   low:low 0.0350980704758933
chr2L   low:low -0.152372007827747
chr2L   high:low/low:high   -0.178933629373607
chr2L   low:low 0.299008244436958
chr2L   high:high   0.289989444892992
chr2L   low:low 0.0543797442768077
chr2L   low:low -0.124760068235546
chr2L   high:low/low:high   -0.216036325380561
chr2L   high:low/low:high   0.100022355245037
chr2L   low:low -0.155391903330899
chr2L   high:low/low:high   -0.017330780310166
chr2L   low:low 0.0898339625091624
chr2L   high:high   0.0778630769885232
chr2L   high:high   -0.0163101677122916
chr2L   high:high   -0.0122828155723583
chr2L   high:high   -0.0291317277272858
chr2L   low:low -0.100504963669675
chr2L   high:high   0.327040651904883
chr2L   high:high   -0.0182823891878169
chr2L   low:low 0.00695675976259266
chr2L   high:high   0.0613998578367611
chr2L   high:low/low:high   0.0457197318498292
chr2L   low:low 0.00331601215987402
chr2L   low:low -0.229373393832405
chr2L   high:low/low:high   0.392366043893459
chr2L   low:low 0.170255884716845
chr2L   high:low/low:high   0.00871134867931856
chr2L   low:low -0.0085083276124545
chr2L   low:low -0.108075030550955
chr2L   low:low -0.0848909647513078
chr2L   high:low/low:high   -0.0799752199309817
chr2L   high:high   -0.073772065582619
chr2L   high:low/low:high   -0.0210734600530957
chr2L   low:low -0.22708563881398
chr2L   high:low/low:high   -0.0311994875435902
chr2L   high:low/low:high   0.132675838198099
chr2L   low:low 0.0823405719335357
chr2L   high:high   -0.0785791155364325
chr2L   low:low -0.152697607059428
chr2L   high:high   0.0904735730420244
chr2L   high:high   0.0589581602018159
chr2L   high:high   -0.189828901094276
chr2L   high:high   0.139294898442079
chr2L   high:high   0.110326957345569
chr2L   high:low/low:high   0.0796712653453532
chr2L   high:low/low:high   -0.0494319398106162
chr2L   high:high   0.125830644631486
chr2L   high:low/low:high   0.137644227264657
chr2L   high:high   -0.0103756623403618
chr2L   high:low/low:high   0.0519541212187785
chr2L   low:low -0.112698802430992
chr2L   high:low/low:high   -0.0718490232653951
chr2L   low:low 0.194619802053722
chr2L   high:low/low:high   -0.199827090131778
chr2L   high:high   -0.222233190419492
chr2L   high:high   0.0216883855019939
chr2L   low:low -0.124568920589794
chr2L   low:low -0.0307458698568644
chr2L   low:low -0.118516256108845
chr2L   high:low/low:high   -0.25987452941379
chr2L   high:low/low:high   0.104933837632771
chr2L   low:low -0.386153457845094
chr2L   low:low -0.259783626352781
chr2L   high:low/low:high   0.0527255833700982
chr2L   high:low/low:high   -0.165074015200707
chr2L   high:low/low:high   0.00411409721601553
chr2L   low:low 0.0418099803230216
chr2L   low:low 0.061888427240438
chr2L   low:low -0.197954843160316
chr2L   high:high   0.128939419979801
chr2L   high:low/low:high   -0.0340963095059372
chr2L   high:high   0.0250923110964179
chr2L   high:low/low:high   0.11906001950257
chr2L   low:low 0.00189805878067874
chr2L   low:low -0.1719439127378
chr2L   low:low 0.0468487156776869
chr2L   low:low 0.170942307308155
chr2L   high:low/low:high   -0.0148986294387384
chr2L   low:low 0.137119341567929
chr2L   low:low 0.20890037903439
chr2L   low:low 0.0400792316972886
chr2L   high:low/low:high   0.0137832003649521
chr2L   high:high   0.0924118457793207
chr2L   low:low 0.150868646627093
chr2L   low:low 0.135245635099481
chr2L   low:low 0.15411439613046
chr2L   low:low 0.25978178490276
chr2L   high:low/low:high   -0.116266243386494
chr2L   high:low/low:high   0.00307149116373721
chr2L   low:low 0.233271214261483
chr2L   low:low -0.251782829748922
chr2L   high:low/low:high   0.103394753811881
chr2L   low:low -0.134180545710764
chr2L   high:low/low:high   -0.0896270109760646
chr2L   high:high   0.0326053887805415
chr2L   high:high   -0.0285909920109245
chr2L   high:high   -0.200986527056882
chr2L   low:low -0.0912661023984914
chr2L   low:low 0.0555693455748228
chr2L   low:low -0.00496220118341073
chr2L   low:low -0.0600909986083492
chr2L   low:low 0.0699523977232488
chr2L   low:low -0.0390801041153486
chr2L   low:low -0.0736772108796688
chr2L   low:low 0.0649559606289526
chr2L   high:low/low:high   -0.0126774042352885
chr2L   high:low/low:high   -0.00867624945061292
chr2L   low:low 0.169950360336048
chr2L   low:low -0.266741738156844
chr2L   low:low 0.0351631371572212
chr2L   low:low 0.107056206616685
chr2L   low:low -0.00625790928939676
chr2L   low:low 0.0848604948969186
chr2L   low:low 0.0533753157006188
chr2L   low:low 0.0715937490888042
chr2L   high:low/low:high   -0.141269763445041
chr2L   high:low/low:high   -0.3579656911688
chr2L   low:low -0.281869335845118
chr2L   high:high   0.0447688855197555
chr2L   high:low/low:high   -0.0758803701188811
chr2L   high:low/low:high   -0.036949860901849
chr2L   low:low -0.0483642801786147
chr2L   high:low/low:high   -0.0249583570860859
chr2L   high:high   0.0811952961515569
chr2L   high:high   -0.0321889341126885
chr2L   low:low 0.417658357804214
chr2L   high:high   0.0547064853037601
chr2L   high:high   0.13360091988895
chr2L   low:low -0.0386780121412879
chr2L   high:high   -0.118930399061597
chr2L   low:low -0.769277032622785
chr2L   high:low/low:high   -0.00135918106731358
chr2L   high:low/low:high   -0.22972348342443
chr2L   low:low -0.0996219019051802
chr2L   high:high   -0.072124136517059
chr2L   high:low/low:high   -0.00239327082476324
chr2L   low:low 0.388302181573128
chr2L   low:low 0.139066078189975
chr2L   low:low -0.0100640977942622
chr2L   high:high   -0.320919539369669
chr2L   low:low 0.368771437182854
chr2L   high:high   0.291425827247023
chr2L   high:high   -0.00995203719683143
chr2L   high:high   -0.0281592065839467
chr2L   low:low 0.0142750806036736
chr2L   high:low/low:high   0.126998758834954
chr2L   high:high   0.143613845268039
chr2L   low:low 0.364854486557358
chr2L   high:high   0.179493613522486
chr2L   low:low 0.0812061511361493
chr2L   low:low 0.0619384649101568
chr2L   low:low -0.450492365982195
chr2L   low:low 0.696779155810446
chr2L   low:low 0.000212903774837818
chr2R   low:low 0.213811316731202
chr2R   low:low 0.408604700217451
chr2R   high:low/low:high   1.04020571416529
chr2R   low:low -0.00569130340457864
chr2R   low:low 0.730578522910717
chr2R   low:low 0.434339502720661
chr2R   low:low 0.24306572632766
chr2R   low:low 0.239205274839066
chr2R   high:high   0.290361845789212
chr2R   low:low 0.130652744436213
chr2R   low:low -1.11552239850962
chr2R   low:low -0.187539059689857
chr2R   low:low 0.778857514553403
chr2R   low:low 0.512582402147625
chr2R   low:low 0.34230136940008
chr2R   low:low -0.0821861501813229
chr2R   low:low -0.0341794979659726
chr2R   low:low 0.0466708857271959
chr2R   high:high   0.0671596193366634
chr2R   low:low 0.426026700264454
chr2R   low:low 0.511016235429435
chr2R   low:low 0.0289247463659469
chr2R   high:low/low:high   0.022027342207675
chr2R   high:high   0.067755117988193
chr2R   high:high   0.0343396167989426
chr2R   low:low -0.0613661302080833
chr2R   low:low -0.0887519558012875
chr2R   low:low 0.0536456491715794
chr2R   high:high   0.141726388115248
chr2R   high:high   0.115140955843388
chr2R   high:high   0.184736658182896
chr2R   low:low 0.134818398635985
chr2R   high:low/low:high   0.00358437226411713
chr2R   low:low 0.0322935574535012
chr2R   high:high   -0.0381951371484504
chr2R   high:high   0.213729273092698
chr2R   low:low -0.0903327325898791
chr2R   high:high   0.181530251301832
chr2R   high:high   0.161906279305724
chr2R   high:high   0.318269199287684
chr2R   high:high   -0.36026152501049
chr2R   low:low -0.0471550456650346
chr2R   low:low -0.155269307078261
chr2R   low:low 1.9956932392227
chr2R   high:low/low:high   -1.97691313778164
chr2R   high:low/low:high   -2.43476168570372
chr2R   high:low/low:high   0.0986588515962529
chr2R   high:high   -0.661956102821002
chr2R   low:low -0.393833372768789
chr2R   low:low 0.124696092593157
chr2R   low:low 0.0981387924404615
chr2R   low:low 0.330080989125214
chr2R   high:high   -0.0232509345975319
chr2R   high:low/low:high   -0.0151670061200372
chr2R   low:low 0.0479101692487637
chr2R   high:low/low:high   0.230794717130443
chr2R   high:high   -0.0930659333261933
chr2R   high:low/low:high   0.116962874446233
chr2R   low:low -0.0572158755001726
chr2R   low:low -0.183044784100499
chr2R   high:low/low:high   -0.0113513898731807
chr2R   low:low -0.0315119744118399
chr2R   high:low/low:high   -0.00521479500317383
chr2R   high:high   0.144048138567993
chr2R   high:high   -0.0364635330486769
chr2R   high:high   0.0459950176056221
chr2R   high:low/low:high   0.0543063158534711
chr2R   high:low/low:high   0.0428891450325948
chr2R   high:low/low:high   0.128492151508516
chr2R   high:high   -0.154643127286912
chr2R   high:high   0.00839305726214068
chr2R   high:high   -0.0058663442367537
chr2R   high:high   0.024438582237115
chr2R   high:high   -0.13432387656679
chr2R   high:low/low:high   0.0125115017206122
chr2R   low:low 0.281395731786275
chr2R   high:low/low:high   0.263704699023255
chr2R   high:high   0.121496832992119
chr2R   high:low/low:high   -0.0367402808397402
chr2R   high:high   0.0389957200386842
chr2R   high:high   -0.0457931217913152
chr2R   high:high   -0.0648459373112581
chr2R   high:low/low:high   0.0309933886069331
chr2R   high:high   0.123234129811253
chr2R   low:low 0.135134375090051
chr2R   high:high   0.027317089007781
chr2R   low:low 0.0729648479322923
chr2R   low:low 0.0057249331780326
chr2R   high:low/low:high   0.0324638271507081
chr2R   high:high   -0.0559710311225587
chr2R   high:high   -0.0694253439407514
chr2R   high:high   -0.177165733902665
chr2R   high:low/low:high   0.158880793841421
chr2R   high:high   0.0974263377127329
chr2R   high:low/low:high   0.00552327530474313
chr2R   low:low -0.0946569417448298
chr2R   high:low/low:high   0.0619617805106723
chr2R   high:high   0.0679435866092745
chr2R   high:high   -0.0604451201414786
chr2R   high:high   -0.0322361029153646
chr2R   high:high   0.208467184600555
chr2R   high:low/low:high   0.21153271116081
chr2R   low:low -0.124264998871634
chr2R   high:high   0.0478317040915919
chr2R   high:high   -0.0573363278914832
chr2R   low:low 0.0187377641163182
chr2R   low:low 0.153795690624897
chr2R   high:high   -0.0275561466770314
chr2R   high:high   -0.0768138420841561
chr2R   low:low 0.168039125262412
chr2R   low:low 0.0771640173930791
chr2R   high:high   0.328905542075906
chr2R   high:low/low:high   0.209363561515315
chr2R   high:high   -0.0188566221902263
chr2R   high:high   -0.0353568496624297
chr2R   low:low -0.0130754668447698
chr2R   high:low/low:high   -0.0125218839876117
chr2R   high:low/low:high   0.245440987524102
chr2R   high:high   0.0677720477580712
chr2R   high:low/low:high   0.290532337645759
chr2R   high:high   -0.0525342514769493
chr2R   high:high   -0.0866391652392838
chr2R   high:low/low:high   0.0200352904540584
chr2R   high:high   0.114856737813948
chr2R   high:high   -0.0773470557630109
chr2R   high:high   0.00228111189416169
chr2R   high:low/low:high   0.0138397693940331
chr2R   low:low -0.061916757203216
chr2R   high:high   0.280470122124032
chr2R   high:low/low:high   0.140510238335347
chr2R   high:high   0.100379675637137
chr2R   high:high   0.0193026255161485
chr2R   high:high   0.037225716877103
chr2R   low:low 0.129036948157743
chr2R   high:high   0.151725671463259
chr2R   low:low 0.291410939059934
chr2R   high:low/low:high   -0.0341801518376537
chr2R   low:low -0.0186795448562297
chr2R   low:low 0.0424148571506355
chr2R   high:high   0.177773874128234
chr2R   high:high   -0.149405326643692
chr2R   high:high   -0.0606772269710142
chr2R   high:low/low:high   -0.0297723534988298
chr2R   low:low 0.305913975501069
chr2R   high:low/low:high   -0.12325358367665
chr2R   low:low 0.0975883597842459
chr2R   low:low -0.538342778907459
chr2R   high:low/low:high   0.0682165043033293
chr2R   high:low/low:high   -0.110960187193667
chr2R   low:low 0.00244484699117437
chr2R   high:high   0.0395621641002798
chr2R   high:low/low:high   0.0372359844975881
chr2R   high:high   0.0430979524201546
chr2R   high:high   -0.0220087933943319
chr2R   high:low/low:high   -0.0267233430774957
chr2R   high:high   -0.00479388098099828
chr2R   low:low 0.0456234187290086
chr2R   high:high   0.117139396414937
chr2R   high:low/low:high   0.128926351135266
chr2R   high:high   0.0650866803745313
chr2R   high:high   0.0274248856093216
chr2R   high:low/low:high   -0.0254154185332664
chr2R   low:low 0.0775403698580931
chr2R   high:low/low:high   0.0848293948996502
chr2R   high:high   0.0783548555331639
chr2R   high:high   0.0944471780040877
chr2R   low:low 0.229614048561294
chr2R   high:low/low:high   0.140711801795173
chr2R   high:low/low:high   0.045704053018818
chr2R   high:low/low:high   0.0940959205691554
chr2R   high:high   -0.0136873410987987
chr2R   high:high   -0.211763188360464
chr2R   high:high   -0.199163560522646
chr2R   high:low/low:high   0.124136623240309
chr2R   high:high   0.0991542409083983
chr2R   high:low/low:high   0.00275824128588747
chr2R   high:high   0.0187655215684296
chr2R   high:low/low:high   -0.00831579595119766
chr2R   high:high   -0.0664786991893346
chr2R   high:high   0.0351746063353711
chr2R   high:high   -0.0945103131901968
chr2R   high:high   -0.0662352048913448
chr2R   high:high   -0.0835311084176596
chr2R   high:high   0.169157935367788
chr2R   high:high   0.0218838568377615
chr2R   low:low -0.144839719588199
chr2R   high:high   0.127891955608628
chr2R   low:low 0.348539144209272
chr2R   low:low -0.269252557689457
chr2R   low:low -0.21829780580869
chr2R   high:low/low:high   0.806902057647452
chr2R   low:low 0.236584706863287
chr2R   low:low 0.0726148552519323
chr2R   high:high   -0.0921937400029868
chr2R   high:high   -0.00641472687210889
chr2R   high:low/low:high   -0.122692715702102
chr2R   high:low/low:high   -0.226685535452713
chr2R   low:low 0.0348994821847225
chr2R   high:high   0.231000799642343
chr2R   high:high   0.0648053750888913
chr2R   high:high   0.30791310500156
chr2R   low:low -0.0393400520314048
chr2R   high:low/low:high   0.286765204452652
chr2R   high:low/low:high   0.013377978629519
chr2R   high:high   0.229071750573529
chr2R   high:low/low:high   0.141446705140634
chr2R   high:low/low:high   -0.154601669099378
chr2R   high:high   -0.0542238137223963
chr2R   low:low 0.0555409292405314
chr2R   low:low -0.113727306486503
chr2R   high:low/low:high   0.153156925135533
chr2R   high:low/low:high   0.107928481161589
chr2R   high:high   0.0732441042242641
chr2R   high:low/low:high   0.153070991717384
chr2R   high:low/low:high   0.259069447395823
chr2R   high:high   0.144570685775743
chr2R   low:low -0.070134951931332
chr2R   low:low -0.0251512356293949
chr2R   high:high   0.044647470509869
chr2R   high:high   -0.108597534730038
chr2R   high:high   -0.0371203257021825
chr2R   high:high   -0.0246828998850184
chr2R   high:high   0.202432743199062
chr2R   high:high   0.359487105060235
chr2R   low:low 0.0571063746174698
chr2R   low:low 0.102896448230455
chr2R   low:low 0.00201985127896273
chr2R   high:high   -0.201273102451586
chr2R   high:high   0.123739716463482
chr2R   high:low/low:high   0.101507421951936
chr2R   high:high   0.191326756351448
chr2R   high:high   0.147843213261979
chr2R   high:high   0.0225933695898173
chr2R   high:high   0.141002564397383
chr2R   high:high   0.159202639543635
chr2R   high:low/low:high   -0.0859471210166945
chr2R   high:high   -0.0891849066288688
chr2R   high:high   -0.202716883050144
chr2R   high:high   0.0890362081342722
chr2R   high:high   0.0996561447415074
chr2R   high:low/low:high   -0.0495368121394507
chr2R   low:low -0.143313354869673
chr2R   low:low -0.376382655265484
chr2R   low:low -0.0554805963495266
chr2R   high:high   -0.0881612158667619
chr2R   high:high   0.187502945126998
chr2R   low:low 0.161789138388871
chr2R   high:low/low:high   0.168864564161114
chr2R   low:low -0.0706355716686711
chr2R   high:low/low:high   -0.0613407719395626
chr2R   low:low 0.0407622024453591
chr2R   high:high   0.00897402549211903
chr2R   high:high   0.0161293069770324
chr2R   high:high   0.125954323735148
chr2R   high:low/low:high   -0.144045019855653
chr2R   high:low/low:high   -0.0963636384419502
chr2R   high:low/low:high   0.0160683438716096
chr2R   high:high   0.0590447019149137
chr2R   high:high   -0.0896482001742981
chr2R   high:high   -0.0971951715304454
chr2R   high:high   0.0775586028380799
chr2R   high:low/low:high   0.247309736503671
chr2R   high:high   0.0436391222775711
chr2R   high:high   -0.0630911932919677
chr2R   high:high   0.0180783409588783
chr2R   high:low/low:high   -0.0218426576907055
chr2R   high:high   0.0408774814405661
chr2R   low:low -0.248493244511032
chr2R   high:low/low:high   0.0440491583424181
chr2R   high:low/low:high   0.116447773295371
chr2R   high:high   0.144375006004102
chr2R   high:low/low:high   -0.0582818598416096
chr2R   high:low/low:high   0.0298927520847428
chr2R   high:low/low:high   0.111440433791864
chr2R   high:low/low:high   -0.29178342473274
chr2R   high:high   0.00953331715988789
chr2R   high:low/low:high   -0.0220853802888985
chr2R   high:low/low:high   -0.0355442761639886
chr2R   high:high   0.100870643427703
chr2R   high:high   0.0851429841724057
chr2R   high:high   0.0459545867238933
chr2R   high:high   -0.0737149905687379
chr2R   low:low -0.00873694498297117
chr2R   high:high   -0.06432259246268
chr2R   high:high   -0.114703334164514
chr2R   high:low/low:high   -0.00206855306134414
chr2R   low:low -0.0191561360286607
chr2R   low:low -0.0377923395773935
chr2R   low:low 0.0897712728100699
chr2R   high:low/low:high   -0.118978183996282
chr2R   high:high   0.0312085559878702
chr2R   high:high   0.126364953529591
chr2R   high:low/low:high   0.184606026566121
chr2R   high:high   -0.0614240099622836
chr2R   high:high   -0.0609168075445744
chr2R   high:high   0.173347321522512
chr2R   high:high   0.222087445382536
chr2R   high:high   0.0972375495136589
chr2R   high:high   -0.0297598483042884
chr2R   low:low 0.0815985485071571
chr2R   high:high   0.104620235125633
chr2R   high:low/low:high   0.047470656141147
chr2R   high:high   0.0944811894869868
chr2R   high:high   0.0770458071387037
chr2R   high:high   -0.032283150416233
chr2R   high:high   0.00267373712081854
chr2R   high:low/low:high   0.0652129278919702
chr2R   low:low -0.0771421101064785
chr2R   high:high   0.0392357559224941
chr2R   high:high   0.0852625281849053
chr2R   low:low -0.0784906418004335
chr2R   high:high   -0.0536187927505465
chr2R   high:low/low:high   0.770608864330994
chr2R   high:low/low:high   0.70674951359723
chr2R   high:low/low:high   -0.0647666836797524
chr2R   high:low/low:high   -0.0884149694492228
chr2R   high:high   0.134635200619473
chr2R   low:low 0.159490773479129
chr2R   high:low/low:high   0.0207763777578591
chr2R   low:low 0.144409300833824
chr2R   low:low 0.0698217440416656
chr2R   low:low 0.151322716480515
chr2R   low:low 0.0837129857539255
chr2R   high:high   -0.133857735978491
chr2R   high:high   0.0745601925009017
chr2R   high:high   0.22557050299844
chr2R   high:high   -0.0829658397407929
chr2R   low:low 0.0567158626950525
chr2R   high:high   0.00986637101224671
chr2R   high:high   -0.0038140965381047
chr2R   high:high   -0.0290872709693427
chr2R   high:high   -0.0459565506026339
chr2R   low:low -0.113290646072824
chr2R   high:low/low:high   -0.0718059077053549
chr2R   high:low/low:high   0.216425954747855
chr2R   high:high   0.0195270777344437
chr2R   high:low/low:high   -0.123360783495172
chr2R   high:low/low:high   0.285666330026676
chr2R   high:high   0.340251106984532
chr2R   high:low/low:high   -0.121717865421096
chr2R   high:low/low:high   -0.217759716524904
chr2R   high:high   1.94057905049407
chr2R   high:low/low:high   -0.109865430511049
chr2R   low:low 0.311316837521663
chr2R   high:low/low:high   0.301371798732188
chr2R   low:low -0.0680899706340176
chr2R   low:low -0.0639486277683049
chr2R   low:low -0.0235025428708772
chr2R   low:low -0.0300264178399648
chr2R   low:low 0.00673286327660331
chr2R   high:low/low:high   0.121612540263106
chr2R   high:high   0.0551450766293793
chr2R   high:low/low:high   -0.506935318375197
chr2R   high:high   -0.345611007819176
chr2R   high:high   -0.113042149683776
chr2R   low:low 0.136742303757305
chr2R   high:low/low:high   -0.0161015986206258
chr2R   high:high   0.0202095529734603
chr2R   high:high   -0.515621231387709
chr2R   high:low/low:high   -0.0565971260959773
chr2R   high:low/low:high   -0.0468320570310147
chr2R   high:high   0.0450296959016955
chr2R   low:low -0.0447337164797497
chr2R   low:low 0.0886003835216594
chr2R   high:high   -0.0581347384979533
chr2R   high:low/low:high   -0.0512451590586549
chr2R   high:low/low:high   -0.133919949985087
chr2R   high:high   0.367128185051457
chr2R   high:high   0.382433250144947
chr2R   high:high   -0.145037148550953
chr2R   high:high   -0.102439134234742
chr2R   high:high   -0.0169290114554999
chr2R   high:low/low:high   0.164053609929299
chr2R   high:high   -0.079068867163901
chr2R   high:high   -0.0132006322246568
chr2R   high:high   0.120758457699832
chr2R   high:high   0.159629268672119
chr2R   high:high   -0.194181181759504
chr2R   high:low/low:high   -0.0891784349487964
chr2R   high:low/low:high   0.0172426208274755
chr2R   high:low/low:high   0.0100945913603402
chr2R   high:high   0.228071764721913
chr2R   high:high   0.0984300430057369
chr2R   high:high   -0.0701440439035863
chr2R   low:low 0.109196544606648
chr2R   low:low 0.0272147030669207
chr2R   low:low -0.0242662373718991
chr2R   low:low -0.0117830359074159
chr2R   low:low 0.0393741349058028
chr2R   low:low -0.0701682228539213
chr2R   high:high   -0.0443570692049372
chr2R   low:low -0.250884536625927
chr2R   high:high   -0.0616267040629439
chr2R   high:high   0.0253132265453691
chr2R   low:low -0.146933115369908
chr2R   high:high   0.0756618630540653
chr2R   high:low/low:high   -0.268638284106163
chr2R   high:high   -0.100808775136702
chr2R   low:low 0.190419384465708
chr2R   low:low 0.270087149020437
chr2R   high:high   0.0831886471006521
chr2R   low:low -0.096092339727576
chr2R   low:low -0.178525100887281
chr2R   high:low/low:high   -0.172755912701337
chr2R   high:low/low:high   -0.0831218206730739
chr2R   high:high   0.120116691599001
chr2R   high:low/low:high   -0.149737090049906
chr2R   high:high   0.00832445403294039
chr2R   high:high   0.200399708138048
chr2R   high:high   0.104246625204366
chr2R   high:high   0.134186506016553
chr2R   low:low -0.000956484478449012
chr2R   high:low/low:high   0.0620007957188211
chr2R   low:low 0.162961929351106
chr2R   high:low/low:high   0.142621430403411
chr2R   high:high   0.14964200778006
chr2R   high:high   0.000972352216485654
chr2R   high:low/low:high   0.379562842160642
chr2R   high:low/low:high   0.301018727917984
chr2R   high:high   0.118979765683903
chr2R   high:high   0.352280580932123
chr2R   high:low/low:high   0.0551484090679726
chr2R   high:high   0.25287058148314
chr2R   low:low -0.108075254359721
chr2R   high:high   -0.130980812523193
chr2R   high:low/low:high   -0.00579768218255305
chr2R   high:low/low:high   0.0641574734251531
chr2R   high:high   -0.00800663274183498
chr2R   low:low -0.200992083142153
chr2R   high:high   -0.143350701493032
chr2R   high:high   0.0635063399265296
chr2R   low:low -0.0900589254251752
chr2R   high:high   0.042618212459862
chr2R   low:low -0.0934362350262463
chr2R   high:high   0.00159884457803184
chr2R   high:high   0.0556344660526675
chr2R   high:high   0.351755468919191
chr2R   high:low/low:high   0.0533380286228491
chr2R   high:high   0.0214213678727764
chr2R   low:low -0.166099515802806
chr2R   high:low/low:high   -0.0608097266384777
chr2R   high:low/low:high   -0.00769569367946326
chr2R   high:low/low:high   0.0109357253422216
chr2R   high:high   -0.0133092743680143
chr2R   low:low 0.429696262022221
chr2R   low:low 0.00740373662087634
chr2R   low:low -0.307335551100747
chr2R   low:low -0.0242378753973379
chr2R   high:high   -0.0226541294771925
chr2R   high:high   -0.0520370724937315
chr2R   high:low/low:high   0.0269343932984755
chr2R   high:high   0.0532917684225566
chr2R   high:high   0.0176599232237979
chr2R   high:high   0.108352095211477
chr2R   high:low/low:high   0.147832644083434
chr2R   high:low/low:high   0.230601783072195
chr2R   low:low 0.0755926416803947
chr2R   low:low -0.0754822589153527
chr2R   high:low/low:high   0.376209071064689
chr2R   low:low -0.524840780302899
chr2R   low:low 0.057239067238792
chr2R   low:low 2.02693991129394
chr2R   high:low/low:high   0.0807655579113444
chr2R   low:low -0.194600046503299
chr2R   low:low -0.107285537719053
chr2R   high:low/low:high   0.194797288653176
chr2R   low:low 0.247521446577959
chr2R   low:low 0.177701861871175
chr2R   low:low 0.330621574580725
chr2R   low:low 0.108245176897736
chr2R   high:high   0.181079357072689
chr2R   high:high   0.149345389977942
chr2R   low:low 0.0892146172544436
chr2R   low:low -0.0438645384737386
chr2R   low:low 0.00663131975077666
chr2R   low:low 0.127100950372501
chr2R   low:low 0.151627078011146
chr2R   low:low 0.166042970820472
chr2R   low:low -0.0644022995138059
chr2R   low:low 0.160097235104457
chr2R   low:low -0.195125286741863
chr2R   low:low -1.11426445237125
chr2R   low:low -1.02435833659642
chr2R   high:high   0.175127181032694
chr2R   high:high   -0.0557751037695006
chr2R   high:high   0.0567383575581826
chr2R   low:low -0.0848240707088196
chr2R   high:high   0.0825544955401956
chr2R   high:low/low:high   0.0340187454335266
chr2R   high:low/low:high   -0.0139920809177323
chr2R   low:low 0.0415224110954277
chr2R   low:low -0.0835204039568741
chr2R   low:low -0.149711136037176
chr2R   high:low/low:high   0.203091410070508
chr2R   low:low -0.172703965879593
chr2R   high:low/low:high   -0.200843618524732
chr2R   low:low -0.0276621856946928
chr2R   high:high   -0.0560579063024406
chr2R   high:low/low:high   -0.231915450191362
chr2R   high:high   0.04217185034525
chr2R   high:high   0.0234273210734124
chr2R   high:high   0.208612028713995
chr2R   high:high   -0.119826402201616
chr2R   high:high   -0.0706186854038466
chr2R   low:low 0.234022244131833
chr2R   low:low 0.0381825944948508
chr2R   low:low -0.0831124966008825
chr2R   low:low -0.00220265778949934
chr2R   high:high   0.011264761260732
chr2R   low:low 0.138800218441103
chr2R   low:low -0.215148272740282
chr2R   low:low -0.0319822458955094
chr2R   low:low -0.0860394860105462
chr2R   low:low -0.239409600149081
chr2R   high:low/low:high   -0.0273349955995315
chr2R   high:high   0.00494665088430351
chr2R   high:low/low:high   0.0176893830218795
chr2R   high:low/low:high   -0.0531126988149222
chr2R   high:high   -0.074543975632812
chr2R   high:low/low:high   -0.0281380806989499
chr2R   high:high   0.011656292087244
chr2R   high:low/low:high   0.174701851749085
chr2R   high:high   -0.00446420990990217
chr2R   high:low/low:high   0.117424107935939
chr2R   low:low 0.188373968013532
chr2R   high:high   0.128463615126319
chr2R   high:low/low:high   -0.262678940366287
chr2R   low:low -0.154780790369395
chr2R   high:high   0.13129720491165
chr2R   high:low/low:high   0.00628289519891953
chr2R   high:high   -0.0191782707062734
chr2R   high:high   0.11535922132743
chr2R   high:low/low:high   -0.101839111218074
chr2R   low:low 0.178032450981864
chr2R   high:low/low:high   -0.2042085360772
chr2R   low:low 0.110537207721325
chr2R   high:high   -0.023586578532155
chr2R   low:low -0.0945026172377263
chr2R   high:high   -0.0536588600772207
chr2R   low:low -0.0585799488088446
chr2R   high:high   0.0525230127156489
chr2R   high:low/low:high   -0.165471105137873
chr2R   high:low/low:high   -0.0884078064940338
chr2R   low:low -0.0179042158878562
chr2R   high:low/low:high   -0.176519301773282
chr2R   low:low -0.566889792916854
chr2R   low:low -0.22167496793262
chr2R   low:low 0.161455515107211
chr2R   low:low 0.0367790811034994
chr2R   low:low 0.118766135790249
chr2R   high:high   0.103794915651094
chr2R   low:low 0.120989749692622
chr2R   high:high   0.0724924600071008
chr2R   high:low/low:high   -0.0531096253553036
chr2R   high:low/low:high   0.447731329810177
chr2R   low:low -0.0637960222777067
chr2R   low:low -0.0887409242681908
chr2R   high:low/low:high   -0.105558819903214
chr2R   high:high   -0.0468494621074199
chr2R   high:low/low:high   -0.114842616948871
chr2R   low:low 0.00293091717254927
chr2R   low:low 0.0689122564919917
chr2R   low:low 0.16786979927575
chr2R   low:low 0.154449950917666
chr2R   high:low/low:high   0.109330886304282
chr2R   low:low -0.00262642995374335
chr2R   low:low -0.0594868077925034
chr2R   high:low/low:high   0.0434258985103747
chr2R   low:low -0.0635516617029974
chr2R   low:low 0.065479501510312
chr2R   low:low -0.0963779665234999
chr2R   low:low -0.0422641171287859
chr2R   low:low -0.13225301079556
chr2R   high:low/low:high   -0.164687505983219
chr2R   low:low 0.042471534894072
chr2R   high:high   0.0566534785165585
chr2R   high:high   -0.137989089897394
chr2R   high:high   0.036019022354214
chr2R   high:high   0.160102358467976
chr2R   low:low -0.0797023246247509
chr2R   high:high   0.0896572510166555
chr2R   low:low 0.0955198427360818
chr2R   low:low -0.0481911366413757
chr2R   high:low/low:high   -0.507093459318902
chr2R   low:low 0.0264064286428926
chr2R   low:low -0.299425798642977
chr2R   high:high   0.0081184768963411
chr2R   low:low -0.0345921681862941
chr2R   low:low -0.0403504431762672
chr2R   high:low/low:high   -0.0615941976624246
chr2R   low:low 0.108218339702559
chr2R   low:low 0.477646352912649
chr2R   high:low/low:high   0.642085943768091
chr2R   low:low 0.489218147752897
chr2R   high:high   -0.119942580097981
chr2R   low:low 0.208718505593327
chr2R   high:low/low:high   0.217225706783268
chr2R   low:low 0.0629874714496811
chr2R   high:high   0.0668838384109819
chr2R   low:low -0.079898315474563
chr2R   high:high   0.232107737168883
chr2R   high:high   -0.0579765998664371
chr2R   high:high   0.0335650988625592
chr2R   low:low 0.287213707061493
chr2R   high:low/low:high   0.00637583535055982
chr2R   high:low/low:high   -0.138977391006333
chr2R   low:low -0.0960067954550684
chr2R   high:high   0.0335352903887989
chr2R   high:high   0.00428229289162088
chr2R   high:high   -0.051436842025758
chr2R   low:low 0.468319756931635
chr2R   high:high   -0.00561988133882603
chr2R   low:low -0.196117210812727
chr2R   high:high   0.0771926013776137
chr2R   high:high   0.197087694827056
chr2R   high:low/low:high   0.196191258331725
chr2R   low:low 0.211128581891427
chr2R   high:low/low:high   -0.355474410678793
chr2R   low:low 0.413924274933458
chr2R   low:low 0.193484025426193
chr2R   low:low -0.786776548528581
chr2R   low:low 0.25554013300207
chr2R   low:low -0.0504090799794803
chr2R   low:low -0.236336407547055
chr2R   low:low 0.519254919873088
chr2R   high:high   0.0817083000613853
chr2R   low:low 0.119509178969556
chr2R   low:low 0.084470902238174
chr2R   low:low 0.094250434072968
chr2R   high:high   0.12257987908892
chr2R   high:high   0.184293370021296
chr2R   high:high   -0.0698863586686308
chr2R   low:low 0.549321083736038
chr2R   low:low 1.24243051380285
chr2R   high:high   0.114218247024105
chr2R   high:high   0.161025947560789
chr2R   high:high   0.0354799486241113
chr2R   high:low/low:high   -0.13292628720862
chr2R   high:low/low:high   -0.128320589863885
chr2R   low:low -0.11756824102938
chr2R   high:low/low:high   0.0170168014102962
chr2R   high:low/low:high   0.0292061298967078
chr2R   high:low/low:high   -0.0247185732363343
chr2R   low:low 0.0236740402583725
chr2R   high:high   0.166802035679853
chr2R   high:low/low:high   0.00214675394798851
chr2R   high:low/low:high   -0.0702581644361158
chr2R   low:low -0.102893256945803
chr2R   low:low 0.00746715289525935
chr2R   high:high   -0.0610895963610441
chr2R   high:low/low:high   0.0508845409808496
chr2R   high:high   0.00535815148827547
chr2R   high:low/low:high   -0.18294270504207
chr2R   high:low/low:high   0.127137596485193
chr2R   high:high   0.208328568930104
chr2R   low:low -0.0142506746143151
chr2R   high:high   0.193704207121942
chr2R   low:low -0.109795320589382
chr2R   high:low/low:high   0.427509094198263
chr2R   low:low -0.608767184681106
chr2R   high:low/low:high   0.633355443330305
chr2R   low:low -0.0482199106108248
chr2R   low:low 0.0104606060486386
chr2R   high:high   -0.173108687521431
chr2R   low:low 0.0923681873183826
chr2R   high:low/low:high   0.133218370234749
chr2R   high:high   -0.0766303110775849
chr2R   high:low/low:high   -0.0912780730011781
chr2R   high:low/low:high   0.126821306982037
chr2R   high:high   0.0264893052886103
chr2R   high:low/low:high   -0.00560357045808537
chr2R   high:high   0.104678163212947
chr2R   high:high   -0.0110861951601721
chr2R   high:low/low:high   0.189874981251438
chr2R   high:low/low:high   -0.0399295572996978
chr2R   low:low 0.65273952393832
chr2R   high:high   -0.0039828191412721
chr2R   low:low 0.0322944748716333
chr2R   high:high   0.188232889407836
chr2R   high:high   0.048985283241678
chr2R   high:low/low:high   0.364443366692165
chr2R   high:low/low:high   -0.175207735272285
chr2R   high:low/low:high   -0.107567076443138
chr2R   high:high   -0.0145353595255777
chr2R   high:low/low:high   -0.0326462007095708
chr2R   low:low 0.0743966127467353
chr2R   low:low -0.114576802849977
chr2R   high:low/low:high   0.052665189119447
chr2R   high:low/low:high   0.126631808156758
chr2R   low:low 0.103671024998696
chr2R   low:low -0.0652662570923484
chr2R   high:high   -0.165243117457155
chr2R   high:high   -0.05000317241138
chr2R   high:low/low:high   0.232207584250161
chr2R   high:low/low:high   -0.275252410057065
chr2R   high:high   0.00672953475104347
chr2R   low:low 0.0589957609517917
chr2R   high:high   -0.0305771816374263
chr2R   high:high   -0.0914781504165833
chr2R   high:high   -0.0500729916127906
chr2R   high:high   0.0840098041258028
chr2R   high:high   -0.111064782877648
chr2R   high:low/low:high   -0.0135716199149359
chr2R   low:low 0.0546552881721505
chr2R   low:low 0.0894163177149981
chr2R   low:low 0.216164101105992
chr2R   low:low -0.0290987348628652
chr2R   low:low 0.0938920537595263
chr2R   low:low 0.165180189988755
chr2R   high:high   -0.673724846608044
chr2R   high:high   0.0309305877012624
chr2R   low:low 0.0852735764337138
chr2R   high:high   -0.068866985891377
chr2R   high:high   -0.0646201937189369
chr2R   high:high   -0.115509809788481
chr2R   high:low/low:high   -0.132010366171507
chr2R   high:low/low:high   0.131564073755744
chr2R   high:low/low:high   0.0829531826188816
chr2R   high:low/low:high   0.00902374873978878
chr2R   high:low/low:high   0.0426156112233944
chr2R   high:low/low:high   -0.190067609964371
chr2R   low:low -0.0400283394749332
chr2R   low:low 0.0491546399633334
chr2R   high:high   -0.0640100286535288
chr2R   high:low/low:high   -0.060144742399983
chr2R   high:high   -0.0513586143615672
chr2R   high:low/low:high   0.110038919478461
chr2R   low:low -0.0481455877924644
chr2R   low:low -0.201487162600872
chr2R   high:low/low:high   -0.20102074762858
chr2R   low:low -0.0425847066777829
chr2R   high:high   0.528371012580854
chr2R   low:low 0.208048905301195
chr2R   high:high   0.0972669736674496
chr2R   high:high   -0.137037749508343
chr2R   high:high   0.0282511557249861
chr2R   low:low -0.0887461838012711
chr2R   low:low 0.0841315462133286
chr2R   low:low 0.0963161792052251
chr2R   low:low 0.000124569021332474
chr2R   low:low -0.126645464969271
chr2R   low:low 0.051751496412846
chr2R   high:high   0.12230996764968
chr2R   high:low/low:high   0.103072442153655
chr2R   high:low/low:high   0.124521896432858
chr2R   high:low/low:high   0.0565377215651774
chr2R   low:low 0.0914337574000497
chr2R   low:low -0.187742220819228
chr2R   low:low 0.110861125273405
chr2R   low:low -0.143491915866937
chr2R   low:low 0.0752929437082798
chr2R   high:high   -0.0214053955482591
chr2R   high:low/low:high   -0.00640047324938145
chr2R   low:low -0.0515774223634206
chr2R   high:low/low:high   -0.184096804481445
chr2R   low:low -0.0500667276364926
chr2R   high:high   0.00476779469765439
chr2R   high:high   -0.156336172081442
chr2R   low:low 0.102848662885014
chr2R   high:low/low:high   0.237027398428065
chr2R   high:high   0.0678570340148494
chr2R   high:low/low:high   -0.25212109064976
chr2R   high:high   0.189078813307519
chr2R   high:high   0.00433385670330954
chr2R   low:low -0.0844997502003011
chr2R   high:low/low:high   0.187938996375574
chr2R   high:high   -0.0381954490909744
chr2R   high:low/low:high   -0.0233864437212128
chr2R   high:low/low:high   0.0421028528606617
chr2R   high:low/low:high   -0.00527248043530993
chr2R   low:low 0.0601542051638807
chr2R   low:low -0.0119998681688195
chr2R   low:low -0.181406526348079
chr2R   low:low 0.467758848969567
chr2R   high:low/low:high   0.164171563330999
chr2R   high:low/low:high   0.103610110297299
chr2R   low:low -0.113313067439235
chr2R   low:low -0.0606769203548921
chr2R   high:low/low:high   -0.107668356633979
chr2R   high:high   -0.0243403879324412
chr2R   high:low/low:high   0.170444113850632
chr3L   low:low -0.0818091927635095
chr3L   low:low 0.097078076584186
chr3L   high:high   0.116293031329752
chr3L   high:low/low:high   0.329611147438296
chr3L   low:low -0.00289074016139315
chr3L   high:low/low:high   -0.00950629518397
chr3L   high:low/low:high   0.11055909833388
chr3L   high:high   -0.00451793567036462
chr3L   high:high   0.0402227984534864
chr3L   high:high   0.100397913513389
chr3L   low:low 0.147496040059184
chr3L   high:high   0.0269326845473445
chr3L   high:high   0.0418240587518401
chr3L   high:high   -0.0904954025222681
chr3L   high:high   0.00362804308411896
chr3L   high:low/low:high   -0.0832753224747537
chr3L   high:low/low:high   -0.126450777268573
chr3L   high:high   -0.1472835947742
chr3L   high:high   -0.153798289039688
chr3L   high:low/low:high   0.0699133015811511
chr3L   high:high   -0.017223483948327
chr3L   low:low -0.0701262324761555
chr3L   low:low 0.123846248709618
chr3L   low:low -0.0243469681220093
chr3L   low:low -0.188288133763698
chr3L   high:low/low:high   -0.225188888704097
chr3L   high:low/low:high   -0.0448786273431417
chr3L   high:high   0.0434228127536819
chr3L   high:high   -0.318858137363546
chr3L   high:high   -0.0998205106014154
chr3L   low:low 0.0212497584162987
chr3L   high:low/low:high   -0.0422699037197153
chr3L   high:high   0.113793910471833
chr3L   high:high   0.289727581768407
chr3L   high:high   0.076791330299463
chr3L   high:high   -0.0187882640685769
chr3L   high:high   -0.102027133298689
chr3L   high:low/low:high   -0.00363918792572387
chr3L   high:high   -0.0409009656556568
chr3L   high:low/low:high   -0.12500465890351
chr3L   high:high   0.117240911482984
chr3L   high:high   0.000530909234649255
chr3L   high:low/low:high   -0.0901148730687147
chr3L   high:low/low:high   -0.0875482900551803
chr3L   high:low/low:high   -0.0900605690029541
chr3L   low:low -0.0555751316280512
chr3L   low:low -0.0791616116234768
chr3L   high:low/low:high   -0.0100113063567917
chr3L   low:low -0.142180697172
chr3L   low:low 0.0156412617861804
chr3L   low:low 0.00132790229068775
chr3L   low:low 0.0067803692273208
chr3L   high:low/low:high   -0.0730185285186077
chr3L   high:high   -0.104249785888961
chr3L   high:high   -0.0290687993882259
chr3L   high:high   -0.0414846153261029
chr3L   high:high   -0.134765639567361
chr3L   low:low 0.45132403042786
chr3L   low:low 0.25693771694728
chr3L   high:high   0.0757186206386683
chr3L   low:low 0.0292739936398668
chr3L   low:low -0.0482151244124924
chr3L   low:low -0.0511356312956805
chr3L   high:low/low:high   0.0244279691891011
chr3L   high:high   0.0414875119490474
chr3L   low:low 0.0845646508742779
chr3L   high:high   0.196048497303076
chr3L   high:low/low:high   0.511253877619884
chr3L   high:high   -0.0595373814098614
chr3L   high:high   -0.113735437431441
chr3L   high:high   -0.0677164733465178
chr3L   high:low/low:high   -0.140668134145899
chr3L   low:low -0.111042596753209
chr3L   high:high   -0.0240425819347295
chr3L   high:high   -0.00505918757190287
chr3L   low:low -0.129995134388505
chr3L   high:low/low:high   -0.192364461751062
chr3L   high:high   -0.253839894949101
chr3L   high:low/low:high   0.0352765673142721
chr3L   high:low/low:high   -0.00330603492418832
chr3L   low:low -0.0214278963832578
chr3L   low:low 0.0148389031027384
chr3L   low:low -0.0142892507918294
chr3L   high:low/low:high   -0.0261390646312853
chr3L   high:low/low:high   -0.227656073135733
chr3L   high:high   -0.122922995456153
chr3L   high:high   -0.027286694002784
chr3L   high:high   -0.00488962425606043
chr3L   high:low/low:high   0.0704468245244918
chr3L   high:low/low:high   0.0350693581161127
chr3L   high:low/low:high   0.0865906712733364
chr3L   high:high   0.14563915677101
chr3L   high:low/low:high   0.0857519115079008
chr3L   high:low/low:high   -0.0381348208895269
chr3L   high:low/low:high   -0.0948836887858027
chr3L   high:low/low:high   0.0720551597941737
chr3L   low:low -0.11408750961058
chr3L   high:low/low:high   -0.0871884231580212
chr3L   high:high   0.116313779827773
chr3L   high:high   0.089924136359675
chr3L   high:high   0.0426965360413217
chr3L   high:low/low:high   -0.191157631819285
chr3L   high:high   -0.161462047302034
chr3L   high:low/low:high   -0.0572627950347238
chr3L   low:low 0.104757313081209
chr3L   high:high   0.0786861388789024
chr3L   high:low/low:high   -0.0113390966297143
chr3L   low:low 0.0232547250019364
chr3L   high:low/low:high   -0.167777344070067
chr3L   low:low 0.386395765463583
chr3L   low:low 0.151741194738889
chr3L   high:low/low:high   0.107293802214666
chr3L   low:low 0.01194075047127
chr3L   low:low 0.149157126803553
chr3L   high:high   0.211060580389144
chr3L   high:low/low:high   0.0575968309237636
chr3L   low:low 0.12403768560916
chr3L   low:low 0.0152418161854198
chr3L   high:high   0.0668908732790054
chr3L   low:low -0.132543144217744
chr3L   low:low -0.111269282152502
chr3L   high:low/low:high   -0.0554261942481031
chr3L   high:high   0.0446447859354452
chr3L   high:high   0.0516346562447874
chr3L   high:high   -0.135552381315871
chr3L   high:low/low:high   -0.0855055596588898
chr3L   low:low 0.236379780324638
chr3L   high:high   0.229200358559027
chr3L   high:low/low:high   0.0477512225693946
chr3L   high:high   0.0363015283009633
chr3L   high:high   -0.125146169414956
chr3L   high:high   -0.0704405365683826
chr3L   high:low/low:high   0.0363070991607536
chr3L   high:low/low:high   -0.103855890192639
chr3L   high:high   0.0942816634743574
chr3L   high:high   0.170325698594903
chr3L   high:low/low:high   0.0191431037343454
chr3L   low:low 0.262390428314093
chr3L   low:low 0.16265571054547
chr3L   high:low/low:high   -0.186108727657601
chr3L   low:low 0.0948090964452473
chr3L   low:low 0.130100691646602
chr3L   low:low 0.214033636674571
chr3L   low:low 0.0354259384963147
chr3L   high:low/low:high   -0.0415165417475898
chr3L   high:high   -0.364628436173353
chr3L   high:high   -0.38136246029745
chr3L   high:low/low:high   0.138659072158633
chr3L   high:low/low:high   0.0599063257604666
chr3L   high:low/low:high   0.160876386198098
chr3L   high:high   -0.0099364644922268
chr3L   high:high   -0.108240190950223
chr3L   low:low -0.00374690769725267
chr3L   low:low 0.0524402708538954
chr3L   low:low -0.103740131358737
chr3L   low:low -0.00224792023867746
chr3L   high:high   0.453816577672216
chr3L   high:low/low:high   -0.0751811683386711
chr3L   high:low/low:high   -0.138555894509
chr3L   high:high   -0.138581007109722
chr3L   low:low -0.0139138026744995
chr3L   high:high   0.0373534318008772
chr3L   high:low/low:high   -0.0355636275245417
chr3L   high:high   0.022094816365232
chr3L   low:low -0.0242454695418752
chr3L   high:high   -0.168654387518535
chr3L   low:low -0.00146743661756504
chr3L   high:high   0.0252119077044175
chr3L   high:high   -0.0303977042503643
chr3L   high:high   0.0185182095342391
chr3L   high:low/low:high   -0.0499797272534542
chr3L   low:low -0.236476977305718
chr3L   low:low -0.0680776266630883
chr3L   high:low/low:high   -0.0312367819625112
chr3L   low:low 0.103077779206739
chr3L   high:low/low:high   -0.0292588080113409
chr3L   high:low/low:high   -0.107536730873503
chr3L   high:high   -0.0329680815360076
chr3L   high:high   0.205627286603473
chr3L   high:high   0.269121946853825
chr3L   low:low -0.025312854758059
chr3L   high:high   -0.0297166382196457
chr3L   high:high   0.0173998918378395
chr3L   high:low/low:high   0.0929157533126149
chr3L   high:low/low:high   -0.00968492837726166
chr3L   high:high   -0.145247789315978
chr3L   high:low/low:high   0.167526932401161
chr3L   low:low -0.0617273781520025
chr3L   high:high   -0.0451891016626607
chr3L   high:high   -0.0286852700920283
chr3L   high:low/low:high   0.196499402599496
chr3L   low:low 0.0916037230571735
chr3L   low:low -0.0702776212180408
chr3L   low:low -0.20943219657976
chr3L   high:low/low:high   -0.210532743266678
chr3L   high:high   -0.059372279415535
chr3L   high:high   -0.0516362843586237
chr3L   high:high   -0.0886054237222701
chr3L   high:low/low:high   0.0665806786077495
chr3L   high:low/low:high   -0.0475439697152556
chr3L   high:low/low:high   -0.00704458770211939
chr3L   high:high   -0.104613973467321
chr3L   high:high   0.0977754953681633
chr3L   high:high   -0.0682674491225104
chr3L   low:low 0.072715270574979
chr3L   high:high   0.167934868034798
chr3L   high:high   0.251746689567719
chr3L   low:low -0.212966383642291
chr3L   high:low/low:high   -0.255694167961674
chr3L   high:high   -0.129879418096078
chr3L   low:low 0.119209593352106
chr3L   high:high   0.0840240603059248
chr3L   high:high   0.212493180558211
chr3L   high:high   0.243977262596921
chr3L   high:high   -0.0139053606957278
chr3L   high:low/low:high   -0.454409223827949
chr3L   high:high   0.0833405961488467
chr3L   high:low/low:high   -0.0946918607063439
chr3L   low:low -0.235888020450577
chr3L   high:low/low:high   0.0356847777479377
chr3L   high:low/low:high   -0.0382276103334857
chr3L   high:low/low:high   -0.0837545520494662
chr3L   high:high   0.184275639228586
chr3L   high:high   0.00309902988024413
chr3L   low:low 0.107309004736677
chr3L   low:low -0.000136024636648845
chr3L   low:low 0.0503017923756635
chr3L   high:low/low:high   0.0215193355960345
chr3L   high:low/low:high   0.00106874475141297
chr3L   high:low/low:high   -0.00442830681522981
chr3L   low:low 0.0342320506487952
chr3L   high:high   -0.0303622250854746
chr3L   high:high   0.00827095006943131
chr3L   high:high   0.00626559527254307
chr3L   high:high   -0.0139658028049318
chr3L   low:low 0.0800267034539586
chr3L   high:high   0.09722402994748
chr3L   high:low/low:high   -0.149418318010601
chr3L   high:low/low:high   0.0425675472732281
chr3L   high:high   0.000656863414453707
chr3L   high:low/low:high   0.0979742013043784
chr3L   high:low/low:high   0.0225226688521299
chr3L   high:high   -0.0392629079667043
chr3L   high:high   0.135930796456284
chr3L   high:high   0.106181004644737
chr3L   high:low/low:high   0.183180782780194
chr3L   high:high   0.110384670224522
chr3L   low:low 0.00357827586658069
chr3L   low:low 0.0452472045721529
chr3L   low:low -0.192726898802131
chr3L   high:low/low:high   -0.0670427354219569
chr3L   high:high   -0.0962193276743847
chr3L   high:low/low:high   0.137232968127963
chr3L   high:high   0.274889406178309
chr3L   high:high   0.347327079985358
chr3L   low:low -0.155487411345519
chr3L   low:low -0.210024152264409
chr3L   high:low/low:high   -0.192375170569706
chr3L   high:low/low:high   -0.161964419855055
chr3L   high:high   -0.234159079889388
chr3L   high:high   -0.0835205722205973
chr3L   high:high   -0.0806971427014534
chr3L   high:low/low:high   -0.100679117244081
chr3L   high:high   -0.0944141802621706
chr3L   low:low -0.0269969409329742
chr3L   high:low/low:high   0.061845325345312
chr3L   low:low -0.141938094934323
chr3L   high:high   -0.0303321886846673
chr3L   high:low/low:high   0.0218674150129303
chr3L   low:low 0.207098717165106
chr3L   high:high   0.160862387405069
chr3L   high:high   0.0271424182925429
chr3L   high:high   -0.015970832346086
chr3L   low:low -0.118295344716897
chr3L   high:high   -0.14853303212227
chr3L   high:low/low:high   0.138624047896254
chr3L   high:high   0.139512216130974
chr3L   high:high   -0.116382471611052
chr3L   high:high   0.188852749174731
chr3L   high:high   0.0130903976458551
chr3L   high:high   0.0220332075263046
chr3L   high:high   0.0263593922796301
chr3L   high:high   -0.00569639089388485
chr3L   high:low/low:high   -0.0408156860773533
chr3L   high:low/low:high   -0.0598881232820745
chr3L   high:high   0.0103473150454534
chr3L   high:high   -0.103993875053688
chr3L   high:high   0.0532225860831015
chr3L   high:high   0.0738737941667986
chr3L   low:low -0.180479794918607
chr3L   high:low/low:high   0.0924791876083631
chr3L   high:low/low:high   0.0248376404545783
chr3L   low:low -0.13282828642756
chr3L   low:low 0.234743474885492
chr3L   low:low 0.222283178055726
chr3L   low:low 0.0309823797994494
chr3L   high:high   -0.104827646326126
chr3L   high:high   0.036063328606194
chr3L   high:high   0.0814360706158641
chr3L   high:high   -0.0312680710466775
chr3L   high:high   -0.0126404326730752
chr3L   high:low/low:high   -0.0661138396726192
chr3L   low:low -0.141213148621471
chr3L   high:high   -0.0263635204241482
chr3L   high:low/low:high   0.298809216584707
chr3L   high:high   0.0881631979256464
chr3L   low:low 0.055127241778499
chr3L   low:low 0.176611679493195
chr3L   high:low/low:high   -0.237449793627024
chr3L   low:low -0.140669276267615
chr3L   high:low/low:high   -0.0646553488750201
chr3L   high:high   0.0313957721128707
chr3L   high:high   0.0834077971039006
chr3L   high:low/low:high   0.00708873899065075
chr3L   high:low/low:high   -0.0102675908392765
chr3L   high:high   0.119589273250429
chr3L   high:high   0.0318306817436851
chr3L   low:low 0.143607436212206
chr3L   low:low 0.0603601535805759
chr3L   low:low 0.00804934800929395
chr3L   high:high   0.0275492801437684
chr3L   high:high   -0.00862716396310934
chr3L   high:high   -0.164285252500903
chr3L   high:high   0.165322855204954
chr3L   high:high   0.129777389641495
chr3L   high:high   0.068738302813198
chr3L   high:high   0.0148607081632717
chr3L   high:low/low:high   0.0607929212772896
chr3L   low:low -0.0829636111957613
chr3L   high:low/low:high   -0.0316364119294787
chr3L   high:high   -0.10838767705074
chr3L   high:high   0.0106634073341145
chr3L   high:high   -0.181747367516757
chr3L   high:high   -0.200237507480195
chr3L   high:high   -0.0938134764086157
chr3L   high:low/low:high   -0.033203287938036
chr3L   high:high   0.0773402171445016
chr3L   high:high   -0.0395921222013999
chr3L   high:high   -0.0863271225953954
chr3L   low:low -0.0378834470972952
chr3L   high:high   -0.127999520797039
chr3L   high:high   -0.0211216578368966
chr3L   high:high   0.0708002477060583
chr3L   high:high   0.0252755440184287
chr3L   high:low/low:high   0.180278723297595
chr3L   high:high   0.134691289747498
chr3L   high:high   0.134758392625234
chr3L   high:high   0.0171899679198831
chr3L   high:low/low:high   -0.0665982721134518
chr3L   low:low -0.231058023759485
chr3L   high:high   0.0746543639934637
chr3L   high:high   -0.150579526623231
chr3L   high:low/low:high   -0.0209130328092789
chr3L   high:low/low:high   1.59879257880671
chr3L   high:low/low:high   0.453419740720172
chr3L   high:high   0.415998407433394
chr3L   low:low 0.0824822412979019
chr3L   high:high   -0.0254362787571292
chr3L   high:high   -0.0279344178779135
chr3L   low:low 0.147861133877293
chr3L   high:high   0.0140066587520378
chr3L   high:low/low:high   -0.0653657230919792
chr3L   high:low/low:high   -0.176328360565711
chr3L   high:low/low:high   -0.129985708025516
chr3L   low:low -0.17744730353096
chr3L   low:low -0.0501803928685065
chr3L   high:low/low:high   -0.0391824657867421
chr3L   high:high   -0.0666775887513276
chr3L   high:high   -0.0754263427190792
chr3L   low:low 0.140637192378182
chr3L   low:low 0.278580808466844
chr3L   high:high   0.203930011735368
chr3L   high:high   0.000474052419960768
chr3L   high:high   0.00803733724021897
chr3L   high:high   0.201565512051088
chr3L   high:low/low:high   0.0128336690799902
chr3L   high:high   0.0672121039869331
chr3L   high:low/low:high   0.273337644523955
chr3L   high:low/low:high   0.250550334449911
chr3L   high:high   -0.296758491160179
chr3L   high:high   -0.078519458398188
chr3L   high:high   -0.0936938603086746
chr3L   low:low 0.226526821391169
chr3L   high:high   0.0680086956992182
chr3L   high:high   -0.00295677245868335
chr3L   high:high   0.0293505625799962
chr3L   low:low 0.158467129952196
chr3L   high:low/low:high   0.203545366593832
chr3L   high:low/low:high   -0.00198355344455958
chr3L   high:low/low:high   -0.0169493309770097
chr3L   low:low -0.0457393632841908
chr3L   high:low/low:high   -0.053985837148217
chr3L   high:low/low:high   -0.0817296054404309
chr3L   high:high   0.0272904996334817
chr3L   high:high   -0.0117483543416483
chr3L   high:high   -0.000414988401345173
chr3L   low:low -0.051038256599498
chr3L   high:low/low:high   -0.0671677357467952
chr3L   high:low/low:high   0.0049608293500175
chr3L   high:low/low:high   0.24068613706707
chr3L   low:low -0.153271172193914
chr3L   low:low 0.00785887044852879
chr3L   low:low -0.00281722692719886
chr3L   high:high   0.062147807085626
chr3L   high:high   0.0177617970043808
chr3L   high:low/low:high   -0.0698362042257596
chr3L   high:low/low:high   0.107575170252559
chr3L   low:low 0.360278144077369
chr3L   high:low/low:high   -0.207563619568866
chr3L   low:low -0.0792030428299133
chr3L   high:low/low:high   -0.0754706574512284
chr3L   high:high   -0.0691042849757198
chr3L   low:low 0.0225323795990396
chr3L   high:low/low:high   -0.340839895731709
chr3L   high:high   0.170462078998621
chr3L   low:low 0.00563833048900601
chr3L   low:low -0.125912476891535
chr3L   high:low/low:high   0.038180595618279
chr3L   high:low/low:high   0.051903977334181
chr3L   high:high   0.0180687386726156
chr3L   low:low -0.149357181042152
chr3L   high:high   0.0290276923695606
chr3L   high:high   0.01629015447047
chr3L   high:high   0.0446315364679057
chr3L   high:high   -0.0126744946696622
chr3L   high:high   -0.0741792304965025
chr3L   high:high   0.391910029023257
chr3L   high:high   0.266269970476057
chr3L   low:low 0.209023548206716
chr3L   low:low 0.234303742538448
chr3L   high:low/low:high   -0.066461319203792
chr3L   high:low/low:high   -0.0270465042553904
chr3L   high:low/low:high   -0.126852462437229
chr3L   high:low/low:high   0.0426605482117424
chr3L   high:high   0.0111949344231989
chr3L   high:low/low:high   -0.038936376631223
chr3L   low:low 0.253372686515161
chr3L   low:low 0.0406476263313535
chr3L   high:low/low:high   0.0128071378604231
chr3L   high:high   0.0541804295368827
chr3L   high:high   0.0717344984789565
chr3L   high:high   -0.0598562777168394
chr3L   low:low 0.143238490983224
chr3L   high:high   0.175506452236948
chr3L   high:low/low:high   0.159557251106992
chr3L   high:high   0.367219202686518
chr3L   low:low 0.411481307867946
chr3L   low:low -0.0453834014802348
chr3L   high:low/low:high   0.0541556208482653
chr3L   high:high   -0.0283016335103809
chr3L   low:low 0.0840724438963211
chr3L   high:low/low:high   -0.0650763852543286
chr3L   low:low 0.0508561427719961
chr3L   high:high   -0.0158450682942621
chr3L   high:high   -0.0943302400385254
chr3L   low:low 0.00894016578626675
chr3L   high:high   0.0175095119186944
chr3L   low:low -0.0360915999892348
chr3L   high:low/low:high   -0.10771600312488
chr3L   high:low/low:high   0.205094364493818
chr3L   high:high   0.243458626129465
chr3L   high:low/low:high   0.0965856647153142
chr3L   high:low/low:high   0.110507853765159
chr3L   low:low -0.137653152888749
chr3L   high:low/low:high   -0.118542560787684
chr3L   high:low/low:high   0.318078689092481
chr3L   low:low 0.0370539473168597
chr3L   high:low/low:high   -0.119561572252657
chr3L   high:high   0.170310434720498
chr3L   low:low -0.0732777466394894
chr3L   high:low/low:high   0.133910392407313
chr3L   high:high   -0.0569812566171928
chr3L   high:high   0.109948342108549
chr3L   high:high   0.103492809277527
chr3L   high:high   -0.102152598378647
chr3L   low:low 0.17494099641846
chr3L   high:high   -0.22888272624265
chr3L   high:low/low:high   0.223492857687945
chr3L   high:high   0.0150646517191655
chr3L   high:low/low:high   0.0779761752754859
chr3L   high:high   0.108368224255006
chr3L   low:low -0.136436360636092
chr3L   low:low -0.185887487474592
chr3L   high:high   -0.0240717956003079
chr3L   high:low/low:high   -0.0195968004085256
chr3L   high:low/low:high   0.0564175224728304
chr3L   low:low 0.092509364175845
chr3L   low:low 0.00227469116538822
chr3L   low:low 0.000372269771669481
chr3L   high:low/low:high   0.138362849793784
chr3L   low:low 0.133280967482712
chr3L   low:low 0.0429528878301028
chr3L   high:high   0.0336320249617837
chr3L   high:low/low:high   -0.075835332000394
chr3L   high:high   -0.132778642551525
chr3L   high:low/low:high   0.0912959816775057
chr3L   high:high   0.106319095767991
chr3L   high:high   0.0311911579511217
chr3L   low:low -0.00816311086428224
chr3L   low:low 0.926571246478623
chr3L   low:low 0.505294708035418
chr3L   high:low/low:high   0.393476459113939
chr3L   low:low 0.236372202755888
chr3L   low:low 0.3236095438833
chr3L   low:low -1.05429608705375
chr3L   low:low 0.1270820698251
chr3L   high:low/low:high   0.182963141595685
chr3L   low:low 0.146434035051848
chr3L   low:low 0.841934886460956
chr3L   low:low 0.761433315369933
chr3L   low:low 0.325510666048961
chr3L   low:low 0.335969869855783
chr3L   high:high   0.0891051969105629
chr3L   low:low 0.0663424582458234
chr3L   low:low -0.133662780972975
chr3L   high:low/low:high   0.41320450298544
chr3L   low:low 0.0768364253339606
chr3L   low:low 0.591443620868668
chr3L   low:low 0.393201784818693
chr3L   low:low 0.962545086245086
chr3L   low:low -0.191579341479037
chr3L   low:low 1.01556000664704
chr3L   high:high   0.036457107027608
chr3L   high:high   -0.0557484358339099
chr3L   high:high   0.0103917122828795
chr3L   high:low/low:high   -0.0987535545055483
chr3L   high:high   -0.0121624349218771
chr3L   low:low 0.0430479671548499
chr3L   high:low/low:high   -0.1338256395972
chr3L   high:high   -0.0548961568893794
chr3L   high:high   -0.135997486927293
chr3L   high:low/low:high   -0.0779678561728088
chr3L   low:low 0.090932554265761
chr3L   low:low -0.287299329903531
chr3L   low:low -0.0833074334297636
chr3L   high:high   -0.0550045156238606
chr3L   low:low 0.0766662436121367
chr3L   low:low 0.303894348733456
chr3L   high:low/low:high   -0.0469789395458382
chr3L   low:low -0.200162206556068
chr3L   high:low/low:high   0.069612674240601
chr3L   low:low 0.0712112816014707
chr3L   low:low -0.352323597705286
chr3L   high:low/low:high   0.101022021691283
chr3L   high:low/low:high   -0.0194315290053703
chr3L   high:low/low:high   0.0493194240861195
chr3L   high:high   0.0133798968500565
chr3L   high:low/low:high   -0.18051258514035
chr3L   low:low 0.0895487113380879
chr3L   high:low/low:high   0.00766689053553508
chr3L   low:low 0.060675434889277
chr3L   low:low -0.0059036455600751
chr3L   high:low/low:high   0.110639833682884
chr3L   high:low/low:high   0.0918177348044635
chr3L   high:low/low:high   -0.178727560672696
chr3L   high:low/low:high   0.00832006798929494
chr3L   low:low -0.103276700805281
chr3L   low:low -0.396643410340819
chr3L   low:low -0.115231178102176
chr3L   high:low/low:high   -0.0156503675611151
chr3L   low:low 0.190404729179131
chr3L   low:low 0.167112303931963
chr3L   high:high   0.0608739045923702
chr3L   low:low 0.0521899082874625
chr3L   high:low/low:high   -0.0351147694822367
chr3L   low:low -0.0830878077009064
chr3L   high:low/low:high   0.0260187839897856
chr3L   low:low 0.0201511074279039
chr3L   high:low/low:high   -0.0884276906678299
chr3L   low:low -0.102574914427494
chr3L   high:high   -0.0700795936985435
chr3L   low:low -0.052974623773123
chr3L   low:low -0.108664259818354
chr3L   high:low/low:high   -0.0235649546228894
chr3L   low:low -0.0724040947279309
chr3L   high:low/low:high   0.787452050917071
chr3L   high:high   -0.0492286416875158
chr3L   high:high   0.0463387679609869
chr3L   low:low -0.0226080117113938
chr3L   low:low 0.0118107992490064
chr3L   low:low -0.0576504665934018
chr3L   low:low 0.0813936449244082
chr3L   high:low/low:high   0.0352270081647771
chr3L   low:low -0.0086112581307744
chr3L   low:low -0.0720061501363439
chr3L   low:low 0.0777043561703408
chr3L   high:high   -0.0802616472563333
chr3L   high:high   -0.0556469539361468
chr3L   high:high   0.321752133031649
chr3L   high:high   -0.015933072704707
chr3L   low:low 0.031225288841341
chr3L   low:low -0.254001618490648
chr3L   high:low/low:high   0.371872376020639
chr3L   high:low/low:high   0.0904268966988665
chr3L   high:low/low:high   -0.080527845702263
chr3L   low:low 0.230344245336836
chr3L   low:low -0.0658244064164099
chr3L   high:high   -0.0803454842026831
chr3L   low:low -0.213616363697325
chr3L   low:low -0.113971572633485
chr3L   low:low 0.00417814009912547
chr3L   low:low -0.155721838238821
chr3L   low:low 0.0160717977236299
chr3L   low:low -0.0686688077948137
chr3L   low:low 0.00665276139224026
chr3L   low:low -0.016132098075522
chr3L   high:low/low:high   -0.000758321509260959
chr3L   low:low -0.159471909169681
chr3L   high:low/low:high   0.0180460255678824
chr3L   low:low 0.168758231829279
chr3L   high:low/low:high   0.0546893114374723
chr3L   low:low 0.0366137157101635
chr3L   low:low -0.104771761356552
chr3L   high:low/low:high   0.021877099662487
chr3L   low:low 0.208011120712914
chr3L   high:high   0.00184730424702003
chr3L   high:high   0.129061711557112
chr3L   low:low -0.0369762361178616
chr3L   high:low/low:high   -0.0868192391398783
chr3L   low:low -0.0273217426707986
chr3L   low:low 0.0222789422162808
chr3L   high:low/low:high   -0.0521607155711784
chr3L   high:low/low:high   -0.12565711798546
chr3L   low:low -0.121635595436841
chr3L   low:low -0.0904303037406733
chr3L   low:low 0.138736992610719
chr3L   low:low -0.112647352791083
chr3L   low:low 0.184580696777011
chr3L   high:high   -0.0756769707973086
chr3L   low:low -0.00399798799205225
chr3L   low:low -0.0397645244088503
chr3L   high:high   0.00454832952080089
chr3L   high:high   -0.175609645518834
chr3L   low:low -0.0354824350299158
chr3L   low:low -0.120973526186546
chr3L   low:low -0.18044917393121
chr3L   high:high   0.0713633507693236
chr3L   low:low -0.0241552010319979
chr3L   low:low -0.0884074667224622
chr3L   low:low -0.0791485858830297
chr3L   high:high   0.312370777460153
chr3L   low:low -0.284154656970416
chr3L   low:low -0.0422427121384026
chr3L   high:low/low:high   -0.166946070548408
chr3L   high:low/low:high   -0.452594367100738
chr3L   low:low 0.139514664121746
chr3L   high:high   -0.0732681360980033
chr3L   low:low 0.110257387390913
chr3L   low:low -0.00968635669151533
chr3L   low:low 0.271999676013862
chr3L   low:low 0.335965011268239
chr3L   high:low/low:high   -0.0569872188535446
chr3L   high:high   -0.0662439217705109
chr3L   high:high   -0.00490915248716377
chr3L   high:low/low:high   -0.0264866010500529
chr3L   high:high   0.224762426818679
chr3L   high:high   -0.0676053933276724
chr3L   low:low 0.0732998305191313
chr3L   high:low/low:high   0.0534388394209133
chr3L   high:high   -0.17679023326662
chr3L   low:low -0.183249022765256
chr3L   high:low/low:high   -0.068312943427154
chr3L   high:low/low:high   -0.0250507230375182
chr3L   low:low -0.113716638449769
chr3L   low:low -0.0720364373208524
chr3L   high:low/low:high   0.0936224586388829
chr3L   high:low/low:high   0.043177285431974
chr3L   high:low/low:high   0.0337064250049061
chr3L   high:low/low:high   -0.0575497279637855
chr3L   low:low -0.254885070542368
chr3L   high:low/low:high   -0.0163757105988932
chr3L   low:low 0.225485312541813
chr3L   low:low -0.157049464593655
chr3L   high:high   0.917560141504853
chr3L   low:low 0.0143718937071549
chr3L   high:low/low:high   0.53512210958979
chr3L   low:low 0.0762695805356192
chr3L   low:low 0.375583447402813
chr3L   low:low 0.30199799300274
chr3L   low:low -0.244321646015699
chr3L   low:low 0.724522582093892
chr3L   low:low -0.894677697195022
chr3L   low:low 1.20682514593641
chr3L   low:low 0.032971528335097
chr3L   low:low 0.939257736739007
chr3L   low:low 1.11557067613909
chr3L   low:low 0.278582102334046
chr3L   low:low 0.29709226929638
chr3L   low:low 0.313590114552645
chr3L   high:low/low:high   -0.172471384282222
chr3L   low:low 1.18570220816558
chr3L   low:low 1.02937964107396
chr3L   low:low 0.684965580932505
chr3L   low:low 0.234610855244211
chr3L   low:low 0.163285676410045
chr3L   high:high   -0.119584272736658
chr3L   high:high   0.0306079016201562
chr3L   high:low/low:high   0.239685204431873
chr3L   low:low -0.116655652874094
chr3L   high:low/low:high   -0.175743137756026
chr3L   high:low/low:high   -0.0227698147526832
chr3L   high:low/low:high   0.0691009303845236
chr3L   high:low/low:high   -0.129845208192717
chr3L   high:high   -0.0599396818894854
chr3L   low:low -0.0859323035989704
chr3L   high:high   0.0199647121908088
chr3L   high:low/low:high   0.151319992941441
chr3L   low:low 0.428774361758458
chr3L   high:high   -0.0468014293658372
chr3L   low:low 0.0424588048748822
chr3L   high:low/low:high   0.133394960387506
chr3L   low:low 0.0505264729581792
chr3L   high:low/low:high   -0.0524442427195056
chr3L   high:low/low:high   0.0158279047527981
chr3L   high:low/low:high   -0.0939268325250951
chr3L   high:low/low:high   0.0330237577443401
chr3L   low:low -0.121217475874788
chr3L   low:low -0.397121561017323
chr3L   high:low/low:high   -0.0522812154558722
chr3L   low:low -0.104574906044943
chr3L   high:high   0.0530280040045608
chr3L   low:low -0.25476529376124
chr3L   high:low/low:high   -0.0137692359704586
chr3L   high:high   -0.0857180292369973
chr3L   low:low 0.0550398383626532
chr3L   high:high   0.0806305675368198
chr3L   high:low/low:high   -0.0537354797628228
chr3L   high:low/low:high   -0.142504773695806
chr3L   high:high   -0.15613452742429
chr3L   low:low 0.0997144978110698
chr3L   high:low/low:high   0.387443797788416
chr3L   low:low -0.0549296209638595
chr3L   low:low -0.0631528791980231
chr3L   low:low 0.0886887187265456
chr3L   high:low/low:high   0.0210540272479442
chr3L   high:low/low:high   -0.0409698184547775
chr3L   low:low -0.108678458667734
chr3L   high:low/low:high   -0.0428698186656172
chr3L   low:low -0.00847776920513764
chr3L   high:high   -0.33581548280675
chr3L   high:high   -0.1119751037216
chr3L   high:low/low:high   -0.0219720426638426
chr3L   low:low 0.0285494774392582
chr3L   low:low -0.0127831543891328
chr3L   low:low 0.126977754400165
chr3L   low:low 0.179565038985337
chr3L   low:low 0.016821410917247
chr3L   low:low 0.230782281993702
chr3L   high:low/low:high   0.0376373145347949
chr3L   low:low 0.289397568456644
chr3L   high:low/low:high   0.382774362941562
chr3L   high:low/low:high   0.306874715557691
chr3L   high:high   -0.0399389043804784
chr3L   low:low 0.000334573168198294
chr3L   low:low 0.00964577307158514
chr3L   low:low 0.039675961435427
chr3L   high:high   -0.270693588144977
chr3L   high:high   -0.099034764162679
chr3L   high:low/low:high   0.071948465771336
chr3L   high:high   -0.0545020616184667
chr3L   low:low 0.029064971379577
chr3L   high:high   -0.0902133003684308
chr3L   low:low -0.194176362657852
chr3L   high:high   -0.0255233190181617
chr3L   high:low/low:high   0.16042409081923
chr3L   low:low 0.0270822339175095
chr3L   low:low -0.0278627246610914
chr3L   low:low 0.0477417455274611
chr3L   high:low/low:high   -0.191918130048262
chr3L   low:low -0.0527668743817804
chr3L   high:high   0.0456988861605266
chr3L   high:low/low:high   0.00522689941336959
chr3L   low:low -0.0523127935652074
chr3L   high:low/low:high   -0.0221988041040345
chr3L   high:low/low:high   -0.05575118935196
chr3L   high:low/low:high   -0.0176522667563988
chr3L   high:high   0.164086107904739
chr3L   low:low 0.259266458819045
chr3L   high:low/low:high   0.173903513519141
chr3L   high:low/low:high   0.260585967189193
chr3L   low:low 0.0189084651818488
chr3L   high:low/low:high   -0.103589267972591
chr3L   low:low 0.00207157625218897
chr3L   low:low -0.0287059691405504
chr3L   low:low 0.127680687185795
chr3L   low:low 0.00477417217076405
chr3L   high:low/low:high   -0.0211886863221547
chr3L   low:low 0.138212463182413
chr3L   low:low -0.0938429622391933
chr3L   low:low 0.26754834530787
chr3L   high:high   0.158335114527809
chr3L   high:high   0.101508761730712
chr3L   high:low/low:high   -0.0278807177383946
chr3L   high:low/low:high   -0.119909075873628
chr3L   low:low 0.0513790228691524
chr3L   high:low/low:high   0.0786113279054524
chr3L   high:low/low:high   -0.0928728287022602
chr3L   high:high   0.0278182494136115
chr3L   high:low/low:high   0.00772581458331354
chr3L   high:high   -0.21293248483811
chr3L   low:low -0.062324020109716
chr3L   low:low -0.00801445450297553
chr3L   low:low -0.0806655924484806
chr3L   high:high   0.0267994487405776
chr3L   high:low/low:high   -0.315593499975037
chr3L   low:low 0.0053413145113227
chr3L   low:low -0.0502058605770641
chr3L   low:low -0.00819039487697749
chr3L   low:low 0.0209463657310241
chr3L   low:low 0.274358475411338
chr3L   high:low/low:high   -0.339016246871502
chr3L   low:low -0.0333590553016427
chr3L   low:low -0.145377063441675
chr3L   high:high   0.00339999197982841
chr3L   high:high   0.189301567834021
chr3L   high:high   -0.116337706981997
chr3L   low:low -0.0993422676330249
chr3L   high:low/low:high   0.0741566817602851
chr3L   low:low 0.165671285841807
chr3L   high:low/low:high   -0.146045068179772
chr3L   high:high   -0.331737729284329
chr3L   low:low -0.0481900001589733
chr3L   high:high   -0.145943094153871
chr3L   high:high   0.14371665292991
chr3L   high:high   -0.0563920325701029
chr3L   high:low/low:high   0.134893055830939
chr3L   high:high   0.0291738807979022
chr3L   low:low 0.174042008406993
chr3L   high:high   -0.0354024463612841
chr3L   high:low/low:high   -0.0136067660027943
chr3L   high:high   -0.0157419624959678
chr3L   high:low/low:high   -0.153107083420177
chr3L   high:low/low:high   -0.051621843860852
chr3L   low:low 0.240927109462589
chr3L   high:high   0.0257883866704971
chr3L   high:high   -0.00230009525814713
chr3L   high:high   -0.0174876627402146
chr3L   high:low/low:high   -0.171385428499079
chr3L   low:low 0.00309359300444333
chr3L   high:low/low:high   -0.272712266263463
chr3L   low:low 0.084650861417753
chr3L   low:low 0.00642305618259004
chr3L   high:low/low:high   0.0984584197461634
chr3L   low:low -0.0246615984995327
chr3L   high:high   -0.0127052842868346
chr3L   high:low/low:high   -0.0838214379587204
chr3L   high:low/low:high   -0.132917902122906
chr3L   high:low/low:high   0.0273450012046574
chr3L   low:low -0.166989713634532
chr3L   low:low 0.198334166015531
chr3L   low:low 0.73455421091919
chr3L   low:low 0.917311626753955
chr3L   low:low 0.257451496688315
chr3L   high:high   0.931047289665405
chr3L   low:low 0.191523572479642
chr3L   high:high   0.171008825913664
chr3L   low:low 0.344163557679065
chr3L   high:high   0.748991329540097
chr3L   low:low 0.277257654668157
chr3L   low:low -0.0869284299158684
chr3L   low:low 0.76781959526504
chr3L   low:low 0.273311323982742
chr3L   low:low -0.042246854864539
chr3L   low:low 0.25171833207761
chr3L   low:low 1.12153710320246
chr3L   low:low 0.052942524621042
chr3L   low:low 1.46092927868839
chr3L   low:low 0.829068717166108
chr3L   low:low 1.12402868926335
chr3L   low:low 0.423935009889367
chr3L   low:low 1.14194286263477
chr3L   low:low 0.758219229668849
chr3L   low:low 0.287277922220264
chr3L   low:low 0.55713095822558
chr3L   low:low 0.292552583865737
chr3L   low:low 0.741526912547915
chr3L   low:low 0.171059736021275
chr3L   low:low 0.210612986673447
chr3L   low:low 0.373356585369287
chr3L   low:low 0.892842490193953
chr3L   low:low -1.2091813437781
chr3R   low:low 0.0367295196383557
chr3R   high:high   -0.0728369135168775
chr3R   low:low 0.0598531383508879
chr3R   low:low 0.0222671453059677
chr3R   high:high   0.0227364222700459
chr3R   high:high   0.332974462133955
chr3R   high:high   0.409395388231532
chr3R   high:high   0.122780232387681
chr3R   high:low/low:high   0.0408535293547259
chr3R   high:high   -0.0604063194873116
chr3R   high:high   -0.0208992964901826
chr3R   high:high   0.0895144342933429
chr3R   low:low 0.148838026633883
chr3R   high:low/low:high   -0.0672765408950448
chr3R   high:high   -0.0987429895520996
chr3R   high:low/low:high   0.0573629893715356
chr3R   high:high   -0.00897716228370142
chr3R   high:high   -0.15107806281818
chr3R   high:high   -0.0827904663107915
chr3R   low:low 0.0569894544227876
chr3R   low:low -0.029895813674689
chr3R   high:high   -0.200756734093733
chr3R   high:high   0.176282718400097
chr3R   low:low -0.0265562012054599
chr3R   low:low -0.197377811814853
chr3R   high:low/low:high   -0.0979808601141334
chr3R   high:low/low:high   -0.183309717601914
chr3R   high:high   0.239331263264593
chr3R   high:low/low:high   0.185562057703101
chr3R   high:high   0.150882752788659
chr3R   low:low -0.102159528351008
chr3R   low:low -0.161462202728209
chr3R   low:low -0.0826370402997317
chr3R   low:low 0.0131130191990184
chr3R   high:high   0.120145106696659
chr3R   high:high   0.0333743151250223
chr3R   high:low/low:high   0.212377712445998
chr3R   high:low/low:high   0.204368829220327
chr3R   high:high   0.198361737502309
chr3R   high:high   -0.168394487935848
chr3R   high:high   -0.109121691186027
chr3R   high:low/low:high   -0.0709280258211611
chr3R   high:high   0.0474808649781724
chr3R   low:low -0.0874454676796396
chr3R   high:low/low:high   -0.0202438803164591
chr3R   low:low -0.0225598244644901
chr3R   high:low/low:high   -0.0456146635226305
chr3R   low:low -0.11036916745075
chr3R   low:low 0.00652406451981538
chr3R   high:high   0.0337032258817376
chr3R   high:high   0.299677459749951
chr3R   high:high   0.205026665666382
chr3R   high:high   0.0987956017783169
chr3R   low:low 0.270706831896492
chr3R   low:low 0.0878823673587554
chr3R   high:high   -0.0407710359628945
chr3R   high:high   -0.0375842875926534
chr3R   high:low/low:high   -0.164403734425972
chr3R   high:high   0.0550765373811377
chr3R   high:low/low:high   -0.0218489606088917
chr3R   high:low/low:high   0.00829044387264668
chr3R   low:low -0.11917241995009
chr3R   high:low/low:high   -0.0794723853657481
chr3R   high:low/low:high   0.177162514047373
chr3R   low:low 0.150428467529896
chr3R   high:low/low:high   0.065769757020045
chr3R   high:low/low:high   0.178243044576189
chr3R   high:low/low:high   0.161846917730357
chr3R   high:high   0.250529254327535
chr3R   low:low -0.0345816098566691
chr3R   high:high   -0.0489775217873853
chr3R   high:low/low:high   0.0101133015203361
chr3R   low:low 0.031622247646888
chr3R   high:high   6.28542229057499e-06
chr3R   high:low/low:high   -0.030150517850569
chr3R   high:high   0.0327153437609688
chr3R   high:low/low:high   0.275594897089879
chr3R   high:high   -0.0155321954049285
chr3R   high:low/low:high   0.0474411549806204
chr3R   high:high   -0.0800008308708878
chr3R   low:low 0.160794558762925
chr3R   low:low 0.179480974638583
chr3R   low:low -0.0375299250504447
chr3R   low:low -0.186449668760373
chr3R   low:low 0.0696477216705815
chr3R   high:low/low:high   0.0600765695408408
chr3R   high:low/low:high   -0.00959029164129047
chr3R   high:low/low:high   -0.11078421982179
chr3R   high:high   -0.134492016539559
chr3R   high:high   0.0204380232799563
chr3R   high:high   0.26010252375313
chr3R   high:low/low:high   0.103172633891482
chr3R   high:low/low:high   0.0816624884578007
chr3R   high:low/low:high   0.153035840168579
chr3R   high:high   -0.00335199777180942
chr3R   high:high   -0.0533992351412709
chr3R   high:high   0.0362351646690917
chr3R   high:low/low:high   0.0755693045381518
chr3R   high:high   0.0990575656985206
chr3R   high:high   -0.264247670070817
chr3R   low:low -0.108429105058503
chr3R   high:high   -0.141846575302914
chr3R   high:low/low:high   0.0329060126681863
chr3R   low:low -0.254235169391789
chr3R   low:low -0.0394434555532552
chr3R   high:high   -0.0396886865297511
chr3R   high:high   -0.0153316682188802
chr3R   low:low 0.0838660837958992
chr3R   low:low -0.0466062115662031
chr3R   low:low -0.103496818149765
chr3R   high:low/low:high   0.164285630010581
chr3R   high:high   0.20159831674523
chr3R   high:high   -0.0983760145029836
chr3R   high:high   -0.139824776839329
chr3R   high:low/low:high   -0.00712806052138929
chr3R   low:low -0.267378731057921
chr3R   high:low/low:high   0.105236454321268
chr3R   high:high   0.0937176975507034
chr3R   high:low/low:high   -0.00155604906083336
chr3R   high:low/low:high   -0.0409966203492151
chr3R   high:high   0.0404144691372198
chr3R   low:low -0.138770243006585
chr3R   high:low/low:high   -0.143854301105072
chr3R   high:low/low:high   0.236022454038414
chr3R   high:high   0.0875876014799338
chr3R   high:high   -0.142690597971011
chr3R   high:high   -0.149989525126655
chr3R   high:high   -0.0516044186325428
chr3R   high:high   -0.132989321369721
chr3R   low:low -0.0172177585749531
chr3R   low:low 0.0978680302741867
chr3R   low:low 0.0514990400610851
chr3R   high:low/low:high   0.0659536028300725
chr3R   high:high   0.155630705367482
chr3R   high:high   0.0230216363510798
chr3R   high:low/low:high   0.0557980776560589
chr3R   high:low/low:high   -0.0826993785151783
chr3R   low:low 0.188434526259664
chr3R   high:high   0.0755481086714309
chr3R   high:high   -0.474305194363708
chr3R   low:low 0.0294745061090063
chr3R   high:high   -0.025269136061024
chr3R   high:high   -0.0128343960678645
chr3R   high:high   -0.023460235217171
chr3R   low:low 0.0729408758406973
chr3R   low:low 0.00538835513985636
chr3R   high:high   -0.0983647299551926
chr3R   high:high   -0.0372255996414254
chr3R   low:low 0.0296259871598257
chr3R   high:low/low:high   -0.171378247209532
chr3R   low:low 0.0886496647619967
chr3R   high:high   0.0538850833624737
chr3R   low:low -0.068524073125458
chr3R   low:low 0.136780933562295
chr3R   low:low 0.169862269825803
chr3R   high:low/low:high   -0.0160596799959255
chr3R   high:low/low:high   0.11082675523561
chr3R   low:low 0.0580053317854703
chr3R   high:high   0.0318135355865036
chr3R   low:low 0.334518421349416
chr3R   high:low/low:high   -0.0417618757185776
chr3R   high:high   0.0468434228304246
chr3R   high:high   -0.0148985056702147
chr3R   high:high   -0.103473560681458
chr3R   high:high   -0.0317359095582089
chr3R   high:high   -0.0105270901977085
chr3R   high:high   -0.0449040874732436
chr3R   low:low -0.0622259159244278
chr3R   high:low/low:high   -0.153220600898384
chr3R   high:low/low:high   -0.289703178791356
chr3R   high:high   -0.0938431519527776
chr3R   high:low/low:high   -0.0313850034541371
chr3R   high:high   -0.0121535077001419
chr3R   low:low -0.0677791623681274
chr3R   high:high   0.0602400832253745
chr3R   low:low 0.0765826902298259
chr3R   high:high   -0.0774790506705319
chr3R   low:low -0.464533865027502
chr3R   high:low/low:high   0.298128257709624
chr3R   low:low 0.220081944181028
chr3R   high:high   0.177503591565046
chr3R   high:high   0.208370769305836
chr3R   high:high   0.222595576851534
chr3R   low:low 0.221184535809378
chr3R   low:low 0.0677699069704975
chr3R   high:high   0.00836196932331097
chr3R   high:high   0.0220618292999899
chr3R   high:high   0.0400198771349504
chr3R   high:high   -0.132306571185572
chr3R   high:high   -0.198035915066223
chr3R   high:low/low:high   -0.0985693926786076
chr3R   low:low 0.281516994966851
chr3R   low:low 0.144262363751502
chr3R   high:low/low:high   0.13097885892117
chr3R   high:low/low:high   -0.0589908730316844
chr3R   high:low/low:high   0.352969095186544
chr3R   high:low/low:high   0.272923461916337
chr3R   high:high   0.0454043377741388
chr3R   high:high   -0.0475285919283823
chr3R   high:high   0.00108541978353019
chr3R   high:low/low:high   0.0552045309108798
chr3R   high:low/low:high   0.0862115564433158
chr3R   high:low/low:high   0.12831626340268
chr3R   high:high   0.13293153323263
chr3R   high:low/low:high   0.137021867561845
chr3R   high:low/low:high   0.129345118759848
chr3R   high:low/low:high   0.121329520649622
chr3R   high:low/low:high   0.145791566063203
chr3R   high:low/low:high   -0.154191786616315
chr3R   low:low -0.0126711788886553
chr3R   low:low -0.150486611499465
chr3R   high:low/low:high   0.19774176817131
chr3R   high:high   0.190528922244525
chr3R   low:low -0.10284120113741
chr3R   high:high   -0.089705203918623
chr3R   high:low/low:high   0.132383890929224
chr3R   low:low -0.095370469774253
chr3R   high:high   -0.0625869663337024
chr3R   high:high   -0.0544347655131227
chr3R   high:low/low:high   -0.0442659785826928
chr3R   high:low/low:high   -0.0371866804522297
chr3R   high:high   0.092514116961702
chr3R   high:high   0.212212038986217
chr3R   high:low/low:high   0.135366795378844
chr3R   high:high   0.180581837953618
chr3R   high:low/low:high   0.142150937905339
chr3R   high:high   0.12060542347251
chr3R   high:high   0.0887094438822718
chr3R   high:high   0.0902368817248911
chr3R   low:low -0.0581964989603085
chr3R   high:low/low:high   -0.039528174749285
chr3R   high:low/low:high   0.140981587945556
chr3R   high:high   0.171639976662597
chr3R   low:low -0.0480808970606028
chr3R   low:low 0.0188629320016304
chr3R   high:high   0.0162165683813224
chr3R   high:low/low:high   -0.124857118428504
chr3R   high:high   -0.011842548612639
chr3R   high:high   0.076901778628383
chr3R   high:low/low:high   0.0425672098881044
chr3R   high:low/low:high   0.0440357378395892
chr3R   high:high   0.0512290726055197
chr3R   high:low/low:high   -0.0157033533491313
chr3R   low:low 0.0261078634286501
chr3R   low:low 0.225321145655501
chr3R   low:low 0.327735353862936
chr3R   low:low 0.171223518423683
chr3R   low:low 0.0665886030007357
chr3R   low:low -0.0360538269054392
chr3R   low:low -0.0647830068546618
chr3R   high:high   -0.0230534899008486
chr3R   high:high   0.110814090062384
chr3R   high:low/low:high   0.0640281589662588
chr3R   high:high   0.0469163426321272
chr3R   high:low/low:high   -0.0971303392322911
chr3R   high:high   -0.136152601134613
chr3R   high:high   -0.0330533810506117
chr3R   high:high   0.106739250257776
chr3R   high:high   0.193991374048655
chr3R   high:high   0.117857743087429
chr3R   high:low/low:high   0.0954064571234583
chr3R   high:high   0.0597043729865884
chr3R   high:high   0.118449949013235
chr3R   high:low/low:high   0.0324200102799893
chr3R   high:low/low:high   -0.140709121052516
chr3R   high:high   -0.197884658479524
chr3R   high:high   -0.141948708721417
chr3R   high:low/low:high   0.0143978794723306
chr3R   low:low -0.024668541580897
chr3R   low:low -0.110389987027317
chr3R   high:low/low:high   0.0969186731123609
chr3R   high:low/low:high   -0.129500249586748
chr3R   high:low/low:high   -0.050645950376534
chr3R   high:high   0.00603080996707354
chr3R   high:high   0.125405659515547
chr3R   high:high   -0.0138846825606932
chr3R   high:high   -0.0367063403762502
chr3R   high:high   0.00345285598354033
chr3R   high:low/low:high   0.122506861394366
chr3R   high:low/low:high   -0.268336918910792
chr3R   low:low 0.0988570727830484
chr3R   high:high   -0.00368525750793568
chr3R   low:low 0.0698144793726424
chr3R   low:low -0.0653124663917779
chr3R   high:low/low:high   0.09150763439646
chr3R   high:low/low:high   0.0911561315349167
chr3R   high:high   0.223034128834679
chr3R   high:low/low:high   0.00725147118406648
chr3R   high:low/low:high   0.0278527589048201
chr3R   high:high   0.00096085319563762
chr3R   high:high   -0.00192115024894753
chr3R   high:high   0.0262333909294233
chr3R   high:high   0.136393952764749
chr3R   high:high   -0.0276384338401176
chr3R   high:low/low:high   -0.00044920618013373
chr3R   high:low/low:high   0.139923893340912
chr3R   low:low -0.0189421750984427
chr3R   low:low 0.0713743354376975
chr3R   high:high   0.151440755426056
chr3R   high:high   -0.127137143869719
chr3R   high:high   0.0325300594767461
chr3R   high:high   0.0996291672153675
chr3R   high:high   -0.0802660156089698
chr3R   high:high   -0.141759613361183
chr3R   high:high   -0.0507495866044641
chr3R   high:high   -0.0540292130437094
chr3R   high:low/low:high   -0.217217812220735
chr3R   high:low/low:high   0.0635161189427913
chr3R   high:low/low:high   -0.0144535401975551
chr3R   high:high   0.0566432377940942
chr3R   high:high   -0.0577696043045108
chr3R   high:high   -0.0681880248949052
chr3R   high:high   0.0433863342002617
chr3R   high:high   0.10847006536318
chr3R   high:low/low:high   -0.105940452547808
chr3R   high:high   0.0565635449496392
chr3R   high:high   -0.000534544265358542
chr3R   high:high   0.139368035255499
chr3R   low:low -0.0443139636466743
chr3R   high:high   0.0518488681771905
chr3R   high:high   0.0746326711228836
chr3R   low:low 0.0355529197011713
chr3R   low:low -0.0312682676759577
chr3R   high:high   0.243920541763358
chr3R   high:high   -0.133286483557248
chr3R   high:high   0.0679867564937118
chr3R   low:low 0.0377618959572266
chr3R   high:high   -0.0367263902324476
chr3R   high:high   -0.0725507342717406
chr3R   low:low -0.278572289782758
chr3R   high:high   -0.206651376774411
chr3R   high:low/low:high   0.00766539123667585
chr3R   high:high   0.0483268019153614
chr3R   high:high   0.0068172632265193
chr3R   low:low 0.0223811544209848
chr3R   low:low -0.548779101756172
chr3R   high:low/low:high   -0.0915187043229038
chr3R   high:low/low:high   0.13550798231254
chr3R   low:low 0.164663404398252
chr3R   high:low/low:high   0.066314500729581
chr3R   high:high   -0.0158597286344349
chr3R   high:high   0.0449259290423124
chr3R   high:high   0.0611735569028075
chr3R   low:low -0.0149122970328787
chr3R   high:high   -0.118568867285317
chr3R   high:low/low:high   0.204033458692921
chr3R   high:high   -0.183683058017148
chr3R   high:high   0.0650362350707674
chr3R   high:high   -0.158433016948337
chr3R   high:high   0.234716827915496
chr3R   low:low 0.0932277970088763
chr3R   high:low/low:high   -0.0166535790786523
chr3R   high:high   -0.115054157479276
chr3R   high:high   0.0406464425714312
chr3R   high:high   0.369183701551392
chr3R   high:high   0.307632357665142
chr3R   high:high   0.256923551416621
chr3R   high:high   0.344711866046714
chr3R   high:low/low:high   0.192648911918705
chr3R   low:low 0.278498971526668
chr3R   high:high   -0.0799404480318017
chr3R   high:high   0.033792646094839
chr3R   high:high   -0.0120090396155404
chr3R   high:high   0.0750738319185244
chr3R   high:high   0.13619658546933
chr3R   high:high   0.0559342598920766
chr3R   high:low/low:high   0.111235893674864
chr3R   high:high   0.222795016958746
chr3R   low:low 0.00187135918908599
chr3R   low:low 0.018645611392976
chr3R   high:high   -0.12611180322203
chr3R   high:low/low:high   -0.218692681246858
chr3R   high:low/low:high   -0.0377646776837857
chr3R   high:low/low:high   0.183819384407485
chr3R   high:high   -0.223573483144553
chr3R   low:low -0.0297467024815118
chr3R   high:low/low:high   0.0818525412416758
chr3R   low:low 0.124629533553367
chr3R   low:low 0.0208770572454789
chr3R   low:low 0.0827488933791965
chr3R   low:low -0.0163523504343092
chr3R   high:high   -0.0783793586920634
chr3R   high:high   -0.0316316431437193
chr3R   high:high   -0.0188990595146103
chr3R   high:high   -0.213881091707824
chr3R   high:high   -0.237003357607856
chr3R   high:high   -0.0788585452664808
chr3R   high:high   -0.00713340766113842
chr3R   low:low -0.0288817140543552
chr3R   high:low/low:high   0.0801198193371146
chr3R   low:low 0.104319240759079
chr3R   low:low 0.284931723428804
chr3R   low:low -0.12305901271127
chr3R   low:low -0.0134712915223394
chr3R   low:low -0.00101932424282834
chr3R   high:low/low:high   -0.0115874005424579
chr3R   high:low/low:high   0.058073625550523
chr3R   low:low 0.055121159645106
chr3R   high:high   0.0676346277256239
chr3R   high:high   0.0335246613829117
chr3R   high:low/low:high   -0.0240657936455564
chr3R   high:high   0.00504632124642958
chr3R   high:low/low:high   0.0490267988399746
chr3R   high:high   0.0936087976515986
chr3R   low:low 0.0559690221516314
chr3R   high:low/low:high   -0.0577091371705535
chr3R   low:low -0.0862056695290099
chr3R   high:low/low:high   -0.0534326994201213
chr3R   high:high   -0.101566591800266
chr3R   high:low/low:high   0.0529938767415049
chr3R   high:high   0.116413333948964
chr3R   high:high   0.130731280766338
chr3R   low:low 0.499316737754772
chr3R   low:low 0.511992894716581
chr3R   high:low/low:high   0.2111206857611
chr3R   high:high   -0.0535147942358697
chr3R   high:high   0.0485479908534186
chr3R   high:high   0.0145109064275537
chr3R   high:low/low:high   -0.176692736864134
chr3R   low:low 0.137587870140074
chr3R   high:high   0.131150515278379
chr3R   low:low -0.0381791579160766
chr3R   high:high   0.044597790171418
chr3R   high:high   0.130507484610882
chr3R   high:high   0.135926555067288
chr3R   high:high   0.222772346056771
chr3R   high:high   -0.00917495230694666
chr3R   low:low 0.240118389382745
chr3R   high:high   0.204035740336469
chr3R   high:low/low:high   0.080808608164036
chr3R   high:high   -0.0251765337144518
chr3R   high:high   -0.0175659120097519
chr3R   high:high   0.142363289157536
chr3R   high:high   -0.0378123894114991
chr3R   high:high   -0.164309111985818
chr3R   high:high   0.0941402849944849
chr3R   high:high   -0.0865944494360005
chr3R   low:low 0.211887290255273
chr3R   high:high   0.178708822611828
chr3R   high:high   0.00756503007319723
chr3R   high:high   0.0610958205659635
chr3R   low:low -0.0897336004145799
chr3R   high:high   -0.114780172447095
chr3R   high:high   -0.0590560948115055
chr3R   high:low/low:high   -0.0131488087505564
chr3R   high:high   0.0159730553518878
chr3R   high:low/low:high   0.0700332461199306
chr3R   high:high   0.00592801271768405
chr3R   high:high   0.0629680881731563
chr3R   high:low/low:high   0.518879324440584
chr3R   high:high   0.325035739968859
chr3R   low:low 0.187620577262531
chr3R   high:high   -0.0475326974887702
chr3R   high:high   -0.0262156091493177
chr3R   high:high   0.0212517255407102
chr3R   high:high   0.0131638444565136
chr3R   high:high   -0.26112085255579
chr3R   high:high   -0.0960992422542893
chr3R   high:high   0.0373036015326162
chr3R   high:high   0.0921867952660842
chr3R   high:low/low:high   0.0197797090672549
chr3R   low:low 0.126439841943496
chr3R   low:low -0.0589456278050485
chr3R   high:low/low:high   -0.0676797053739315
chr3R   high:high   0.0825976661713813
chr3R   high:high   0.0597901933045866
chr3R   high:high   0.115885252359667
chr3R   high:low/low:high   -0.11593778154396
chr3R   high:low/low:high   -0.00896985466330254
chr3R   low:low -0.0554180280391467
chr3R   high:high   0.093622207770536
chr3R   low:low -0.133126225404567
chr3R   high:low/low:high   -0.0664141303662261
chr3R   low:low 0.026404878317795
chr3R   high:low/low:high   0.0853961586384793
chr3R   high:low/low:high   0.117426776551748
chr3R   low:low -0.147455227162714
chr3R   low:low 0.0302144501846754
chr3R   low:low 0.00951644944666341
chr3R   high:high   -0.00217490304113239
chr3R   low:low 0.133948767171865
chr3R   high:low/low:high   -0.0537724159461888
chr3R   low:low -0.0752356618887512
chr3R   high:low/low:high   0.0635782594279781
chr3R   low:low 0.0550310871271166
chr3R   high:high   -0.0459201359095971
chr3R   high:high   -0.0230642989276916
chr3R   low:low -0.10713558732561
chr3R   high:low/low:high   -0.0520059013402763
chr3R   high:low/low:high   0.362937490432883
chr3R   high:high   0.0932885050168381
chr3R   low:low -0.149036385826928
chr3R   high:low/low:high   -0.0746288351363976
chr3R   high:low/low:high   -0.0392513155082574
chr3R   low:low 0.273150082297706
chr3R   low:low 0.0961563810012651
chr3R   high:high   0.0812562570594993
chr3R   high:low/low:high   -0.0820452574031278
chr3R   high:high   0.0908742667615796
chr3R   high:high   0.256425313925949
chr3R   high:high   0.0631385737680155
chr3R   low:low 0.0149533130415255
chr3R   low:low -0.00487167384197138
chr3R   low:low 0.212077621913458
chr3R   low:low -0.287087192862479
chr3R   high:low/low:high   -0.291293186180824
chr3R   high:high   -0.164174240290398
chr3R   low:low -0.0480445661636814
chr3R   high:high   -0.0121616598489122
chr3R   high:high   -0.0096049288350324
chr3R   high:low/low:high   -0.0133232983101247
chr3R   high:low/low:high   0.0444225129285656
chr3R   low:low 0.172053513900934
chr3R   low:low 0.0181725131400436
chr3R   low:low 0.160006092600237
chr3R   low:low 0.221480429811408
chr3R   high:high   -0.0168423240071429
chr3R   high:low/low:high   -0.0595369020491382
chr3R   high:high   -0.0632751814354993
chr3R   low:low -0.0144721853891798
chr3R   low:low -0.23776218145297
chr3R   low:low -0.36555917684485
chr3R   high:high   -0.101434807326458
chr3R   high:high   0.0652914091274747
chr3R   high:low/low:high   -0.00495698168870267
chr3R   high:high   0.07284047100636
chr3R   low:low -0.0900939683905524
chr3R   high:high   -0.0288411664501221
chr3R   high:low/low:high   -0.104806157331509
chr3R   high:low/low:high   -0.124340568641844
chr3R   high:low/low:high   0.0515243622787165
chr3R   low:low -0.121545832535408
chr3R   low:low 0.274822096200144
chr3R   high:high   -0.163227961427612
chr3R   high:high   0.0391063426642847
chr3R   high:high   0.0902533612278942
chr3R   high:high   0.100130384498515
chr3R   high:high   0.140670800294054
chr3R   high:low/low:high   0.144697632502784
chr3R   high:high   0.0362128758819708
chr3R   low:low -0.044892732993714
chr3R   high:high   -0.102746561197469
chr3R   high:low/low:high   -0.202900058860476
chr3R   high:low/low:high   -0.16307144019391
chr3R   low:low -0.329252342309454
chr3R   low:low -0.051864728653697
chr3R   high:low/low:high   -0.0245138440586836
chr3R   high:high   0.0325098374349319
chr3R   high:high   0.0401428513285483
chr3R   high:low/low:high   0.133177153046476
chr3R   high:low/low:high   -0.0319478643446292
chr3R   low:low -0.029488943169688
chr3R   high:high   -0.0161535762079156
chr3R   high:high   0.0184830266609512
chr3R   high:low/low:high   -0.0278871938699976
chr3R   low:low 0.0398419765128106
chr3R   high:low/low:high   0.186377453354747
chr3R   high:high   -0.0369720412782095
chr3R   high:low/low:high   0.078384458619984
chr3R   low:low -0.0371187869952054
chr3R   low:low 0.0567847532059681
chr3R   low:low 0.087749448825429
chr3R   low:low 0.00310191096254987
chr3R   low:low -0.199839093739407
chr3R   high:low/low:high   -0.0162306271769429
chr3R   low:low -0.168882055730426
chr3R   high:high   -0.247067696868133
chr3R   high:high   -0.108512336434801
chr3R   high:high   -0.0949488062803682
chr3R   high:low/low:high   -0.174967945581325
chr3R   low:low -0.0552909175482252
chr3R   high:low/low:high   -0.0926594429339662
chr3R   high:high   -0.00263776035804224
chr3R   high:high   -0.00248304343723963
chr3R   high:low/low:high   -0.066776443217285
chr3R   high:high   -0.133352044837381
chr3R   high:high   -0.162311561088608
chr3R   low:low 0.0137738073921039
chr3R   low:low -0.0911536097689973
chr3R   high:high   0.333044176607964
chr3R   high:high   -0.115248967045466
chr3R   low:low -0.0571002006766762
chr3R   low:low 0.214070982980851
chr3R   low:low 0.347149125071943
chr3R   high:low/low:high   -0.0772312489558644
chr3R   high:high   -0.00801354455061549
chr3R   high:low/low:high   0.0758604875102542
chr3R   high:low/low:high   0.1436864554844
chr3R   low:low -0.0783442364189266
chr3R   high:high   -0.00573170739971183
chr3R   high:high   -0.0291040088144442
chr3R   high:high   0.0610301243450356
chr3R   high:low/low:high   0.0105703921174912
chr3R   high:high   0.102884160125271
chr3R   high:high   -0.0954445928533954
chr3R   high:high   0.0752283339139643
chr3R   low:low 0.163110866392579
chr3R   low:low 0.0579461249633566
chr3R   high:high   0.0591798506299985
chr3R   low:low 0.0424874452123346
chr3R   low:low 0.214628063789454
chr3R   high:low/low:high   -0.0706672038728648
chr3R   low:low 0.0225237578783078
chr3R   low:low 0.245955078751457
chr3R   high:high   0.0158968532751927
chr3R   high:low/low:high   -0.110592257671324
chr3R   high:high   0.211992261605257
chr3R   high:low/low:high   0.19225250621509
chr3R   high:high   -0.139114202466597
chr3R   high:high   0.122315588883994
chr3R   low:low -0.135057465743397
chr3R   low:low -0.0647224603421244
chr3R   low:low 0.116268800845219
chr3R   low:low 0.0914031289004412
chr3R   low:low -0.156558696868702
chr3R   low:low -0.0261007553606563
chr3R   low:low -0.0613935676799642
chr3R   high:low/low:high   0.0675915062302847
chr3R   low:low -0.114786573677299
chr3R   high:low/low:high   0.140102166441713
chr3R   high:high   0.362805823166658
chr3R   low:low 0.060624046557032
chr3R   low:low 0.40259083998359
chr3R   high:high   -0.193458161929339
chr3R   low:low -0.102594822207225
chr3R   low:low -0.0132431778267287
chr3R   high:low/low:high   0.0858295281683257
chr3R   high:high   -0.102295405866936
chr3R   low:low 0.0719179447487272
chr3R   high:low/low:high   -0.157535160173002
chr3R   high:low/low:high   -0.10225404908921
chr3R   high:low/low:high   -0.988906402670349
chr3R   high:low/low:high   -0.020246236519515
chr3R   low:low 0.113886067518121
chr3R   low:low 0.107621448779846
chr3R   low:low -0.0209110621633918
chr3R   low:low -0.120834738642259
chr3R   low:low -0.0146125600697762
chr3R   low:low -0.0128275349884754
chr3R   low:low -0.408607186688963
chr3R   low:low -0.362724032710945
chr3R   low:low -0.0580770216857892
chr3R   high:low/low:high   0.0599574734640148
chr3R   high:high   -0.140328184039103
chr3R   high:low/low:high   0.0253238326367355
chr3R   low:low -0.139761209433638
chr3R   low:low -0.484978532723732
chr3R   low:low -0.113475921673961
chr3R   low:low 0.29044727436998
chr3R   high:low/low:high   0.152500799626187
chr3R   high:high   0.147772618103904
chr3R   low:low -0.13357810507933
chr3R   high:high   -0.0782893805290345
chr3R   low:low -0.0802928377470661
chr3R   low:low 0.267066120969321
chr3R   low:low 0.0744985929643029
chr3R   high:low/low:high   0.130935684058439
chr3R   high:high   0.0176744591368947
chr3R   low:low 0.0261861682198578
chr3R   low:low 0.444746804086682
chr3R   low:low -0.0569565079305129
chr3R   low:low 0.0430047865310121
chr3R   high:low/low:high   0.0476305636606135
chr3R   high:high   0.135644183827687
chr3R   low:low 0.0121500961601337
chr3R   low:low 0.114032235641852
chr3R   high:high   0.176993075809329
chr3R   high:high   -0.199253270009321
chr3R   low:low -0.30345836357062
chr3R   high:high   0.0158136842466534
chr3R   high:low/low:high   -0.115040545153132
chr3R   low:low -0.119559075818917
chr3R   low:low -0.0507004392674488
chr3R   low:low 0.295901696345267
chr3R   low:low -0.147110867113773
chr3R   high:low/low:high   0.064006576710664
chr3R   high:high   -0.148860527313704
chr3R   high:high   -0.141723939697271
chr3R   low:low 0.104825731399501
chr3R   high:low/low:high   0.128834022597387
chr3R   high:low/low:high   -0.237659608479411
chr3R   high:high   0.206835942405908
chr3R   high:low/low:high   0.187594748548443
chr3R   low:low -0.0535332457978108
chr3R   low:low -0.0024752719340261
chr3R   low:low 0.00799552576590815
chr3R   high:low/low:high   -0.0251049473272823
chr3R   high:low/low:high   -0.0353601076902472
chr3R   low:low 0.0375337547583712
chr3R   low:low 0.0359030932767562
chr3R   low:low -0.0675465875135664
chr3R   low:low -0.000454439537837478
chr3R   low:low -0.0311507986315557
chr3R   high:low/low:high   0.0221475092151769
chr3R   high:low/low:high   -0.30878754920071
chr3R   low:low 0.0369490322485398
chr3R   high:low/low:high   -0.0345630544217121
chr3R   low:low 0.146075314433275
chr3R   high:low/low:high   -0.200700810689681
chr3R   low:low 0.0311724320048031
chr3R   high:high   0.139975317395448
chr3R   high:high   0.0865546263967864
chr3R   high:high   -0.0146296108318794
chr3R   low:low 0.0536312794699157
chr3R   high:high   -0.103732633900555
chr3R   low:low 0.190643750093756
chr3R   high:high   0.202712657836828
chr3R   low:low 0.0916573027625353
chr3R   high:low/low:high   0.0929912408185284
chr3R   high:low/low:high   -0.176965420194837
chr3R   low:low -0.160729540189303
chr3R   low:low 0.120959924119732
chr3R   high:high   0.129779838534019
chr3R   high:low/low:high   0.162825272871784
chr3R   low:low 0.132537133757684
chr3R   high:low/low:high   -0.00747841920617133
chr3R   low:low -0.0560392850073861
chr3R   high:high   -0.051026702184078
chr3R   high:high   -0.0348720482851852
chr3R   high:high   -0.0102449024729732
chr3R   low:low -0.0198062334935289
chr3R   high:high   0.0520578973437101
chr3R   low:low 0.259459981950862
chr3R   high:high   -0.134943137095456
chr3R   high:low/low:high   -0.0208116004774387
chr3R   low:low -0.359009126509693
chr3R   low:low -0.382191557832917
chr3R   low:low -0.271496461016544
chr3R   low:low 0.086573793000343
chr3R   low:low 0.0583010272263096
chr3R   high:high   0.0885929272431181
chr3R   low:low -0.0714055451922036
chr3R   low:low 0.455921446016909
chr3R   high:high   -0.0742456843886222
chr3R   low:low -0.154167358997416
chr3R   low:low -0.137527055520457
chr3R   low:low 0.012152468002759
chr3R   high:high   -0.224735598254409
chr3R   low:low -0.0773143250825265
chr3R   high:low/low:high   0.166081376587771
chr3R   low:low -0.0118449710600754
chr3R   low:low -0.0943309305748354
chr3R   low:low 0.377685080484286
chr3R   high:high   0.100279609059569
chr3R   high:high   -0.151332395811053
chr3R   low:low -0.21563275386536
chr3R   low:low -0.189238384235181
chr3R   low:low 0.326653876391625
chr3R   low:low -0.0342718489799626
chr3R   high:low/low:high   -0.305968588408846
chr3R   low:low -0.455717701584186
chr3R   high:high   -0.0297325571477138
chr3R   low:low -0.116543201185278
chr3R   low:low 0.00185656709447176
chr3R   low:low -0.158980379263425
chr3R   high:high   0.130357875797652
chr3R   high:low/low:high   -0.167366717725394
chr3R   low:low -0.0955097767130526
chr3R   low:low 0.0794458538887658
chr3R   low:low 0.0283080671384008
chr3R   high:low/low:high   0.194628214548446
chr3R   high:low/low:high   0.0894488954052626
chr3R   low:low 0.0432510662904444
chr3R   high:high   0.160551653556364
chr3R   high:high   0.223009621025121
chr3R   high:high   0.00476616077288358
chr3R   low:low -0.01876342419325
chr3R   low:low -0.129659001008253
chr3R   low:low -0.111871052549373
chr3R   high:high   0.11533887741611
chr3R   low:low 0.0359519445413584
chr3R   high:low/low:high   0.0347690997920743
chr3R   high:low/low:high   0.0132276162597639
chr3R   high:high   -0.283074268875713
chr3R   high:high   -0.102369368925259
chr3R   low:low 0.222584825670878
chr3R   low:low 0.0774810201417731
chr3R   low:low -0.0270885889786359
chr3R   low:low -0.162756929896639
chr3R   low:low 0.0587192150350361
chr3R   low:low -0.0999852959856877
chr3R   high:low/low:high   -0.00721771040353485
chr3R   high:low/low:high   -0.0719459444687045
chr3R   low:low 0.0814117300122547
chr3R   low:low -0.136125926220805
chr3R   low:low 0.00152305899874371
chr3R   low:low -0.0432114947209991
chr3R   low:low -0.04124806224662
chr3R   low:low 0.126048580094819
chr3R   low:low 0.325312411915729
chr3R   high:low/low:high   0.00498822293900552
chr3R   low:low 0.0141231949380542
chr3R   low:low -0.168509565926673
chr3R   low:low -0.0457733321015833
chr3R   high:high   -0.0414997270109311
chr3R   high:low/low:high   0.272457345524267
chr3R   high:low/low:high   0.248098041006171
chr3R   high:high   0.0501779812315002
chr3R   high:low/low:high   -0.00114299726286284
chr3R   low:low -0.0723022442708589
chr3R   high:high   0.0340334221673892
chr3R   high:high   -0.0968472049266557
chr3R   low:low -0.0563676042400454
chr3R   low:low -0.0586686719994494
chr3R   high:low/low:high   -0.0840276300204726
chr3R   high:low/low:high   -0.110930822955733
chr3R   low:low 0.172548170557336
chr3R   high:high   0.177777556431711
chr3R   high:high   -0.0968336162374384
chr3R   low:low 0.0566404083810252
chr3R   high:low/low:high   -0.118786147331673
chr3R   high:high   -0.0103230784554103
chr3R   high:high   0.0522347757594611
chr3R   low:low 0.132571438633163
chr3R   high:low/low:high   0.196555144467967
chr3R   high:high   0.0159961318114214
chr3R   high:low/low:high   -0.0130876769287525
chr3R   low:low 0.0908241341662143
chr3R   high:high   0.00532025421942841
chr3R   low:low 0.091184624089457
chr3R   low:low 0.0838485504092188
chr3R   high:high   -0.0931433633591762
chr3R   high:high   0.0216096587950909
chr3R   high:low/low:high   0.0112948651911309
chr3R   low:low 0.0766203969158266
chr3R   low:low -0.0121905048780262
chr3R   high:high   -0.0262211322714574
chr3R   high:high   0.0379483175134668
chr3R   high:high   0.0129439683634592
chr3R   high:high   -0.0863350822070093
chr3R   high:low/low:high   0.109669616137292
chr3R   high:low/low:high   0.049492721298609
chr3R   high:high   -0.145432338970523
chr3R   low:low 0.130596730956091
chr3R   low:low -0.0671905613857895
chr3R   high:high   -0.3320363928297
chr3R   high:high   -0.0568003434832282
chr3R   high:low/low:high   -0.045074809346513
chr3R   low:low -0.0937720581822631
chr3R   low:low 0.0627867298135703
chr3R   high:low/low:high   -0.470396422160997
chr3R   high:low/low:high   0.0662427341116702
chr3R   high:high   0.15347500324898
chr3R   low:low -0.0591576458395359
chr3R   low:low -0.0871276650156131
chr3R   low:low 0.292605499903257
chr3R   high:low/low:high   -0.0180676685456381
chr3R   high:high   0.324267291406823
chr3R   high:low/low:high   0.00870047374003283
chr3R   low:low -0.0393527855111894
chr3R   low:low -0.0455044880980585
chr3R   low:low -0.108556956510964
chr3R   high:low/low:high   0.0505201034227319
chr3R   high:high   -0.0113779156782982
chr3R   high:high   -0.0601995901081831
chr3R   low:low 0.118389102176849
chr3R   low:low -0.137645870098079
chr3R   low:low -0.0554016924016102
chr3R   low:low -0.20107970762011
chr3R   high:low/low:high   -0.274634044994602
chr3R   high:low/low:high   -0.202824227013638
chr3R   low:low 0.141203935962101
chr3R   low:low -0.209548286693497
chr3R   low:low 0.358469507398268
chr3R   high:low/low:high   0.637191471694466
chr3R   high:low/low:high   0.262343196645714
chr3R   low:low 0.112879771277877
chr3R   high:low/low:high   0.129201901141772
chr3R   low:low -0.21203967795223
chr3R   high:high   -0.180021062160301
chr3R   low:low -0.205393261923226
chr3R   low:low -0.180927918345726
chr3R   low:low -0.0225106371197219
chr3R   high:high   0.0274343389170996
chr3R   low:low 0.0608133067441592
chr3R   high:high   -0.00133846591087063
chr3R   high:low/low:high   0.13574932240369
chr3R   high:low/low:high   0.339838393029092
chr3R   low:low -0.0969869189040639
chr3R   high:low/low:high   -0.306241101589442
chr3R   high:low/low:high   0.00373237820336031
chr3R   high:high   0.16305320403959
chr3R   high:high   0.228334140820869
chr3R   high:high   0.0481227746712053
chr3R   high:low/low:high   0.107199654047143
chr3R   low:low 0.162967729011608
chr3R   high:high   0.16653932721985
chr3R   high:low/low:high   0.0376052716279728
chr3R   high:low/low:high   0.048227377553271
chr3R   low:low -0.110891344963724
chr3R   low:low 0.148091420588339
chr3R   low:low 0.232247992062919
chr3R   low:low -0.0146219739525662
chr3R   low:low 0.193710875415977
chr3R   high:low/low:high   0.0629859992425321
chr3R   low:low 0.0669156106230808
chr3R   high:high   0.173857129526461
chr3R   high:high   0.115670411090653
chr3R   high:high   0.0773805552324413
chr3R   low:low -0.258006850132164
chr3R   high:low/low:high   0.12163235902826
chr3R   high:low/low:high   0.0217394407969706
chr3R   low:low 0.222674127451038
chr3R   high:high   0.0389950697576668
chr3R   high:high   -0.274798292858475
chr3R   low:low -0.0803164563772039
chr3R   high:low/low:high   0.0441884612319315
chr3R   low:low -0.123327221884796
chr3R   low:low 0.122807664515527
chr3R   low:low 0.279620940706047
chr3R   high:high   0.125033472804501
chr3R   high:low/low:high   0.0650429235291982
chr3R   low:low -0.100325832832591
chr3R   low:low -0.0490644753962415
chr3R   low:low 0.164042431181273
chr3R   high:high   -0.0719041352443541
chr3R   low:low -0.126292207438043
chr3R   low:low 0.248122007521286
chr3R   high:high   0.285388325747279
chr3R   high:low/low:high   0.0214280647718095
chr3R   low:low 0.202666382224917
chr3R   low:low 0.114644875906778
chr3R   high:high   -0.249567143018023
chr3R   low:low 0.077416131759305
chr3R   low:low -0.0513864541725966
chr3R   high:high   0.0119798200929302
chr3R   high:low/low:high   0.0501169884360527
chr3R   high:low/low:high   0.0771598869678552
chr3R   high:low/low:high   -0.111294129543836
chr3R   low:low -0.126443779601822
chr3R   high:low/low:high   -0.0395830839078119
chr3R   low:low 0.206721200751403
chr3R   high:high   0.060361244925915
chr3R   high:high   0.177959038182676
chr3R   high:low/low:high   0.103046198015555
chr3R   high:low/low:high   -0.12567642706281
chr3R   high:high   -0.126343529411449
chr3R   high:low/low:high   0.0166613949590292
chr3R   low:low 0.165489197666105
chr3R   low:low -0.266389353097819
chr3R   low:low 0.243003710822764
chr3R   low:low -0.0861707373704959
chr3R   high:low/low:high   0.170978067963676
chr3R   high:high   -0.0609178726415097
chr3R   high:high   -0.0322274129380223
chr3R   low:low 0.0032982609475411
chr3R   high:high   0.0863684917074409
chr3R   high:low/low:high   0.0123618859307607
chr3R   low:low 0.0773060561305708
chr3R   low:low 0.193224985924522
chr3R   low:low -0.283325807305865
chr3R   high:low/low:high   -0.089863705818945
chr3R   high:high   0.00824327905042638
chr3R   low:low -0.0124360829187878
chr3R   high:low/low:high   -0.0716905149175333
chr3R   high:low/low:high   0.228708680705338
chr3R   low:low 0.124613162001525
chr3R   high:high   0.0878168438899491
chr3R   high:low/low:high   -0.108426355507245
chr3R   low:low 0.117946576016818
chr3R   low:low 0.00764922028413172
chr3R   low:low -0.126283240021902
chr3R   high:high   -0.0181392174726827
chr3R   high:low/low:high   -0.118787288640966
chr3R   high:low/low:high   0.105556289065661
chr3R   low:low -0.192630267092241
chr3R   low:low -0.170168642857688
chr3R   low:low -0.0780736001855865
chr3R   high:low/low:high   -0.0156109711957935
chr3R   low:low 0.0604529196608228
chr3R   low:low -0.041843974245302
chr3R   high:low/low:high   -0.0449245996213938
chr3R   high:high   0.00045949714769083
chr3R   low:low -0.205382609535864
chr3R   low:low -0.147125547494273
chr3R   high:high   -0.294794376585917
chr3R   high:low/low:high   0.00204590235888149
chr3R   high:high   0.247006324573421
chr3R   high:high   0.0111092636516353
chr3R   high:high   0.0564498436437556
chr3R   high:low/low:high   0.155247860922441
chr3R   low:low 0.104692902148305
chr3R   high:high   -0.137343133972986
chr3R   high:low/low:high   -0.0654168006096686
chr3R   low:low 0.0952565752216953
chr3R   high:low/low:high   -0.0737398124384991
chr3R   low:low 0.00343058657844773
chr3R   low:low -0.0467783865493231
chr3R   low:low 0.0176725464560012
chr3R   high:low/low:high   -0.0132214478621563
chr3R   high:high   0.392321370816033
chr3R   high:low/low:high   -0.117714193994072
chr3R   high:high   -0.109299535251037
chr3R   high:high   -0.10490228554808
chr3R   high:low/low:high   0.136215185539886
chr3R   high:high   -0.0293295250877351
