# Supplementary material for: Global chromatin conformation differences in the Drosophila dosage compensated chromosome X
Source: Nat Commun. 2019 Nov 25;10:5355. doi: 10.1038/s41467-019-13350-8 (PMC6877619; doi:10.1038/s41467-019-13350-8)
Supplement: Supplementary file 12 — Source Data [file 41467_2019_13350_MOESM12_ESM.zip › fig-S9D-4C-enrichment-differences-at-boundaries.txt]

combo	status	probe.name	differences
S2.GFP vs Kc.GFP	high:high	chrX:11469762:11470331	0.000208049639811886
S2.GFP vs Kc.GFP	high:low/low:high	chrX:11469762:11470331	-5.103903500598e-05
S2.GFP vs Kc.GFP	low:low	chrX:11469762:11470331	-0.000584863138119271
S2.GFP vs Kc.GFP	high:high	chrX:12655272:12656192	-0.00385741321030639
S2.GFP vs Kc.GFP	high:low/low:high	chrX:12655272:12656192	-0.00113176628270666
S2.GFP vs Kc.GFP	low:low	chrX:12655272:12656192	0.00230025501681637
S2.GFP vs Kc.GFP	high:high	chrX:12803063:12804329	-0.00122220769850885
S2.GFP vs Kc.GFP	high:low/low:high	chrX:12803063:12804329	-0.000267822403416773
S2.GFP vs Kc.GFP	low:low	chrX:12803063:12804329	0.0008888264546754
S2.GFP vs Kc.GFP	high:high	chrX:14720365:14721388	0.00110436403197557
S2.GFP vs Kc.GFP	high:low/low:high	chrX:14720365:14721388	-0.000217341318159932
S2.GFP vs Kc.GFP	low:low	chrX:14720365:14721388	-0.001015307878439
S2.GFP vs Kc.GFP	high:high	chrX:15757793:15758687	0.00387507354845744
S2.GFP vs Kc.GFP	high:low/low:high	chrX:15757793:15758687	0.00222219818862963
S2.GFP vs Kc.GFP	low:low	chrX:15757793:15758687	-0.00135097902513836
S2.GFP vs Kc.GFP	high:high	chrX:16498094:16498970	0.00221336288426083
S2.GFP vs Kc.GFP	high:low/low:high	chrX:16498094:16498970	0.00126251419391889
S2.GFP vs Kc.GFP	low:low	chrX:16498094:16498970	-0.000873417270384192
S2.GFP vs Kc.GFP	high:high	chrX:17713900:17715342	-0.00259875481121496
S2.GFP vs Kc.GFP	high:low/low:high	chrX:17713900:17715342	0.000573976756130523
S2.GFP vs Kc.GFP	low:low	chrX:17713900:17715342	0.000724357802347211
S2.GFP vs Kc.GFP	high:high	chrX:19920786:19922019	0.00131069538826811
S2.GFP vs Kc.GFP	high:low/low:high	chrX:19920786:19922019	-0.000214238439490332
S2.GFP vs Kc.GFP	low:low	chrX:19920786:19922019	-0.00013654448635728
S2.GFP vs Kc.GFP	high:high	chrX:3756095:3756668	0.0013850011766667
S2.GFP vs Kc.GFP	high:low/low:high	chrX:3756095:3756668	0.00111408098997781
S2.GFP vs Kc.GFP	low:low	chrX:3756095:3756668	-0.00147570415744269
S2.GFP vs Kc.GFP	high:high	chrX:548695:550836	0.00096970398659417
S2.GFP vs Kc.GFP	high:low/low:high	chrX:548695:550836	0.000129824136202161
S2.GFP vs Kc.GFP	low:low	chrX:548695:550836	-0.000748920095661611
Kc.SXL vs Kc.GFP	high:high	chrX:12655272:12656192	-0.000416321108026814
Kc.SXL vs Kc.GFP	high:low/low:high	chrX:12655272:12656192	-0.000671937091968659
Kc.SXL vs Kc.GFP	low:low	chrX:12655272:12656192	0.00157658367040909
Kc.SXL vs Kc.GFP	high:high	chrX:12803063:12804329	0.00162477468533865
Kc.SXL vs Kc.GFP	high:low/low:high	chrX:12803063:12804329	-0.00145895861297095
Kc.SXL vs Kc.GFP	low:low	chrX:12803063:12804329	-0.000434952895230028
Kc.SXL vs Kc.GFP	high:high	chrX:14720365:14721388	0.000199401669661425
Kc.SXL vs Kc.GFP	high:low/low:high	chrX:14720365:14721388	0.000210929806428568
Kc.SXL vs Kc.GFP	low:low	chrX:14720365:14721388	-0.000210628925158447
Kc.SXL vs Kc.GFP	high:high	chrX:15757793:15758687	0.00253801551206306
Kc.SXL vs Kc.GFP	high:low/low:high	chrX:15757793:15758687	0.00045943436719021
Kc.SXL vs Kc.GFP	low:low	chrX:15757793:15758687	-0.000631125359101106
Kc.SXL vs Kc.GFP	high:high	chrX:16498094:16498970	0.000475126570638772
Kc.SXL vs Kc.GFP	high:low/low:high	chrX:16498094:16498970	0.000132102225128952
Kc.SXL vs Kc.GFP	low:low	chrX:16498094:16498970	-0.000317128679067288
Kc.SXL vs Kc.GFP	high:high	chrX:17713900:17715342	-0.000324756204804509
Kc.SXL vs Kc.GFP	high:low/low:high	chrX:17713900:17715342	9.89831428187746e-05
Kc.SXL vs Kc.GFP	low:low	chrX:17713900:17715342	1.64274051195727e-05
Kc.SXL vs Kc.GFP	high:high	chrX:19920786:19922019	0.00091958797716863
Kc.SXL vs Kc.GFP	high:low/low:high	chrX:19920786:19922019	0.000450547427648468
Kc.SXL vs Kc.GFP	low:low	chrX:19920786:19922019	-0.000783200592046066
Kc.SXL vs Kc.GFP	high:high	chrX:548695:550836	-0.0007212678632567
Kc.SXL vs Kc.GFP	high:low/low:high	chrX:548695:550836	-0.000488182428150429
Kc.SXL vs Kc.GFP	low:low	chrX:548695:550836	0.000116012854138668
S2.GFP vs S2.MSL2	high:high	chrX:12539263:12540191	0.00308256933058876
S2.GFP vs S2.MSL2	high:low/low:high	chrX:12539263:12540191	-0.000283706757545125
S2.GFP vs S2.MSL2	low:low	chrX:12539263:12540191	-0.00104569651332205
S2.GFP vs S2.MSL2	high:high	chrX:12655272:12656192	-0.000948861640374866
S2.GFP vs S2.MSL2	high:low/low:high	chrX:12655272:12656192	-0.000709572569444546
S2.GFP vs S2.MSL2	low:low	chrX:12655272:12656192	0.000205473427161491
S2.GFP vs S2.MSL2	high:high	chrX:12803063:12804329	-0.000692047700960804
S2.GFP vs S2.MSL2	high:low/low:high	chrX:12803063:12804329	-0.000262183434835535
S2.GFP vs S2.MSL2	low:low	chrX:12803063:12804329	0.000569684826041715
S2.GFP vs S2.MSL2	high:high	chrX:14720365:14721388	0.0008740468054887
S2.GFP vs S2.MSL2	high:low/low:high	chrX:14720365:14721388	-0.000111926866127411
S2.GFP vs S2.MSL2	low:low	chrX:14720365:14721388	-0.00118539038792072
S2.GFP vs S2.MSL2	high:high	chrX:15757793:15758687	0.00131032876409562
S2.GFP vs S2.MSL2	high:low/low:high	chrX:15757793:15758687	0.000329765708942192
S2.GFP vs S2.MSL2	low:low	chrX:15757793:15758687	0.000463551367136626
S2.GFP vs S2.MSL2	high:high	chrX:16498094:16498970	0.000755766612142515
S2.GFP vs S2.MSL2	high:low/low:high	chrX:16498094:16498970	0.000560859543167272
S2.GFP vs S2.MSL2	low:low	chrX:16498094:16498970	-0.000478239842677509
S2.GFP vs S2.MSL2	high:high	chrX:17713900:17715342	-0.00105446241732184
S2.GFP vs S2.MSL2	high:low/low:high	chrX:17713900:17715342	0.000371162383025661
S2.GFP vs S2.MSL2	low:low	chrX:17713900:17715342	0.00101042547727597
S2.GFP vs S2.MSL2	high:high	chrX:19920786:19922019	0.000322742815267098
S2.GFP vs S2.MSL2	high:low/low:high	chrX:19920786:19922019	-0.00074031697742051
S2.GFP vs S2.MSL2	low:low	chrX:19920786:19922019	4.56773502804063e-05
S2.GFP vs S2.MSL2	high:high	chrX:548695:550836	0.00198170545405287
S2.GFP vs S2.MSL2	high:low/low:high	chrX:548695:550836	0.0010113701075961
S2.GFP vs S2.MSL2	low:low	chrX:548695:550836	-0.000614407526602075
